# Supplementary material for: Neurodevelopment and Metabolism in the Maternal-Placental-Fetal Unit
Source: JAMA Netw Open. 2024 May 28;7(5):e2413399. doi: 10.1001/jamanetworkopen.2024.13399 (PMC11134213; doi:10.1001/jamanetworkopen.2024.13399)
Supplement: Supplement 2. — eTable 2. Estimates of the Relationship Between Each Maternal Third Trimester Serum Metabolite and Each Placental Metabolite eTable 3. Estimates of the Relationship Between Each Maternal Third Trimester Serum Metabolite and Each Umbilical Cord Serum Metabolite eTable 4. Estimates of the Relationship Between Each Placental Metabolite and Each Umbilical Cord Serum Metabolite [file jamanetwopen-e2413399-s002.xlsx]

## Sheet: Table of Contents
Table	Title	Footnote
eTable 2	Estimates of the relationship between each maternal third trimester serum metabolite and each placental metabolite.	The estimate and standard error (SE) for the effect of each maternal serum metabolite on each placental metabolite were estimated using rank-based linear regression. Model 1 was adjusted for birth year, gestational age at maternal serum collection, fasted time at maternal serum collection, and gestational age at placental sample collection (delivery). Model 2 was adjusted for all covariates in Mo…
eTable 3	Estimates of the relationship between each maternal third trimester serum metabolite and each umbilical cord serum metabolite	The estimate and standard error (SE) for the effect of each maternal serum metabolite on each cord serum metabolite were estimated using rank-based linear regression. Model 1 was adjusted for birth year, gestational age at maternal serum collection, fasted time at maternal serum collection, and gestational age at umbilical cord serum collection (delivery). Model 2 was adjusted for all covariates …
eTable 4	Estimates of the relationship between each placental metabolite and each umbilical cord serummetabolite.	The estimate and standard error (SE) for the effect of each placental metabolite on each umbilical cord serum metabolite were estimated using rank-based linear regression. Model 1 was adjusted for birth year and gestational age at sample collection (delivery). Model 2 was adjusted for all covariates in Model 1 and fetal sex, maternal education, maternal race/ethnicity, homeownership, prenatal vit…

## Sheet: eTable2
		Model 1				Model 2
Maternal Serum Metabolite	Placenta Metabolite	Estimate	SE	p	FDR q	Estimate	SE	p	FDR q
2-Hydroxybutyrate	1,3-Dihydroxyacetone	-0.002	0.224	0.9937	0.9996	-0.017	0.221	0.9383	0.9934
2-Hydroxybutyrate	2-Hydroxybutyrate	0.115	0.114	0.3185	0.9338	0.123	0.114	0.2865	0.9402
2-Hydroxybutyrate	3-Hydroxybutyrate	-0.376	0.252	0.1401	0.8989	-0.093	0.253	0.7144	0.9688
2-Hydroxybutyrate	4-Aminobutyrate	-0.005	0.148	0.9732	0.9996	-0.091	0.144	0.5328	0.9417
2-Hydroxybutyrate	4-Hydroxybutyrate	-0.121	0.138	0.3826	0.9338	-0.214	0.126	0.095	0.8995
2-Hydroxybutyrate	Acetate	-0.05	0.139	0.7177	0.9736	-0.082	0.146	0.5766	0.9468
2-Hydroxybutyrate	Alanine	-0.116	0.057	0.0462	0.8859	-0.153	0.063	0.0178	0.8255
2-Hydroxybutyrate	Arginine	-0.111	0.077	0.1507	0.8989	-0.133	0.082	0.1104	0.9038
2-Hydroxybutyrate	Asparagine	-0.214	0.066	0.0018	0.7324	-0.249	0.076	0.0016	0.5038
2-Hydroxybutyrate	Aspartate	-0.105	0.074	0.1608	0.8989	-0.104	0.08	0.2021	0.9399
2-Hydroxybutyrate	Betaine	0.067	0.095	0.4839	0.9372	0.088	0.101	0.3827	0.9417
2-Hydroxybutyrate	Carnitine	-0.129	0.073	0.0796	0.8859	-0.157	0.088	0.0776	0.8961
2-Hydroxybutyrate	Choline	-0.092	0.086	0.2867	0.9338	-0.127	0.08	0.1175	0.904
2-Hydroxybutyrate	Creatine	-0.013	0.063	0.8338	0.9965	0.012	0.073	0.87	0.9875
2-Hydroxybutyrate	Cystine	-0.092	0.108	0.3943	0.9338	-0.081	0.1	0.4239	0.9417
2-Hydroxybutyrate	Ethanolamine	-0.161	0.079	0.0461	0.8859	-0.12	0.089	0.1819	0.9261
2-Hydroxybutyrate	Formate	0.014	0.053	0.795	0.9944	-0.007	0.065	0.9091	0.9888
2-Hydroxybutyrate	Fumarate	0.083	0.113	0.4663	0.9368	0.071	0.111	0.5276	0.9417
2-Hydroxybutyrate	Glucitol	-0.038	0.104	0.7137	0.9736	-0.03	0.101	0.769	0.9749
2-Hydroxybutyrate	Glutamate	-0.106	0.058	0.0727	0.8859	-0.093	0.062	0.139	0.9206
2-Hydroxybutyrate	Glutamine	-0.081	0.052	0.1225	0.8893	-0.057	0.057	0.3146	0.9417
2-Hydroxybutyrate	Glutathione	-0.088	0.163	0.5901	0.9546	0.104	0.157	0.5083	0.9417
2-Hydroxybutyrate	Glycerol	-0.159	0.083	0.0595	0.8859	-0.188	0.09	0.0392	0.8693
2-Hydroxybutyrate	Glycine	-0.128	0.064	0.0495	0.8859	-0.154	0.071	0.033	0.847
2-Hydroxybutyrate	Hypoxanthine	-0.144	0.072	0.0474	0.8859	-0.157	0.079	0.0508	0.8845
2-Hydroxybutyrate	Inosine	0.032	0.132	0.8104	0.9965	0.112	0.143	0.4359	0.9417
2-Hydroxybutyrate	Isoleucine	-0.175	0.06	0.0048	0.7324	-0.208	0.067	0.0026	0.5121
2-Hydroxybutyrate	Kynurenine	-0.056	0.161	0.7274	0.9769	-0.051	0.161	0.7493	0.9744
2-Hydroxybutyrate	Lactate	-0.111	0.05	0.0307	0.8859	-0.128	0.055	0.022	0.8255
2-Hydroxybutyrate	Leucine	-0.173	0.064	0.0081	0.7815	-0.224	0.066	0.0012	0.4466
2-Hydroxybutyrate	Lysine	-0.133	0.07	0.0596	0.8859	-0.159	0.069	0.0246	0.8255
2-Hydroxybutyrate	Methionine	-0.162	0.068	0.0199	0.8859	-0.176	0.076	0.0225	0.8255
2-Hydroxybutyrate	N-Acetylneuraminate	-0.164	0.107	0.1281	0.8974	-0.154	0.114	0.1806	0.9261
2-Hydroxybutyrate	NAD+	-0.233	0.179	0.1959	0.9192	-0.152	0.202	0.4531	0.9417
2-Hydroxybutyrate	Niacinamide	-0.108	0.128	0.4001	0.9338	-0.153	0.15	0.3105	0.9417
2-Hydroxybutyrate	O-Acetylcarnitine	-0.063	0.089	0.4831	0.9372	-0.064	0.091	0.4852	0.9417
2-Hydroxybutyrate	O-Phosphocholine	-0.023	0.108	0.8319	0.9965	-0.028	0.116	0.8133	0.9813
2-Hydroxybutyrate	O-Phosphoethanolamine	-0.03	0.125	0.8125	0.9965	-0.059	0.138	0.6678	0.9622
2-Hydroxybutyrate	Ornithine	-0.157	0.096	0.1065	0.8859	-0.197	0.104	0.0628	0.8961
2-Hydroxybutyrate	Pantothenate	-0.016	0.112	0.8863	0.9965	0.017	0.112	0.8813	0.9875
2-Hydroxybutyrate	Phenylalanine	-0.183	0.063	0.0047	0.7324	-0.226	0.062	0.0005	0.3561
2-Hydroxybutyrate	Proline	-0.149	0.056	0.0094	0.8385	-0.214	0.057	0.0003	0.3561
2-Hydroxybutyrate	Pyroglutamate	-0.083	0.108	0.443	0.9338	-0.126	0.109	0.2503	0.9402
2-Hydroxybutyrate	Serine	-0.127	0.075	0.0909	0.8859	-0.148	0.079	0.0647	0.8961
2-Hydroxybutyrate	Succinate	-0.223	0.112	0.0486	0.8859	-0.205	0.114	0.0754	0.8961
2-Hydroxybutyrate	Taurine	-0.08	0.067	0.2398	0.9192	-0.059	0.062	0.3476	0.9417
2-Hydroxybutyrate	Threonine	-0.13	0.078	0.0994	0.8859	-0.142	0.09	0.1207	0.904
2-Hydroxybutyrate	Tryptophan	-0.106	0.147	0.4741	0.9372	-0.117	0.15	0.4375	0.9417
2-Hydroxybutyrate	Tyrosine	-0.197	0.07	0.0061	0.7324	-0.256	0.073	0.0008	0.3561
2-Hydroxybutyrate	Uracil	-0.229	0.107	0.0356	0.8859	-0.268	0.115	0.0228	0.8255
2-Hydroxybutyrate	Uridine	0.024	0.086	0.7805	0.9925	0.034	0.096	0.7211	0.9688
2-Hydroxybutyrate	Valine	-0.131	0.059	0.0295	0.8859	-0.171	0.061	0.0069	0.6898
2-Hydroxybutyrate	myo-Inositol	-0.07	0.071	0.3211	0.9338	-0.089	0.07	0.2111	0.9399
2-Hydroxybutyrate	sn-Glycero-3-phosphocholine	-0.235	0.141	0.0997	0.8859	-0.153	0.141	0.2828	0.9402
2-Hydroxyisobutyrate	1,3-Dihydroxyacetone	0.724	0.438	0.1024	0.8859	0.742	0.417	0.0797	0.8961
2-Hydroxyisobutyrate	2-Hydroxybutyrate	-0.452	0.215	0.0384	0.8859	-0.487	0.219	0.0294	0.847
2-Hydroxyisobutyrate	3-Hydroxybutyrate	-1.653	0.503	0.0015	0.7324	-1.562	0.48	0.0017	0.5038
2-Hydroxyisobutyrate	4-Aminobutyrate	0.216	0.292	0.4609	0.9342	0.18	0.284	0.5288	0.9417
2-Hydroxyisobutyrate	4-Hydroxybutyrate	-0.258	0.272	0.3463	0.9338	-0.363	0.27	0.1833	0.9261
2-Hydroxyisobutyrate	Acetate	-0.18	0.272	0.5101	0.9392	-0.075	0.285	0.7937	0.9794
2-Hydroxyisobutyrate	Alanine	-0.041	0.121	0.7361	0.9771	-0.049	0.121	0.6874	0.9638
2-Hydroxyisobutyrate	Arginine	-0.227	0.154	0.1438	0.8989	-0.173	0.162	0.2883	0.9402
2-Hydroxyisobutyrate	Asparagine	-0.057	0.138	0.6812	0.9718	-0.068	0.141	0.631	0.9545
2-Hydroxyisobutyrate	Aspartate	-0.085	0.153	0.5786	0.9546	-0.033	0.177	0.8516	0.9875
2-Hydroxyisobutyrate	Betaine	0.094	0.195	0.633	0.9635	0.151	0.208	0.469	0.9417
2-Hydroxyisobutyrate	Carnitine	-0.037	0.147	0.802	0.9961	-0.115	0.165	0.4896	0.9417
2-Hydroxyisobutyrate	Choline	-0.045	0.167	0.7878	0.9944	0.001	0.171	0.9956	0.9984
2-Hydroxyisobutyrate	Creatine	0.081	0.132	0.5439	0.9443	0.126	0.143	0.3822	0.9417
2-Hydroxyisobutyrate	Cystine	-0.629	0.209	0.0034	0.7324	-0.673	0.192	0.0008	0.3561
2-Hydroxyisobutyrate	Ethanolamine	-0.044	0.167	0.7917	0.9944	0.02	0.171	0.905	0.9885
2-Hydroxyisobutyrate	Formate	0.078	0.11	0.48	0.9372	0.132	0.13	0.3118	0.9417
2-Hydroxyisobutyrate	Fumarate	0.15	0.226	0.5086	0.9392	0.173	0.228	0.4486	0.9417
2-Hydroxyisobutyrate	Glucitol	0.135	0.198	0.4984	0.9378	0.182	0.183	0.3239	0.9417
2-Hydroxyisobutyrate	Glutamate	-0.056	0.124	0.6545	0.9658	-0.051	0.122	0.6742	0.9636
2-Hydroxyisobutyrate	Glutamine	-0.039	0.108	0.7187	0.9736	-0.008	0.111	0.9418	0.9934
2-Hydroxyisobutyrate	Glutathione	0.547	0.334	0.1047	0.8859	0.797	0.31	0.0123	0.7809
2-Hydroxyisobutyrate	Glycerol	-0.083	0.176	0.6374	0.9654	-0.113	0.165	0.4968	0.9417
2-Hydroxyisobutyrate	Glycine	-0.187	0.13	0.154	0.8989	-0.153	0.144	0.2929	0.9402
2-Hydroxyisobutyrate	Hypoxanthine	-0.057	0.154	0.7122	0.9736	0.005	0.16	0.9733	0.9984
2-Hydroxyisobutyrate	Inosine	0.161	0.254	0.5283	0.9428	0.212	0.263	0.4224	0.9417
2-Hydroxyisobutyrate	Isoleucine	-0.125	0.133	0.3495	0.9338	-0.118	0.155	0.4497	0.9417
2-Hydroxyisobutyrate	Kynurenine	-0.237	0.319	0.458	0.9338	-0.124	0.325	0.7047	0.9682
2-Hydroxyisobutyrate	Lactate	-0.041	0.1	0.6864	0.9733	-0.072	0.118	0.5429	0.9417
2-Hydroxyisobutyrate	Leucine	-0.156	0.143	0.2791	0.933	-0.16	0.162	0.3265	0.9417
2-Hydroxyisobutyrate	Lysine	-0.172	0.142	0.2292	0.9192	-0.144	0.142	0.3158	0.9417
2-Hydroxyisobutyrate	Methionine	-0.165	0.149	0.2735	0.9327	-0.142	0.148	0.3426	0.9417
2-Hydroxyisobutyrate	N-Acetylneuraminate	0.173	0.22	0.4356	0.9338	0.215	0.223	0.3379	0.9417
2-Hydroxyisobutyrate	NAD+	-0.033	0.338	0.9214	0.9969	0.089	0.366	0.8079	0.9803
2-Hydroxyisobutyrate	Niacinamide	0.241	0.257	0.351	0.9338	0.412	0.294	0.166	0.9261
2-Hydroxyisobutyrate	O-Acetylcarnitine	0.218	0.183	0.2365	0.9192	0.17	0.189	0.3699	0.9417
2-Hydroxyisobutyrate	O-Phosphocholine	-0.043	0.218	0.8435	0.9965	-0.155	0.217	0.4776	0.9417
2-Hydroxyisobutyrate	O-Phosphoethanolamine	0.043	0.263	0.8716	0.9965	-0.087	0.276	0.7525	0.9744
2-Hydroxyisobutyrate	Ornithine	-0.294	0.195	0.1359	0.8989	-0.298	0.204	0.1478	0.9226
2-Hydroxyisobutyrate	Pantothenate	0.012	0.224	0.9565	0.9984	0.013	0.224	0.9548	0.9973
2-Hydroxyisobutyrate	Phenylalanine	-0.194	0.131	0.1433	0.8989	-0.205	0.152	0.1805	0.9261
2-Hydroxyisobutyrate	Proline	-0.071	0.119	0.5533	0.9479	-0.065	0.124	0.6001	0.9473
2-Hydroxyisobutyrate	Pyroglutamate	-0.283	0.215	0.1917	0.9133	-0.194	0.216	0.3723	0.9417
2-Hydroxyisobutyrate	Serine	-0.136	0.138	0.3287	0.9338	-0.132	0.162	0.4172	0.9417
2-Hydroxyisobutyrate	Succinate	-0.367	0.213	0.0886	0.8859	-0.324	0.237	0.1753	0.9261
2-Hydroxyisobutyrate	Taurine	-0.046	0.132	0.7313	0.977	-0.048	0.128	0.7059	0.9682
2-Hydroxyisobutyrate	Threonine	-0.195	0.153	0.2058	0.9192	-0.149	0.182	0.4135	0.9417
2-Hydroxyisobutyrate	Tryptophan	-0.017	0.302	0.9547	0.9984	-0.005	0.301	0.9867	0.9984
2-Hydroxyisobutyrate	Tyrosine	-0.157	0.149	0.2923	0.9338	-0.164	0.156	0.2962	0.9402
2-Hydroxyisobutyrate	Uracil	0.039	0.249	0.8748	0.9965	0.095	0.247	0.7034	0.9678
2-Hydroxyisobutyrate	Uridine	0.141	0.175	0.4218	0.9338	0.223	0.177	0.2121	0.9399
2-Hydroxyisobutyrate	Valine	-0.157	0.123	0.2026	0.9192	-0.146	0.122	0.2333	0.9402
2-Hydroxyisobutyrate	myo-Inositol	-0.005	0.143	0.9706	0.9996	0.004	0.13	0.9726	0.9984
2-Hydroxyisobutyrate	sn-Glycero-3-phosphocholine	0.21	0.284	0.4617	0.935	0.154	0.291	0.5984	0.9468
2-Hydroxyisovalerate	1,3-Dihydroxyacetone	-0.113	0.41	0.7833	0.9933	-0.052	0.389	0.8933	0.9875
2-Hydroxyisovalerate	2-Hydroxybutyrate	-0.079	0.193	0.6843	0.973	-0.042	0.203	0.8352	0.984
2-Hydroxyisovalerate	3-Hydroxybutyrate	-0.572	0.429	0.1862	0.9056	-0.34	0.449	0.452	0.9417
2-Hydroxyisovalerate	4-Aminobutyrate	0.401	0.253	0.1167	0.8859	0.275	0.239	0.2541	0.9402
2-Hydroxyisovalerate	4-Hydroxybutyrate	-0.044	0.224	0.8436	0.9965	-0.128	0.223	0.5669	0.9438
2-Hydroxyisovalerate	Acetate	-0.429	0.234	0.0702	0.8859	-0.494	0.257	0.0586	0.8961
2-Hydroxyisovalerate	Alanine	-0.154	0.117	0.1935	0.9151	-0.16	0.116	0.1732	0.9261
2-Hydroxyisovalerate	Arginine	0.001	0.143	0.9947	0.9996	-0.083	0.144	0.5632	0.9428
2-Hydroxyisovalerate	Asparagine	-0.223	0.127	0.0823	0.8859	-0.245	0.127	0.0575	0.8961
2-Hydroxyisovalerate	Aspartate	-0.391	0.125	0.0025	0.7324	-0.395	0.139	0.0058	0.6898
2-Hydroxyisovalerate	Betaine	-0.142	0.172	0.4112	0.9338	-0.158	0.173	0.3628	0.9417
2-Hydroxyisovalerate	Carnitine	-0.106	0.131	0.4198	0.9338	-0.096	0.139	0.4939	0.9417
2-Hydroxyisovalerate	Choline	-0.092	0.142	0.5202	0.9411	-0.151	0.149	0.3122	0.9417
2-Hydroxyisovalerate	Creatine	0.064	0.116	0.5854	0.9546	0.062	0.134	0.6436	0.956
2-Hydroxyisovalerate	Cystine	-0.01	0.192	0.9601	0.9984	-0.236	0.162	0.1485	0.9226
2-Hydroxyisovalerate	Ethanolamine	-0.183	0.143	0.2027	0.9192	-0.177	0.147	0.2317	0.9402
2-Hydroxyisovalerate	Formate	-0.114	0.103	0.2685	0.9318	-0.108	0.111	0.3362	0.9417
2-Hydroxyisovalerate	Fumarate	-0.312	0.175	0.0787	0.8859	-0.308	0.192	0.1128	0.9038
2-Hydroxyisovalerate	Glucitol	-0.146	0.172	0.3994	0.9338	-0.123	0.184	0.5056	0.9417
2-Hydroxyisovalerate	Glutamate	-0.186	0.103	0.0748	0.8859	-0.176	0.107	0.1043	0.9038
2-Hydroxyisovalerate	Glutamine	-0.205	0.091	0.0263	0.8859	-0.156	0.093	0.0962	0.8995
2-Hydroxyisovalerate	Glutathione	0.17	0.285	0.553	0.9479	0.407	0.278	0.147	0.9226
2-Hydroxyisovalerate	Glycerol	-0.155	0.157	0.3254	0.9338	-0.243	0.135	0.0761	0.8961
2-Hydroxyisovalerate	Glycine	-0.28	0.098	0.0055	0.7324	-0.287	0.116	0.0158	0.8255
2-Hydroxyisovalerate	Hypoxanthine	-0.104	0.127	0.4179	0.9338	-0.114	0.139	0.4141	0.9417
2-Hydroxyisovalerate	Inosine	-0.013	0.225	0.9536	0.9984	0.112	0.228	0.6233	0.9528
2-Hydroxyisovalerate	Isoleucine	-0.235	0.115	0.0452	0.8859	-0.267	0.128	0.0405	0.8693
2-Hydroxyisovalerate	Kynurenine	-0.07	0.29	0.8109	0.9965	-0.073	0.297	0.8061	0.98
2-Hydroxyisovalerate	Lactate	-0.083	0.093	0.3743	0.9338	-0.083	0.102	0.4199	0.9417
2-Hydroxyisovalerate	Leucine	-0.201	0.124	0.1096	0.8859	-0.231	0.134	0.0897	0.8995
2-Hydroxyisovalerate	Lysine	-0.256	0.119	0.0347	0.8859	-0.277	0.12	0.0242	0.8255
2-Hydroxyisovalerate	Methionine	-0.282	0.124	0.0251	0.8859	-0.324	0.124	0.011	0.7594
2-Hydroxyisovalerate	N-Acetylneuraminate	-0.268	0.2	0.1852	0.9056	-0.291	0.204	0.1583	0.9261
2-Hydroxyisovalerate	NAD+	-0.529	0.289	0.0713	0.8859	-0.283	0.347	0.4174	0.9417
2-Hydroxyisovalerate	Niacinamide	-0.247	0.227	0.2794	0.933	-0.287	0.259	0.272	0.9402
2-Hydroxyisovalerate	O-Acetylcarnitine	0.029	0.152	0.8484	0.9965	0.077	0.145	0.5961	0.9468
2-Hydroxyisovalerate	O-Phosphocholine	-0.323	0.197	0.1057	0.8859	-0.309	0.168	0.0705	0.8961
2-Hydroxyisovalerate	O-Phosphoethanolamine	-0.291	0.215	0.1786	0.9056	-0.253	0.226	0.2673	0.9402
2-Hydroxyisovalerate	Ornithine	-0.218	0.173	0.2128	0.9192	-0.315	0.168	0.0644	0.8961
2-Hydroxyisovalerate	Pantothenate	-0.01	0.197	0.9607	0.9984	-0.098	0.193	0.6133	0.9528
2-Hydroxyisovalerate	Phenylalanine	-0.197	0.116	0.0942	0.8859	-0.252	0.122	0.0428	0.8693
2-Hydroxyisovalerate	Proline	-0.101	0.105	0.337	0.9338	-0.118	0.104	0.2619	0.9402
2-Hydroxyisovalerate	Pyroglutamate	-0.118	0.186	0.528	0.9428	-0.23	0.179	0.2033	0.9399
2-Hydroxyisovalerate	Serine	-0.137	0.132	0.3033	0.9338	-0.133	0.142	0.3531	0.9417
2-Hydroxyisovalerate	Succinate	-0.202	0.205	0.3285	0.9338	-0.153	0.198	0.4426	0.9417
2-Hydroxyisovalerate	Taurine	-0.175	0.109	0.1127	0.8859	-0.126	0.099	0.2077	0.9399
2-Hydroxyisovalerate	Threonine	-0.376	0.131	0.0053	0.7324	-0.391	0.138	0.0059	0.6898
2-Hydroxyisovalerate	Tryptophan	0.001	0.268	0.9961	0.9996	-0.029	0.257	0.9111	0.9892
2-Hydroxyisovalerate	Tyrosine	-0.276	0.121	0.0253	0.8859	-0.337	0.131	0.0124	0.7809
2-Hydroxyisovalerate	Uracil	0.001	0.213	0.9957	0.9996	-0.134	0.215	0.5351	0.9417
2-Hydroxyisovalerate	Uridine	-0.008	0.151	0.9573	0.9984	-0.006	0.16	0.9692	0.9984
2-Hydroxyisovalerate	Valine	-0.188	0.108	0.0842	0.8859	-0.228	0.109	0.04	0.8693
2-Hydroxyisovalerate	myo-Inositol	-0.151	0.123	0.2208	0.9192	-0.211	0.125	0.0961	0.8995
2-Hydroxyisovalerate	sn-Glycero-3-phosphocholine	-0.129	0.248	0.6054	0.9599	-0.047	0.238	0.8425	0.985
2-Oxoglutarate	1,3-Dihydroxyacetone	-0.229	0.407	0.5743	0.9542	-0.206	0.383	0.5917	0.9468
2-Oxoglutarate	2-Hydroxybutyrate	-0.112	0.186	0.5508	0.9479	-0.153	0.171	0.3745	0.9417
2-Oxoglutarate	3-Hydroxybutyrate	0.094	0.481	0.8448	0.9965	0.295	0.43	0.4946	0.9417
2-Oxoglutarate	4-Aminobutyrate	-0.149	0.248	0.5492	0.9478	-0.024	0.234	0.9195	0.9934
2-Oxoglutarate	4-Hydroxybutyrate	-0.055	0.232	0.8128	0.9965	0.036	0.235	0.8797	0.9875
2-Oxoglutarate	Acetate	-0.109	0.238	0.6469	0.9658	-0.047	0.262	0.8576	0.9875
2-Oxoglutarate	Alanine	-0.071	0.111	0.5254	0.9424	-0.078	0.115	0.496	0.9417
2-Oxoglutarate	Arginine	-0.182	0.134	0.1769	0.9056	-0.162	0.135	0.236	0.9402
2-Oxoglutarate	Asparagine	-0.115	0.119	0.334	0.9338	-0.097	0.125	0.4407	0.9417
2-Oxoglutarate	Aspartate	-0.035	0.142	0.8066	0.9965	0.012	0.155	0.9388	0.9934
2-Oxoglutarate	Betaine	-0.094	0.158	0.555	0.9479	-0.19	0.17	0.2666	0.9402
2-Oxoglutarate	Carnitine	-0.204	0.13	0.1188	0.8859	-0.215	0.138	0.1217	0.904
2-Oxoglutarate	Choline	-0.121	0.147	0.413	0.9338	-0.141	0.144	0.3294	0.9417
2-Oxoglutarate	Creatine	0.184	0.122	0.137	0.8989	0.225	0.123	0.0721	0.8961
2-Oxoglutarate	Cystine	-0.108	0.18	0.5508	0.9479	0.074	0.172	0.6693	0.9627
2-Oxoglutarate	Ethanolamine	-0.019	0.145	0.8983	0.9965	0.043	0.147	0.7701	0.9749
2-Oxoglutarate	Formate	-0.046	0.097	0.6379	0.9654	-0.088	0.117	0.4526	0.9417
2-Oxoglutarate	Fumarate	0.031	0.199	0.8783	0.9965	-0.016	0.192	0.9335	0.9934
2-Oxoglutarate	Glucitol	-0.021	0.182	0.9104	0.9965	-0.029	0.173	0.8654	0.9875
2-Oxoglutarate	Glutamate	-0.022	0.104	0.8353	0.9965	0.006	0.113	0.9568	0.9976
2-Oxoglutarate	Glutamine	-0.023	0.091	0.7985	0.9944	-0.022	0.093	0.815	0.9813
2-Oxoglutarate	Glutathione	-0.05	0.292	0.8653	0.9965	0.033	0.284	0.9072	0.9888
2-Oxoglutarate	Glycerol	-0.107	0.15	0.4789	0.9372	-0.099	0.145	0.499	0.9417
2-Oxoglutarate	Glycine	-0.125	0.11	0.2612	0.9295	-0.082	0.111	0.459	0.9417
2-Oxoglutarate	Hypoxanthine	-0.069	0.125	0.5822	0.9546	-0.107	0.131	0.4182	0.9417
2-Oxoglutarate	Inosine	-0.19	0.228	0.4061	0.9338	-0.209	0.215	0.3351	0.9417
2-Oxoglutarate	Isoleucine	-0.119	0.118	0.3172	0.9338	-0.115	0.127	0.3663	0.9417
2-Oxoglutarate	Kynurenine	-0.188	0.277	0.4988	0.9378	-0.062	0.29	0.8318	0.984
2-Oxoglutarate	Lactate	0.062	0.092	0.5038	0.939	0.081	0.102	0.4318	0.9417
2-Oxoglutarate	Leucine	-0.107	0.128	0.4044	0.9338	-0.123	0.135	0.3652	0.9417
2-Oxoglutarate	Lysine	-0.132	0.128	0.3027	0.9338	-0.159	0.122	0.1956	0.9399
2-Oxoglutarate	Methionine	-0.195	0.114	0.0912	0.8859	-0.15	0.122	0.2225	0.9402
2-Oxoglutarate	N-Acetylneuraminate	-0.304	0.203	0.1385	0.8989	-0.305	0.204	0.1384	0.9206
2-Oxoglutarate	NAD+	0.056	0.302	0.8534	0.9965	0.145	0.336	0.6671	0.9622
2-Oxoglutarate	Niacinamide	-0.172	0.226	0.4492	0.9338	-0.112	0.255	0.6623	0.9611
2-Oxoglutarate	O-Acetylcarnitine	0.035	0.157	0.824	0.9965	-0.02	0.154	0.8984	0.9875
2-Oxoglutarate	O-Phosphocholine	-0.143	0.193	0.4597	0.9338	-0.253	0.177	0.1569	0.9261
2-Oxoglutarate	O-Phosphoethanolamine	-0.023	0.225	0.9206	0.9969	-0.233	0.228	0.3094	0.9417
2-Oxoglutarate	Ornithine	-0.076	0.168	0.6524	0.9658	-0.05	0.182	0.7851	0.9781
2-Oxoglutarate	Pantothenate	-0.143	0.191	0.457	0.9338	-0.079	0.202	0.6966	0.9676
2-Oxoglutarate	Phenylalanine	-0.092	0.112	0.4119	0.9338	-0.092	0.133	0.4895	0.9417
2-Oxoglutarate	Proline	-0.054	0.104	0.6038	0.9599	-0.037	0.106	0.7266	0.9694
2-Oxoglutarate	Pyroglutamate	-0.191	0.198	0.3375	0.9338	-0.141	0.197	0.4759	0.9417
2-Oxoglutarate	Serine	-0.181	0.127	0.1599	0.8989	-0.174	0.139	0.2134	0.9399
2-Oxoglutarate	Succinate	0.014	0.208	0.9463	0.9984	0.073	0.199	0.7158	0.9688
2-Oxoglutarate	Taurine	-0.01	0.116	0.934	0.9984	-0.022	0.11	0.8401	0.984
2-Oxoglutarate	Threonine	-0.174	0.136	0.2049	0.9192	-0.151	0.15	0.3161	0.9417
2-Oxoglutarate	Tryptophan	0.031	0.277	0.9122	0.9965	0.079	0.265	0.7666	0.9749
2-Oxoglutarate	Tyrosine	-0.134	0.129	0.3034	0.9338	-0.15	0.132	0.2599	0.9402
2-Oxoglutarate	Uracil	-0.041	0.213	0.8479	0.9965	-0.015	0.209	0.9425	0.9934
2-Oxoglutarate	Uridine	-0.14	0.155	0.3683	0.9338	-0.165	0.171	0.3387	0.9417
2-Oxoglutarate	Valine	-0.102	0.103	0.3228	0.9338	-0.094	0.114	0.4122	0.9417
2-Oxoglutarate	myo-Inositol	-0.124	0.132	0.3485	0.9338	-0.114	0.116	0.3277	0.9417
2-Oxoglutarate	sn-Glycero-3-phosphocholine	0.109	0.248	0.6603	0.967	0.278	0.257	0.2825	0.9402
2-Oxoisocaproate	1,3-Dihydroxyacetone	-0.002	0.372	0.9951	0.9996	0.069	0.358	0.8475	0.9875
2-Oxoisocaproate	2-Hydroxybutyrate	-0.041	0.182	0.8207	0.9965	-0.087	0.176	0.623	0.9528
2-Oxoisocaproate	3-Hydroxybutyrate	-0.008	0.462	0.9854	0.9996	-0.048	0.42	0.9099	0.9892
2-Oxoisocaproate	4-Aminobutyrate	0.213	0.247	0.3924	0.9338	0.164	0.215	0.4488	0.9417
2-Oxoisocaproate	4-Hydroxybutyrate	0.021	0.22	0.9227	0.9969	-0.068	0.216	0.7543	0.9744
2-Oxoisocaproate	Acetate	-0.102	0.227	0.6539	0.9658	-0.089	0.239	0.7094	0.9683
2-Oxoisocaproate	Alanine	-0.007	0.099	0.9428	0.9984	0.002	0.099	0.9868	0.9984
2-Oxoisocaproate	Arginine	-0.071	0.141	0.6184	0.9601	-0.037	0.131	0.7762	0.9749
2-Oxoisocaproate	Asparagine	-0.027	0.112	0.8094	0.9965	-0.083	0.115	0.4762	0.9417
2-Oxoisocaproate	Aspartate	-0.027	0.131	0.8345	0.9965	-0.023	0.143	0.8723	0.9875
2-Oxoisocaproate	Betaine	0.17	0.165	0.3049	0.9338	0.205	0.165	0.2186	0.9399
2-Oxoisocaproate	Carnitine	-0.125	0.116	0.2846	0.9338	-0.047	0.134	0.7251	0.9688
2-Oxoisocaproate	Choline	0.054	0.139	0.6961	0.9733	0.093	0.147	0.5282	0.9417
2-Oxoisocaproate	Creatine	0.074	0.11	0.4988	0.9378	0.127	0.117	0.283	0.9402
2-Oxoisocaproate	Cystine	-0.152	0.176	0.3882	0.9338	-0.117	0.172	0.4987	0.9417
2-Oxoisocaproate	Ethanolamine	-0.057	0.133	0.6697	0.9714	0.036	0.146	0.8082	0.9803
2-Oxoisocaproate	Formate	0.031	0.091	0.7371	0.9771	0.036	0.108	0.7376	0.97
2-Oxoisocaproate	Fumarate	-0.012	0.191	0.9513	0.9984	0.094	0.186	0.6154	0.9528
2-Oxoisocaproate	Glucitol	-0.103	0.166	0.5379	0.9443	-0.037	0.16	0.8161	0.9813
2-Oxoisocaproate	Glutamate	-0.054	0.101	0.5918	0.9546	-0.013	0.106	0.9014	0.9875
2-Oxoisocaproate	Glutamine	-0.042	0.086	0.6263	0.9601	-0.026	0.092	0.7784	0.975
2-Oxoisocaproate	Glutathione	-0.218	0.279	0.4371	0.9338	-0.033	0.254	0.8958	0.9875
2-Oxoisocaproate	Glycerol	-0.032	0.144	0.8259	0.9965	0.001	0.141	0.9916	0.9984
2-Oxoisocaproate	Glycine	-0.016	0.102	0.8736	0.9965	-0.016	0.109	0.886	0.9875
2-Oxoisocaproate	Hypoxanthine	-0.023	0.118	0.8432	0.9965	0.007	0.132	0.9603	0.9984
2-Oxoisocaproate	Inosine	0.061	0.217	0.779	0.9925	0.072	0.22	0.7448	0.974
2-Oxoisocaproate	Isoleucine	0.012	0.109	0.9157	0.9965	0.003	0.124	0.9788	0.9984
2-Oxoisocaproate	Kynurenine	-0.369	0.28	0.1903	0.9108	-0.275	0.297	0.3577	0.9417
2-Oxoisocaproate	Lactate	-0.049	0.081	0.5519	0.9479	-0.055	0.093	0.5562	0.9417
2-Oxoisocaproate	Leucine	0.012	0.115	0.9159	0.9965	0.012	0.14	0.9297	0.9934
2-Oxoisocaproate	Lysine	-0.046	0.119	0.7007	0.9736	-0.008	0.127	0.9518	0.9968
2-Oxoisocaproate	Methionine	-0.021	0.121	0.8591	0.9965	0.022	0.11	0.8401	0.984
2-Oxoisocaproate	N-Acetylneuraminate	0.115	0.194	0.5562	0.9479	0.218	0.189	0.2531	0.9402
2-Oxoisocaproate	NAD+	-0.4	0.282	0.1596	0.8989	-0.255	0.326	0.4377	0.9417
2-Oxoisocaproate	Niacinamide	0.116	0.213	0.5881	0.9546	0.221	0.242	0.3642	0.9417
2-Oxoisocaproate	O-Acetylcarnitine	0.111	0.149	0.457	0.9338	0.19	0.156	0.2254	0.9402
2-Oxoisocaproate	O-Phosphocholine	-0.168	0.181	0.3574	0.9338	-0.139	0.184	0.4528	0.9417
2-Oxoisocaproate	O-Phosphoethanolamine	0.048	0.211	0.8203	0.9965	0.001	0.224	0.9948	0.9984
2-Oxoisocaproate	Ornithine	-0.019	0.16	0.9058	0.9965	-0.031	0.178	0.8606	0.9875
2-Oxoisocaproate	Pantothenate	0.077	0.184	0.6776	0.9714	0.188	0.169	0.2707	0.9402
2-Oxoisocaproate	Phenylalanine	-0.042	0.106	0.6965	0.9733	-0.041	0.131	0.7572	0.9744
2-Oxoisocaproate	Proline	0.001	0.097	0.988	0.9996	-0.046	0.098	0.6419	0.956
2-Oxoisocaproate	Pyroglutamate	-0.009	0.179	0.9596	0.9984	0.004	0.196	0.9849	0.9984
2-Oxoisocaproate	Serine	0.012	0.116	0.9165	0.9965	0.044	0.124	0.7214	0.9688
2-Oxoisocaproate	Succinate	-0.192	0.176	0.2784	0.933	-0.193	0.182	0.2909	0.9402
2-Oxoisocaproate	Taurine	-0.109	0.109	0.3177	0.9338	-0.022	0.105	0.8304	0.984
2-Oxoisocaproate	Threonine	-0.11	0.132	0.4082	0.9338	-0.085	0.151	0.5731	0.9465
2-Oxoisocaproate	Tryptophan	-0.354	0.249	0.1591	0.8989	-0.36	0.219	0.1037	0.9038
2-Oxoisocaproate	Tyrosine	-0.048	0.119	0.6914	0.9733	-0.038	0.14	0.788	0.9786
2-Oxoisocaproate	Uracil	0.047	0.197	0.8131	0.9965	0.069	0.211	0.744	0.9739
2-Oxoisocaproate	Uridine	0.049	0.144	0.7316	0.977	0.137	0.156	0.3814	0.9417
2-Oxoisocaproate	Valine	0.001	0.104	0.9909	0.9996	-0.008	0.111	0.9396	0.9934
2-Oxoisocaproate	myo-Inositol	-0.015	0.116	0.8971	0.9965	-0.099	0.104	0.3479	0.9417
2-Oxoisocaproate	sn-Glycero-3-phosphocholine	0.29	0.234	0.2196	0.9192	0.366	0.244	0.1376	0.9206
3-Hydroxybutyrate	1,3-Dihydroxyacetone	-0.044	0.139	0.7539	0.9857	-0.112	0.144	0.4379	0.9417
3-Hydroxybutyrate	2-Hydroxybutyrate	-0.044	0.067	0.513	0.9402	-0.055	0.069	0.43	0.9417
3-Hydroxybutyrate	3-Hydroxybutyrate	-0.273	0.156	0.083	0.8859	-0.263	0.146	0.0749	0.8961
3-Hydroxybutyrate	4-Aminobutyrate	0.116	0.088	0.1934	0.9151	0.129	0.088	0.149	0.9226
3-Hydroxybutyrate	4-Hydroxybutyrate	0.033	0.083	0.6875	0.9733	0.008	0.082	0.9268	0.9934
3-Hydroxybutyrate	Acetate	-0.114	0.08	0.1579	0.8989	-0.113	0.083	0.1799	0.9261
3-Hydroxybutyrate	Alanine	0.02	0.037	0.5863	0.9546	0.014	0.039	0.7245	0.9688
3-Hydroxybutyrate	Arginine	0.012	0.048	0.8111	0.9965	0.022	0.05	0.6563	0.9597
3-Hydroxybutyrate	Asparagine	-0.028	0.042	0.5091	0.9392	-0.037	0.043	0.398	0.9417
3-Hydroxybutyrate	Aspartate	0.023	0.048	0.625	0.9601	0.043	0.056	0.4392	0.9417
3-Hydroxybutyrate	Betaine	0.064	0.058	0.2723	0.9321	0.075	0.06	0.2121	0.9399
3-Hydroxybutyrate	Carnitine	-0.029	0.043	0.4972	0.9378	-0.006	0.052	0.9087	0.9888
3-Hydroxybutyrate	Choline	-0.074	0.048	0.1244	0.8916	-0.075	0.048	0.119	0.904
3-Hydroxybutyrate	Creatine	-0.003	0.04	0.9335	0.9984	0.019	0.046	0.6855	0.9636
3-Hydroxybutyrate	Cystine	-0.018	0.064	0.785	0.9933	-0.034	0.065	0.6014	0.9488
3-Hydroxybutyrate	Ethanolamine	-0.105	0.049	0.0352	0.8859	-0.105	0.053	0.0501	0.8845
3-Hydroxybutyrate	Formate	0.011	0.035	0.7485	0.9823	0.013	0.042	0.7615	0.9747
3-Hydroxybutyrate	Fumarate	0.054	0.064	0.398	0.9338	0.085	0.066	0.1997	0.9399
3-Hydroxybutyrate	Glucitol	0.01	0.061	0.8668	0.9965	0.033	0.06	0.5855	0.9468
3-Hydroxybutyrate	Glutamate	-0.004	0.038	0.9074	0.9965	0.009	0.039	0.8253	0.9831
3-Hydroxybutyrate	Glutamine	0.008	0.031	0.8056	0.9965	0.028	0.035	0.4247	0.9417
3-Hydroxybutyrate	Glutathione	0.03	0.097	0.7591	0.9862	0.08	0.094	0.3979	0.9417
3-Hydroxybutyrate	Glycerol	-0.078	0.05	0.1222	0.8893	-0.082	0.054	0.1374	0.9206
3-Hydroxybutyrate	Glycine	0	0.038	0.9945	0.9996	-0.003	0.04	0.9404	0.9934
3-Hydroxybutyrate	Hypoxanthine	-0.041	0.045	0.3616	0.9338	-0.03	0.05	0.5532	0.9417
3-Hydroxybutyrate	Inosine	0.03	0.077	0.6983	0.9733	0.062	0.082	0.4485	0.9417
3-Hydroxybutyrate	Isoleucine	-0.021	0.041	0.6126	0.9601	-0.029	0.046	0.5321	0.9417
3-Hydroxybutyrate	Kynurenine	0.075	0.088	0.3964	0.9338	0.111	0.105	0.294	0.9402
3-Hydroxybutyrate	Lactate	-0.002	0.03	0.9465	0.9984	-0.018	0.037	0.6285	0.9535
3-Hydroxybutyrate	Leucine	-0.012	0.044	0.79	0.9944	-0.018	0.051	0.73	0.9694
3-Hydroxybutyrate	Lysine	-0.017	0.044	0.6938	0.9733	-0.014	0.045	0.7514	0.9744
3-Hydroxybutyrate	Methionine	-0.007	0.046	0.8776	0.9965	0	0.041	0.9961	0.9984
3-Hydroxybutyrate	N-Acetylneuraminate	0.042	0.071	0.5522	0.9479	0.04	0.075	0.5911	0.9468
3-Hydroxybutyrate	NAD+	-0.109	0.109	0.3236	0.9338	-0.066	0.119	0.5814	0.9468
3-Hydroxybutyrate	Niacinamide	0.011	0.078	0.8863	0.9965	0.011	0.089	0.8987	0.9875
3-Hydroxybutyrate	O-Acetylcarnitine	0.01	0.052	0.8544	0.9965	0.023	0.056	0.6816	0.9636
3-Hydroxybutyrate	O-Phosphocholine	0.002	0.066	0.9756	0.9996	0.038	0.071	0.5987	0.9468
3-Hydroxybutyrate	O-Phosphoethanolamine	0.086	0.078	0.2727	0.9321	0.098	0.087	0.267	0.9402
3-Hydroxybutyrate	Ornithine	-0.071	0.06	0.2378	0.9192	-0.086	0.061	0.1637	0.9261
3-Hydroxybutyrate	Pantothenate	-0.037	0.068	0.5917	0.9546	0.013	0.065	0.8383	0.984
3-Hydroxybutyrate	Phenylalanine	-0.007	0.041	0.8676	0.9965	-0.013	0.05	0.799	0.9794
3-Hydroxybutyrate	Proline	-0.008	0.037	0.8342	0.9965	-0.023	0.036	0.5346	0.9417
3-Hydroxybutyrate	Pyroglutamate	0.019	0.065	0.7761	0.9925	0.046	0.073	0.5358	0.9417
3-Hydroxybutyrate	Serine	0.034	0.04	0.4007	0.9338	0.03	0.047	0.5319	0.9417
3-Hydroxybutyrate	Succinate	-0.107	0.064	0.0972	0.8859	-0.093	0.066	0.1649	0.9261
3-Hydroxybutyrate	Taurine	-0.03	0.039	0.4325	0.9338	-0.002	0.04	0.9632	0.9984
3-Hydroxybutyrate	Threonine	-0.036	0.048	0.4483	0.9338	-0.034	0.055	0.5392	0.9417
3-Hydroxybutyrate	Tryptophan	-0.079	0.088	0.3724	0.9338	-0.046	0.091	0.6161	0.9528
3-Hydroxybutyrate	Tyrosine	-0.034	0.046	0.457	0.9338	-0.039	0.051	0.4444	0.9417
3-Hydroxybutyrate	Uracil	-0.001	0.073	0.9853	0.9996	0.003	0.075	0.9683	0.9984
3-Hydroxybutyrate	Uridine	0.008	0.052	0.8841	0.9965	0.057	0.057	0.3251	0.9417
3-Hydroxybutyrate	Valine	-0.008	0.039	0.8274	0.9965	-0.025	0.044	0.5712	0.9457
3-Hydroxybutyrate	myo-Inositol	-0.017	0.045	0.7092	0.9736	-0.045	0.04	0.2679	0.9402
3-Hydroxybutyrate	sn-Glycero-3-phosphocholine	-0.044	0.089	0.6263	0.9601	-0.028	0.089	0.7523	0.9744
3-Hydroxyisobutyrate	1,3-Dihydroxyacetone	-0.099	0.276	0.7201	0.9736	-0.083	0.291	0.7756	0.9749
3-Hydroxyisobutyrate	2-Hydroxybutyrate	0.151	0.128	0.2412	0.9192	0.094	0.132	0.4778	0.9417
3-Hydroxyisobutyrate	3-Hydroxybutyrate	-0.178	0.323	0.5818	0.9546	-0.051	0.306	0.8671	0.9875
3-Hydroxyisobutyrate	4-Aminobutyrate	0.117	0.174	0.5025	0.939	0.061	0.167	0.7186	0.9688
3-Hydroxyisobutyrate	4-Hydroxybutyrate	-0.081	0.158	0.6116	0.9599	-0.162	0.167	0.3353	0.9417
3-Hydroxyisobutyrate	Acetate	-0.376	0.165	0.0252	0.8859	-0.499	0.16	0.0027	0.5121
3-Hydroxyisobutyrate	Alanine	-0.103	0.071	0.1544	0.8989	-0.107	0.079	0.1785	0.9261
3-Hydroxyisobutyrate	Arginine	-0.021	0.095	0.8215	0.9965	-0.069	0.101	0.4985	0.9417
3-Hydroxyisobutyrate	Asparagine	-0.164	0.081	0.0452	0.8859	-0.213	0.092	0.0231	0.8255
3-Hydroxyisobutyrate	Aspartate	-0.141	0.088	0.1135	0.8859	-0.168	0.104	0.1082	0.9038
3-Hydroxyisobutyrate	Betaine	-0.198	0.106	0.0658	0.8859	-0.14	0.124	0.26	0.9402
3-Hydroxyisobutyrate	Carnitine	-0.133	0.081	0.1037	0.8859	-0.142	0.103	0.1741	0.9261
3-Hydroxyisobutyrate	Choline	-0.134	0.094	0.1601	0.8989	-0.178	0.112	0.1167	0.904
3-Hydroxyisobutyrate	Creatine	-0.056	0.077	0.4648	0.9368	-0.035	0.09	0.6996	0.9676
3-Hydroxyisobutyrate	Cystine	-0.087	0.127	0.4949	0.9378	-0.088	0.119	0.4626	0.9417
3-Hydroxyisobutyrate	Ethanolamine	-0.227	0.088	0.0119	0.8582	-0.2	0.099	0.0469	0.883
3-Hydroxyisobutyrate	Formate	-0.091	0.069	0.1887	0.9058	-0.152	0.077	0.0521	0.8938
3-Hydroxyisobutyrate	Fumarate	-0.06	0.133	0.654	0.9658	-0.079	0.137	0.5645	0.9428
3-Hydroxyisobutyrate	Glucitol	-0.14	0.116	0.2318	0.9192	-0.12	0.13	0.3599	0.9417
3-Hydroxyisobutyrate	Glutamate	-0.14	0.067	0.0412	0.8859	-0.119	0.08	0.1395	0.9206
3-Hydroxyisobutyrate	Glutamine	-0.168	0.054	0.0028	0.7324	-0.16	0.065	0.0168	0.8255
3-Hydroxyisobutyrate	Glutathione	-0.065	0.19	0.7325	0.977	0.168	0.181	0.3554	0.9417
3-Hydroxyisobutyrate	Glycerol	-0.164	0.101	0.1067	0.8859	-0.233	0.102	0.0253	0.8255
3-Hydroxyisobutyrate	Glycine	-0.151	0.07	0.0342	0.8859	-0.188	0.083	0.0263	0.8255
3-Hydroxyisobutyrate	Hypoxanthine	-0.144	0.081	0.0796	0.8859	-0.145	0.084	0.0904	0.8995
3-Hydroxyisobutyrate	Inosine	0.012	0.152	0.9384	0.9984	0.079	0.173	0.6504	0.9562
3-Hydroxyisobutyrate	Isoleucine	-0.127	0.078	0.1056	0.8859	-0.178	0.09	0.0525	0.8959
3-Hydroxyisobutyrate	Kynurenine	-0.011	0.188	0.9528	0.9984	0.041	0.215	0.8496	0.9875
3-Hydroxyisobutyrate	Lactate	-0.098	0.062	0.1158	0.8859	-0.107	0.071	0.1385	0.9206
3-Hydroxyisobutyrate	Leucine	-0.117	0.085	0.1705	0.9056	-0.17	0.095	0.0785	0.8961
3-Hydroxyisobutyrate	Lysine	-0.11	0.086	0.2076	0.9192	-0.14	0.093	0.1364	0.9206
3-Hydroxyisobutyrate	Methionine	-0.11	0.088	0.2149	0.9192	-0.11	0.09	0.2277	0.9402
3-Hydroxyisobutyrate	N-Acetylneuraminate	-0.117	0.134	0.3864	0.9338	-0.146	0.15	0.3333	0.9417
3-Hydroxyisobutyrate	NAD+	-0.416	0.201	0.0416	0.8859	-0.368	0.232	0.1173	0.904
3-Hydroxyisobutyrate	Niacinamide	-0.149	0.152	0.3294	0.9338	-0.179	0.183	0.3312	0.9417
3-Hydroxyisobutyrate	O-Acetylcarnitine	-0.095	0.106	0.3768	0.9338	-0.12	0.115	0.3018	0.9417
3-Hydroxyisobutyrate	O-Phosphocholine	-0.009	0.13	0.945	0.9984	-0.024	0.143	0.8643	0.9875
3-Hydroxyisobutyrate	O-Phosphoethanolamine	0.027	0.15	0.8575	0.9965	-0.01	0.168	0.9546	0.9973
3-Hydroxyisobutyrate	Ornithine	-0.176	0.107	0.104	0.8859	-0.216	0.104	0.0415	0.8693
3-Hydroxyisobutyrate	Pantothenate	0.046	0.131	0.7233	0.9744	0.111	0.143	0.4419	0.9417
3-Hydroxyisobutyrate	Phenylalanine	-0.132	0.074	0.0803	0.8859	-0.169	0.083	0.0456	0.883
3-Hydroxyisobutyrate	Proline	-0.112	0.07	0.1137	0.8859	-0.121	0.075	0.1107	0.9038
3-Hydroxyisobutyrate	Pyroglutamate	-0.097	0.126	0.4433	0.9338	-0.15	0.141	0.2915	0.9402
3-Hydroxyisobutyrate	Serine	-0.091	0.086	0.2921	0.9338	-0.107	0.101	0.2941	0.9402
3-Hydroxyisobutyrate	Succinate	-0.231	0.128	0.0756	0.8859	-0.166	0.143	0.2501	0.9402
3-Hydroxyisobutyrate	Taurine	-0.151	0.077	0.0545	0.8859	-0.141	0.081	0.0835	0.8961
3-Hydroxyisobutyrate	Threonine	-0.144	0.094	0.129	0.8989	-0.156	0.108	0.1533	0.9261
3-Hydroxyisobutyrate	Tryptophan	-0.104	0.191	0.588	0.9546	-0.035	0.195	0.8573	0.9875
3-Hydroxyisobutyrate	Tyrosine	-0.181	0.084	0.0347	0.8859	-0.217	0.092	0.0213	0.8255
3-Hydroxyisobutyrate	Uracil	-0.197	0.132	0.139	0.8989	-0.259	0.151	0.0916	0.8995
3-Hydroxyisobutyrate	Uridine	-0.046	0.103	0.6584	0.9666	-0.046	0.114	0.6894	0.9638
3-Hydroxyisobutyrate	Valine	-0.098	0.077	0.2035	0.9192	-0.157	0.08	0.0536	0.8961
3-Hydroxyisobutyrate	myo-Inositol	-0.036	0.086	0.6777	0.9714	-0.068	0.087	0.4394	0.9417
3-Hydroxyisobutyrate	sn-Glycero-3-phosphocholine	-0.234	0.176	0.1878	0.9056	-0.169	0.161	0.2989	0.9413
3-Hydroxyisovalerate	1,3-Dihydroxyacetone	0.064	0.464	0.8909	0.9965	-0.014	0.446	0.9745	0.9984
3-Hydroxyisovalerate	2-Hydroxybutyrate	0.058	0.23	0.7997	0.9944	-0.02	0.23	0.9295	0.9934
3-Hydroxyisovalerate	3-Hydroxybutyrate	-0.507	0.538	0.349	0.9338	-0.645	0.509	0.2093	0.9399
3-Hydroxyisovalerate	4-Aminobutyrate	-0.099	0.295	0.7388	0.9771	-0.055	0.267	0.8374	0.984
3-Hydroxyisovalerate	4-Hydroxybutyrate	-0.317	0.28	0.2618	0.9295	-0.404	0.267	0.1346	0.9206
3-Hydroxyisovalerate	Acetate	-0.217	0.271	0.4256	0.9338	0.021	0.307	0.9461	0.9945
3-Hydroxyisovalerate	Alanine	-0.192	0.127	0.1353	0.8989	-0.22	0.121	0.0743	0.8961
3-Hydroxyisovalerate	Arginine	-0.22	0.161	0.1741	0.9056	-0.139	0.159	0.3863	0.9417
3-Hydroxyisovalerate	Asparagine	-0.2	0.137	0.148	0.8989	-0.239	0.134	0.0774	0.8961
3-Hydroxyisovalerate	Aspartate	0.037	0.163	0.8195	0.9965	-0.012	0.175	0.9444	0.9938
3-Hydroxyisovalerate	Betaine	-0.225	0.185	0.2289	0.9192	-0.191	0.201	0.3452	0.9417
3-Hydroxyisovalerate	Carnitine	-0.081	0.146	0.5824	0.9546	-0.075	0.169	0.6591	0.9597
3-Hydroxyisovalerate	Choline	-0.291	0.159	0.0709	0.8859	-0.237	0.164	0.1521	0.9261
3-Hydroxyisovalerate	Creatine	0.063	0.144	0.6637	0.9683	0.079	0.15	0.6001	0.9473
3-Hydroxyisovalerate	Cystine	-0.478	0.205	0.0219	0.8859	-0.613	0.198	0.0028	0.5121
3-Hydroxyisovalerate	Ethanolamine	-0.097	0.169	0.5678	0.9539	-0.097	0.16	0.5464	0.9417
3-Hydroxyisovalerate	Formate	0.089	0.11	0.4203	0.9338	0.184	0.135	0.1762	0.9261
3-Hydroxyisovalerate	Fumarate	0.058	0.229	0.8019	0.9961	0.137	0.23	0.5531	0.9417
3-Hydroxyisovalerate	Glucitol	0.076	0.206	0.7117	0.9736	0.14	0.197	0.4802	0.9417
3-Hydroxyisovalerate	Glutamate	-0.049	0.125	0.6942	0.9733	-0.059	0.129	0.6499	0.9562
3-Hydroxyisovalerate	Glutamine	-0.006	0.105	0.9526	0.9984	-0.044	0.108	0.6861	0.9636
3-Hydroxyisovalerate	Glutathione	0.689	0.347	0.0505	0.8859	0.749	0.322	0.023	0.8255
3-Hydroxyisovalerate	Glycerol	-0.314	0.171	0.0689	0.8859	-0.274	0.151	0.0749	0.8961
3-Hydroxyisovalerate	Glycine	-0.219	0.132	0.1028	0.8859	-0.235	0.138	0.0919	0.8995
3-Hydroxyisovalerate	Hypoxanthine	-0.273	0.145	0.0639	0.8859	-0.264	0.149	0.0805	0.8961
3-Hydroxyisovalerate	Inosine	0.46	0.251	0.0708	0.8859	0.461	0.28	0.1038	0.9038
3-Hydroxyisovalerate	Isoleucine	-0.21	0.129	0.1085	0.8859	-0.244	0.134	0.074	0.8961
3-Hydroxyisovalerate	Kynurenine	0.023	0.321	0.9425	0.9984	0.174	0.351	0.6219	0.9528
3-Hydroxyisovalerate	Lactate	-0.087	0.103	0.4025	0.9338	-0.161	0.118	0.1769	0.9261
3-Hydroxyisovalerate	Leucine	-0.238	0.14	0.0923	0.8859	-0.295	0.147	0.0487	0.883
3-Hydroxyisovalerate	Lysine	-0.129	0.152	0.3984	0.9338	-0.109	0.144	0.4518	0.9417
3-Hydroxyisovalerate	Methionine	-0.288	0.137	0.0385	0.8859	-0.232	0.133	0.086	0.8995
3-Hydroxyisovalerate	N-Acetylneuraminate	0.139	0.24	0.5642	0.9534	0.248	0.228	0.2791	0.9402
3-Hydroxyisovalerate	NAD+	0.519	0.34	0.1313	0.8989	0.632	0.367	0.0898	0.8995
3-Hydroxyisovalerate	Niacinamide	-0.124	0.261	0.6362	0.9654	-0.11	0.292	0.7089	0.9683
3-Hydroxyisovalerate	O-Acetylcarnitine	0.219	0.182	0.2312	0.9192	0.27	0.189	0.1584	0.9261
3-Hydroxyisovalerate	O-Phosphocholine	-0.106	0.231	0.6461	0.9658	-0.009	0.235	0.9702	0.9984
3-Hydroxyisovalerate	O-Phosphoethanolamine	0.176	0.274	0.5222	0.9411	0.106	0.291	0.716	0.9688
3-Hydroxyisovalerate	Ornithine	-0.551	0.191	0.005	0.7324	-0.522	0.201	0.0114	0.7594
3-Hydroxyisovalerate	Pantothenate	-0.23	0.239	0.3388	0.9338	-0.021	0.224	0.9247	0.9934
3-Hydroxyisovalerate	Phenylalanine	-0.33	0.13	0.0133	0.8582	-0.368	0.126	0.0048	0.6494
3-Hydroxyisovalerate	Proline	-0.202	0.114	0.0793	0.8859	-0.2	0.119	0.0953	0.8995
3-Hydroxyisovalerate	Pyroglutamate	-0.498	0.226	0.0306	0.8859	-0.451	0.207	0.0325	0.847
3-Hydroxyisovalerate	Serine	-0.249	0.142	0.0826	0.8859	-0.284	0.148	0.0589	0.8961
3-Hydroxyisovalerate	Succinate	-0.149	0.231	0.5208	0.9411	-0.209	0.234	0.3748	0.9417
3-Hydroxyisovalerate	Taurine	-0.009	0.138	0.9456	0.9984	-0.027	0.128	0.8363	0.984
3-Hydroxyisovalerate	Threonine	-0.239	0.153	0.1207	0.8859	-0.254	0.177	0.1571	0.9261
3-Hydroxyisovalerate	Tryptophan	-0.374	0.293	0.2053	0.9192	-0.371	0.304	0.2255	0.9402
3-Hydroxyisovalerate	Tyrosine	-0.31	0.142	0.0312	0.8859	-0.353	0.153	0.0233	0.8255
3-Hydroxyisovalerate	Uracil	-0.281	0.235	0.235	0.9192	-0.263	0.25	0.2969	0.9402
3-Hydroxyisovalerate	Uridine	0.198	0.174	0.2572	0.9259	0.267	0.182	0.1458	0.9226
3-Hydroxyisovalerate	Valine	-0.206	0.118	0.0854	0.8859	-0.24	0.137	0.0846	0.8995
3-Hydroxyisovalerate	myo-Inositol	0.1	0.142	0.4847	0.9372	0.052	0.133	0.6983	0.9676
3-Hydroxyisovalerate	sn-Glycero-3-phosphocholine	0.069	0.284	0.8092	0.9965	0.108	0.297	0.7161	0.9688
3-Methyl-2-oxo-butanoic acid	1,3-Dihydroxyacetone	-0.059	0.435	0.8918	0.9965	-0.179	0.425	0.6756	0.9636
3-Methyl-2-oxo-butanoic acid	2-Hydroxybutyrate	0.137	0.221	0.5371	0.9443	0.097	0.215	0.6535	0.9575
3-Methyl-2-oxo-butanoic acid	3-Hydroxybutyrate	-0.221	0.523	0.6739	0.9714	-0.005	0.483	0.9922	0.9984
3-Methyl-2-oxo-butanoic acid	4-Aminobutyrate	0.036	0.29	0.9027	0.9965	0.036	0.262	0.8899	0.9875
3-Methyl-2-oxo-butanoic acid	4-Hydroxybutyrate	-0.136	0.263	0.6059	0.9599	-0.172	0.25	0.4922	0.9417
3-Methyl-2-oxo-butanoic acid	Acetate	-0.288	0.27	0.2889	0.9338	-0.331	0.282	0.2445	0.9402
3-Methyl-2-oxo-butanoic acid	Alanine	-0.104	0.118	0.3835	0.9338	-0.106	0.122	0.3875	0.9417
3-Methyl-2-oxo-butanoic acid	Arginine	-0.148	0.162	0.3625	0.9338	-0.127	0.158	0.4229	0.9417
3-Methyl-2-oxo-butanoic acid	Asparagine	-0.132	0.128	0.3034	0.9338	-0.163	0.129	0.2105	0.9399
3-Methyl-2-oxo-butanoic acid	Aspartate	-0.103	0.148	0.4888	0.9372	-0.121	0.163	0.4611	0.9417
3-Methyl-2-oxo-butanoic acid	Betaine	0.073	0.194	0.7079	0.9736	0.1	0.208	0.6314	0.9545
3-Methyl-2-oxo-butanoic acid	Carnitine	-0.238	0.136	0.0839	0.8859	-0.182	0.158	0.2537	0.9402
3-Methyl-2-oxo-butanoic acid	Choline	-0.115	0.152	0.4532	0.9338	-0.074	0.159	0.6421	0.956
3-Methyl-2-oxo-butanoic acid	Creatine	0.15	0.127	0.244	0.9192	0.177	0.14	0.2105	0.9399
3-Methyl-2-oxo-butanoic acid	Cystine	-0.189	0.209	0.3681	0.9338	-0.101	0.199	0.6135	0.9528
3-Methyl-2-oxo-butanoic acid	Ethanolamine	-0.161	0.156	0.3031	0.9338	-0.081	0.156	0.6047	0.9495
3-Methyl-2-oxo-butanoic acid	Formate	-0.002	0.106	0.9883	0.9996	-0.052	0.128	0.6879	0.9638
3-Methyl-2-oxo-butanoic acid	Fumarate	0.056	0.218	0.7994	0.9944	0.037	0.217	0.866	0.9875
3-Methyl-2-oxo-butanoic acid	Glucitol	-0.125	0.194	0.5202	0.9411	-0.051	0.188	0.7859	0.9781
3-Methyl-2-oxo-butanoic acid	Glutamate	-0.139	0.113	0.2242	0.9192	-0.11	0.126	0.3872	0.9417
3-Methyl-2-oxo-butanoic acid	Glutamine	-0.146	0.108	0.1787	0.9056	-0.177	0.107	0.1024	0.9038
3-Methyl-2-oxo-butanoic acid	Glutathione	-0.109	0.317	0.7319	0.977	0.097	0.301	0.7471	0.9744
3-Methyl-2-oxo-butanoic acid	Glycerol	-0.214	0.172	0.2167	0.9192	-0.145	0.165	0.3814	0.9417
3-Methyl-2-oxo-butanoic acid	Glycine	-0.137	0.134	0.3105	0.9338	-0.154	0.136	0.261	0.9402
3-Methyl-2-oxo-butanoic acid	Hypoxanthine	-0.07	0.141	0.6214	0.9601	-0.061	0.151	0.6845	0.9636
3-Methyl-2-oxo-butanoic acid	Inosine	-0.097	0.25	0.6975	0.9733	-0.039	0.252	0.8759	0.9875
3-Methyl-2-oxo-butanoic acid	Isoleucine	-0.088	0.131	0.5027	0.939	-0.096	0.144	0.5098	0.9417
3-Methyl-2-oxo-butanoic acid	Kynurenine	0.149	0.293	0.6111	0.9599	0.207	0.342	0.5473	0.9417
3-Methyl-2-oxo-butanoic acid	Lactate	-0.109	0.1	0.2777	0.933	-0.111	0.11	0.3159	0.9417
3-Methyl-2-oxo-butanoic acid	Leucine	-0.099	0.139	0.4798	0.9372	-0.095	0.154	0.538	0.9417
3-Methyl-2-oxo-butanoic acid	Lysine	-0.128	0.134	0.3438	0.9338	-0.093	0.139	0.5033	0.9417
3-Methyl-2-oxo-butanoic acid	Methionine	-0.169	0.135	0.214	0.9192	-0.12	0.138	0.3868	0.9417
3-Methyl-2-oxo-butanoic acid	N-Acetylneuraminate	-0.029	0.221	0.8967	0.9965	0.056	0.217	0.7984	0.9794
3-Methyl-2-oxo-butanoic acid	NAD+	-0.448	0.336	0.187	0.9056	-0.247	0.401	0.5405	0.9417
3-Methyl-2-oxo-butanoic acid	Niacinamide	-0.028	0.249	0.9107	0.9965	0.035	0.277	0.9008	0.9875
3-Methyl-2-oxo-butanoic acid	O-Acetylcarnitine	-0.012	0.169	0.9437	0.9984	0.014	0.174	0.9367	0.9934
3-Methyl-2-oxo-butanoic acid	O-Phosphocholine	-0.142	0.217	0.5151	0.9402	-0.135	0.211	0.5228	0.9417
3-Methyl-2-oxo-butanoic acid	O-Phosphoethanolamine	-0.009	0.249	0.9708	0.9996	-0.038	0.264	0.8858	0.9875
3-Methyl-2-oxo-butanoic acid	Ornithine	-0.163	0.188	0.3875	0.9338	-0.197	0.202	0.3338	0.9417
3-Methyl-2-oxo-butanoic acid	Pantothenate	-0.072	0.21	0.734	0.977	-0.003	0.207	0.9867	0.9984
3-Methyl-2-oxo-butanoic acid	Phenylalanine	-0.156	0.125	0.2164	0.9192	-0.167	0.135	0.2185	0.9399
3-Methyl-2-oxo-butanoic acid	Proline	-0.117	0.115	0.3119	0.9338	-0.17	0.108	0.118	0.904
3-Methyl-2-oxo-butanoic acid	Pyroglutamate	-0.179	0.203	0.3803	0.9338	-0.184	0.217	0.4001	0.9417
3-Methyl-2-oxo-butanoic acid	Serine	-0.121	0.14	0.3898	0.9338	-0.104	0.152	0.4943	0.9417
3-Methyl-2-oxo-butanoic acid	Succinate	-0.416	0.21	0.0503	0.8859	-0.33	0.212	0.1249	0.9074
3-Methyl-2-oxo-butanoic acid	Taurine	-0.194	0.133	0.1482	0.8989	-0.1	0.114	0.3806	0.9417
3-Methyl-2-oxo-butanoic acid	Threonine	-0.208	0.15	0.1693	0.9056	-0.196	0.165	0.237	0.9402
3-Methyl-2-oxo-butanoic acid	Tryptophan	-0.401	0.271	0.1427	0.8989	-0.311	0.27	0.2525	0.9402
3-Methyl-2-oxo-butanoic acid	Tyrosine	-0.161	0.137	0.2453	0.9192	-0.181	0.153	0.2409	0.9402
3-Methyl-2-oxo-butanoic acid	Uracil	0.065	0.234	0.7825	0.9928	0.085	0.235	0.7204	0.9688
3-Methyl-2-oxo-butanoic acid	Uridine	0.004	0.163	0.9785	0.9996	0.002	0.177	0.99	0.9984
3-Methyl-2-oxo-butanoic acid	Valine	-0.074	0.122	0.5453	0.9444	-0.115	0.131	0.3815	0.9417
3-Methyl-2-oxo-butanoic acid	myo-Inositol	-0.109	0.137	0.4297	0.9338	-0.171	0.129	0.1899	0.9399
3-Methyl-2-oxo-butanoic acid	sn-Glycero-3-phosphocholine	0.04	0.275	0.8852	0.9965	0.121	0.284	0.6708	0.9632
Acetate	1,3-Dihydroxyacetone	0.054	0.279	0.846	0.9965	-0.074	0.284	0.7953	0.9794
Acetate	2-Hydroxybutyrate	0.092	0.135	0.4952	0.9378	0.079	0.154	0.6105	0.9528
Acetate	3-Hydroxybutyrate	0.115	0.339	0.7356	0.9771	0.43	0.329	0.196	0.9399
Acetate	4-Aminobutyrate	0.287	0.199	0.1529	0.8989	0.232	0.183	0.2089	0.9399
Acetate	4-Hydroxybutyrate	0.133	0.172	0.443	0.9338	0.176	0.166	0.2914	0.9402
Acetate	Acetate	-0.074	0.172	0.668	0.9706	-0.168	0.186	0.3702	0.9417
Acetate	Alanine	0.021	0.075	0.7803	0.9925	-0.007	0.078	0.9289	0.9934
Acetate	Arginine	-0.006	0.098	0.949	0.9984	-0.009	0.105	0.9331	0.9934
Acetate	Asparagine	-0.027	0.086	0.7547	0.9857	-0.05	0.092	0.5919	0.9468
Acetate	Aspartate	-0.014	0.1	0.8926	0.9965	-0.02	0.113	0.8628	0.9875
Acetate	Betaine	0.091	0.119	0.45	0.9338	0.097	0.143	0.5023	0.9417
Acetate	Carnitine	-0.004	0.093	0.9651	0.9996	-0.089	0.113	0.4328	0.9417
Acetate	Choline	-0.051	0.103	0.62	0.9601	-0.041	0.112	0.7171	0.9688
Acetate	Creatine	0.024	0.083	0.769	0.9916	-0.046	0.092	0.6157	0.9528
Acetate	Cystine	0.206	0.135	0.13	0.8989	0.107	0.135	0.4339	0.9417
Acetate	Ethanolamine	-0.05	0.103	0.6251	0.9601	-0.068	0.109	0.5342	0.9417
Acetate	Formate	0.062	0.068	0.3672	0.9338	0.039	0.089	0.6612	0.9605
Acetate	Fumarate	0.176	0.131	0.1836	0.9056	0.128	0.145	0.3825	0.9417
Acetate	Glucitol	0.065	0.125	0.6059	0.9599	0.042	0.132	0.7529	0.9744
Acetate	Glutamate	0.045	0.077	0.5632	0.9532	0.003	0.085	0.9721	0.9984
Acetate	Glutamine	0.013	0.065	0.8378	0.9965	-0.033	0.068	0.6284	0.9535
Acetate	Glutathione	-0.1	0.204	0.625	0.9601	-0.146	0.22	0.5094	0.9417
Acetate	Glycerol	-0.013	0.109	0.905	0.9965	-0.017	0.114	0.8842	0.9875
Acetate	Glycine	0.049	0.077	0.5292	0.9434	0.042	0.091	0.6484	0.9562
Acetate	Hypoxanthine	-0.04	0.089	0.651	0.9658	-0.077	0.097	0.4304	0.9417
Acetate	Inosine	-0.104	0.169	0.54	0.9443	-0.089	0.167	0.5966	0.9468
Acetate	Isoleucine	0.005	0.081	0.9555	0.9984	0.012	0.097	0.9045	0.9885
Acetate	Kynurenine	0.07	0.204	0.7315	0.977	-0.018	0.22	0.9343	0.9934
Acetate	Lactate	-0.038	0.063	0.5481	0.9465	0	0.076	0.9995	0.9995
Acetate	Leucine	0.004	0.089	0.9651	0.9996	-0.002	0.111	0.9858	0.9984
Acetate	Lysine	0.018	0.093	0.8514	0.9965	0.05	0.103	0.6308	0.9545
Acetate	Methionine	0.016	0.092	0.8654	0.9965	0.023	0.089	0.7979	0.9794
Acetate	N-Acetylneuraminate	-0.226	0.136	0.0995	0.8859	-0.169	0.154	0.276	0.9402
Acetate	NAD+	0.028	0.214	0.897	0.9965	0.022	0.259	0.9332	0.9934
Acetate	Niacinamide	0.086	0.16	0.5922	0.9546	0.049	0.19	0.7963	0.9794
Acetate	O-Acetylcarnitine	-0.011	0.104	0.9126	0.9965	-0.01	0.12	0.9312	0.9934
Acetate	O-Phosphocholine	-0.02	0.136	0.8851	0.9965	-0.138	0.137	0.3177	0.9417
Acetate	O-Phosphoethanolamine	-0.154	0.16	0.3388	0.9338	-0.107	0.186	0.5679	0.9442
Acetate	Ornithine	0.125	0.126	0.3238	0.9338	0.094	0.135	0.4899	0.9417
Acetate	Pantothenate	0.125	0.138	0.3673	0.9338	-0.043	0.149	0.7729	0.9749
Acetate	Phenylalanine	0.01	0.084	0.9048	0.9965	-0.004	0.105	0.972	0.9984
Acetate	Proline	0.022	0.077	0.7785	0.9925	-0.005	0.082	0.9466	0.9945
Acetate	Pyroglutamate	0.049	0.136	0.7208	0.9736	-0.04	0.154	0.795	0.9794
Acetate	Serine	0.014	0.088	0.8707	0.9965	0.031	0.102	0.7637	0.9747
Acetate	Succinate	-0.131	0.141	0.3537	0.9338	-0.097	0.147	0.5107	0.9417
Acetate	Taurine	0.039	0.08	0.6236	0.9601	-0.023	0.086	0.7927	0.9794
Acetate	Threonine	-0.07	0.091	0.4438	0.9338	-0.072	0.119	0.5456	0.9417
Acetate	Tryptophan	0.056	0.19	0.7702	0.9922	0.164	0.171	0.3385	0.9417
Acetate	Tyrosine	-0.015	0.093	0.874	0.9965	-0.054	0.11	0.6207	0.9528
Acetate	Uracil	0.106	0.152	0.4872	0.9372	0.131	0.159	0.413	0.9417
Acetate	Uridine	0.007	0.105	0.9466	0.9984	-0.097	0.122	0.4296	0.9417
Acetate	Valine	-0.007	0.078	0.9314	0.9984	0	0.089	0.999	0.9994
Acetate	myo-Inositol	-0.047	0.087	0.5934	0.9559	-0.07	0.085	0.4168	0.9417
Acetate	sn-Glycero-3-phosphocholine	-0.116	0.178	0.5183	0.9411	-0.07	0.192	0.717	0.9688
Acetoacetate	1,3-Dihydroxyacetone	-0.177	0.184	0.3396	0.9338	-0.236	0.19	0.2192	0.9399
Acetoacetate	2-Hydroxybutyrate	0.061	0.087	0.4839	0.9372	0.083	0.087	0.3446	0.9417
Acetoacetate	3-Hydroxybutyrate	-0.137	0.22	0.5354	0.9443	-0.1	0.204	0.626	0.9528
Acetoacetate	4-Aminobutyrate	0.085	0.122	0.4866	0.9372	0.009	0.109	0.9318	0.9934
Acetoacetate	4-Hydroxybutyrate	0.002	0.107	0.987	0.9996	-0.076	0.102	0.4584	0.9417
Acetoacetate	Acetate	-0.221	0.105	0.0388	0.8859	-0.241	0.102	0.0209	0.8255
Acetoacetate	Alanine	-0.021	0.047	0.6482	0.9658	-0.026	0.048	0.586	0.9468
Acetoacetate	Arginine	0.007	0.064	0.9173	0.9966	0.018	0.065	0.7868	0.9781
Acetoacetate	Asparagine	-0.057	0.057	0.3217	0.9338	-0.089	0.058	0.1313	0.9206
Acetoacetate	Aspartate	-0.023	0.062	0.7066	0.9736	-0.01	0.07	0.8826	0.9875
Acetoacetate	Betaine	0.056	0.078	0.4733	0.9372	0.055	0.08	0.4915	0.9417
Acetoacetate	Carnitine	-0.083	0.057	0.1508	0.8989	-0.058	0.072	0.4233	0.9417
Acetoacetate	Choline	-0.136	0.062	0.0307	0.8859	-0.164	0.065	0.0141	0.8255
Acetoacetate	Creatine	-0.059	0.052	0.2621	0.9295	-0.042	0.055	0.4455	0.9417
Acetoacetate	Cystine	-0.019	0.086	0.8278	0.9965	-0.067	0.08	0.4077	0.9417
Acetoacetate	Ethanolamine	-0.148	0.062	0.0182	0.8859	-0.179	0.068	0.0105	0.7594
Acetoacetate	Formate	-0.006	0.044	0.8839	0.9965	-0.034	0.051	0.502	0.9417
Acetoacetate	Fumarate	0.06	0.087	0.4881	0.9372	0.089	0.091	0.3323	0.9417
Acetoacetate	Glucitol	-0.047	0.082	0.5692	0.9539	-0.011	0.078	0.8924	0.9875
Acetoacetate	Glutamate	-0.039	0.05	0.4351	0.9338	-0.039	0.053	0.4693	0.9417
Acetoacetate	Glutamine	-0.04	0.043	0.3538	0.9338	-0.021	0.044	0.6376	0.9554
Acetoacetate	Glutathione	0.083	0.126	0.5084	0.9392	0.14	0.127	0.2717	0.9402
Acetoacetate	Glycerol	-0.142	0.066	0.0331	0.8859	-0.198	0.068	0.0047	0.6494
Acetoacetate	Glycine	-0.04	0.049	0.415	0.9338	-0.066	0.058	0.2584	0.9402
Acetoacetate	Hypoxanthine	-0.076	0.062	0.2292	0.9192	-0.092	0.065	0.1621	0.9261
Acetoacetate	Inosine	0.092	0.098	0.3498	0.9338	0.143	0.099	0.1542	0.9261
Acetoacetate	Isoleucine	-0.051	0.051	0.3277	0.9338	-0.081	0.058	0.1658	0.9261
Acetoacetate	Kynurenine	0.166	0.122	0.1787	0.9056	0.186	0.135	0.1731	0.9261
Acetoacetate	Lactate	-0.056	0.042	0.1852	0.9056	-0.069	0.046	0.1377	0.9206
Acetoacetate	Leucine	-0.045	0.058	0.4441	0.9338	-0.073	0.063	0.2461	0.9402
Acetoacetate	Lysine	-0.021	0.057	0.7139	0.9736	-0.034	0.059	0.5673	0.9438
Acetoacetate	Methionine	-0.049	0.058	0.3998	0.9338	-0.052	0.052	0.3192	0.9417
Acetoacetate	N-Acetylneuraminate	-0.043	0.092	0.6389	0.9657	-0.058	0.089	0.5175	0.9417
Acetoacetate	NAD+	-0.103	0.14	0.461	0.9342	-0.036	0.157	0.8176	0.9813
Acetoacetate	Niacinamide	-0.044	0.102	0.6639	0.9683	-0.113	0.115	0.329	0.9417
Acetoacetate	O-Acetylcarnitine	-0.064	0.067	0.3386	0.9338	-0.037	0.065	0.5644	0.9428
Acetoacetate	O-Phosphocholine	0.015	0.088	0.8621	0.9965	0.074	0.089	0.4095	0.9417
Acetoacetate	O-Phosphoethanolamine	0.101	0.103	0.3256	0.9338	0.147	0.106	0.1716	0.9261
Acetoacetate	Ornithine	-0.059	0.075	0.4345	0.9338	-0.113	0.077	0.1454	0.9226
Acetoacetate	Pantothenate	-0.147	0.089	0.1015	0.8859	-0.12	0.088	0.1775	0.9261
Acetoacetate	Phenylalanine	-0.03	0.054	0.5731	0.9539	-0.057	0.062	0.3643	0.9417
Acetoacetate	Proline	-0.057	0.048	0.2375	0.9192	-0.082	0.051	0.1125	0.9038
Acetoacetate	Pyroglutamate	-0.059	0.087	0.4948	0.9378	-0.068	0.089	0.4458	0.9417
Acetoacetate	Serine	0.001	0.056	0.9927	0.9996	-0.029	0.062	0.6418	0.956
Acetoacetate	Succinate	-0.146	0.083	0.0814	0.8859	-0.145	0.085	0.091	0.8995
Acetoacetate	Taurine	-0.046	0.051	0.3629	0.9338	-0.024	0.049	0.6315	0.9545
Acetoacetate	Threonine	-0.047	0.063	0.4532	0.9338	-0.072	0.066	0.2724	0.9402
Acetoacetate	Tryptophan	-0.097	0.121	0.4243	0.9338	-0.071	0.121	0.5579	0.9427
Acetoacetate	Tyrosine	-0.086	0.059	0.1518	0.8989	-0.123	0.064	0.057	0.8961
Acetoacetate	Uracil	-0.072	0.092	0.4368	0.9338	-0.104	0.096	0.2824	0.9402
Acetoacetate	Uridine	-0.039	0.068	0.5684	0.9539	-0.001	0.074	0.9877	0.9984
Acetoacetate	Valine	-0.048	0.049	0.3361	0.9338	-0.082	0.055	0.1356	0.9206
Acetoacetate	myo-Inositol	-0.07	0.059	0.2361	0.9192	-0.085	0.051	0.1025	0.9038
Acetoacetate	sn-Glycero-3-phosphocholine	-0.241	0.106	0.0255	0.8859	-0.246	0.107	0.0243	0.8255
Acetone	1,3-Dihydroxyacetone	-0.398	0.236	0.0953	0.8859	-0.442	0.255	0.0868	0.8995
Acetone	2-Hydroxybutyrate	0.029	0.122	0.8111	0.9965	0.026	0.127	0.8379	0.984
Acetone	3-Hydroxybutyrate	-0.127	0.302	0.6762	0.9714	-0.025	0.28	0.9305	0.9934
Acetone	4-Aminobutyrate	0.242	0.163	0.1413	0.8989	0.089	0.154	0.564	0.9428
Acetone	4-Hydroxybutyrate	0.078	0.161	0.6301	0.9631	-0.056	0.153	0.7146	0.9688
Acetone	Acetate	-0.431	0.156	0.0069	0.7467	-0.445	0.155	0.0054	0.6898
Acetone	Alanine	-0.006	0.067	0.9282	0.9984	-0.019	0.067	0.7818	0.9756
Acetone	Arginine	0.021	0.088	0.8151	0.9965	0.013	0.091	0.886	0.9875
Acetone	Asparagine	-0.057	0.077	0.4658	0.9368	-0.067	0.084	0.4289	0.9417
Acetone	Aspartate	-0.009	0.088	0.922	0.9969	0.006	0.101	0.9534	0.9973
Acetone	Betaine	-0.016	0.11	0.8835	0.9965	-0.006	0.115	0.9599	0.9984
Acetone	Carnitine	-0.089	0.079	0.2625	0.9295	-0.114	0.097	0.2429	0.9402
Acetone	Choline	-0.096	0.091	0.2927	0.9338	-0.141	0.088	0.1133	0.9038
Acetone	Creatine	-0.036	0.069	0.6104	0.9599	-0.036	0.082	0.6611	0.9605
Acetone	Cystine	0.096	0.117	0.4126	0.9338	0.001	0.114	0.9944	0.9984
Acetone	Ethanolamine	-0.143	0.086	0.0997	0.8859	-0.165	0.094	0.0837	0.8961
Acetone	Formate	-0.127	0.061	0.0403	0.8859	-0.124	0.066	0.0627	0.8961
Acetone	Fumarate	-0.032	0.126	0.8028	0.9965	0.006	0.128	0.9636	0.9984
Acetone	Glucitol	-0.079	0.114	0.4898	0.9377	-0.04	0.113	0.7231	0.9688
Acetone	Glutamate	-0.029	0.064	0.6557	0.9658	0.007	0.074	0.9293	0.9934
Acetone	Glutamine	-0.056	0.057	0.3353	0.9338	-0.011	0.06	0.8563	0.9875
Acetone	Glutathione	-0.015	0.181	0.9342	0.9984	0.137	0.187	0.4671	0.9417
Acetone	Glycerol	-0.085	0.096	0.3758	0.9338	-0.15	0.1	0.1365	0.9206
Acetone	Glycine	-0.008	0.07	0.9091	0.9965	-0.009	0.074	0.9006	0.9875
Acetone	Hypoxanthine	-0.171	0.08	0.0343	0.8859	-0.168	0.091	0.0694	0.8961
Acetone	Inosine	0.108	0.139	0.4405	0.9338	0.151	0.148	0.3137	0.9417
Acetone	Isoleucine	-0.082	0.072	0.2596	0.9293	-0.105	0.084	0.2156	0.9399
Acetone	Kynurenine	-0.009	0.176	0.9579	0.9984	0.019	0.197	0.9251	0.9934
Acetone	Lactate	-0.004	0.055	0.9396	0.9984	-0.022	0.065	0.7316	0.9694
Acetone	Leucine	-0.072	0.081	0.38	0.9338	-0.108	0.092	0.2433	0.9402
Acetone	Lysine	-0.011	0.078	0.8893	0.9965	-0.016	0.085	0.8544	0.9875
Acetone	Methionine	-0.064	0.082	0.4337	0.9338	-0.061	0.075	0.4153	0.9417
Acetone	N-Acetylneuraminate	-0.205	0.122	0.0962	0.8859	-0.221	0.128	0.0871	0.8995
Acetone	NAD+	-0.161	0.194	0.4102	0.9338	-0.068	0.221	0.7576	0.9744
Acetone	Niacinamide	-0.033	0.141	0.8163	0.9965	-0.098	0.163	0.5503	0.9417
Acetone	O-Acetylcarnitine	-0.078	0.095	0.4161	0.9338	-0.072	0.089	0.4242	0.9417
Acetone	O-Phosphocholine	-0.01	0.123	0.9343	0.9984	0.046	0.129	0.7209	0.9688
Acetone	O-Phosphoethanolamine	0.024	0.143	0.8681	0.9965	0.071	0.153	0.6455	0.956
Acetone	Ornithine	0.08	0.104	0.4438	0.9338	0.023	0.12	0.8461	0.9874
Acetone	Pantothenate	0.016	0.121	0.8964	0.9965	0.007	0.123	0.9555	0.9973
Acetone	Phenylalanine	-0.052	0.074	0.4833	0.9372	-0.082	0.09	0.3644	0.9417
Acetone	Proline	-0.035	0.067	0.5988	0.9595	-0.044	0.069	0.5271	0.9417
Acetone	Pyroglutamate	-0.078	0.124	0.5308	0.9443	-0.131	0.128	0.3097	0.9417
Acetone	Serine	-0.02	0.08	0.8057	0.9965	-0.055	0.09	0.5446	0.9417
Acetone	Succinate	-0.078	0.125	0.5342	0.9443	-0.063	0.139	0.6517	0.9575
Acetone	Taurine	-0.039	0.073	0.5985	0.9595	-0.018	0.072	0.8054	0.98
Acetone	Threonine	-0.06	0.087	0.4915	0.9378	-0.052	0.098	0.5959	0.9468
Acetone	Tryptophan	-0.091	0.172	0.5997	0.9595	-0.104	0.17	0.544	0.9417
Acetone	Tyrosine	-0.107	0.076	0.1643	0.9056	-0.13	0.096	0.1826	0.9261
Acetone	Uracil	-0.134	0.13	0.3073	0.9338	-0.207	0.141	0.1462	0.9226
Acetone	Uridine	-0.169	0.105	0.1092	0.8859	-0.125	0.105	0.2377	0.9402
Acetone	Valine	-0.053	0.07	0.4482	0.9338	-0.082	0.076	0.2801	0.9402
Acetone	myo-Inositol	-0.027	0.08	0.7343	0.977	-0.073	0.072	0.314	0.9417
Acetone	sn-Glycero-3-phosphocholine	-0.187	0.161	0.2474	0.9192	-0.169	0.165	0.3069	0.9417
Alanine	1,3-Dihydroxyacetone	0.163	0.493	0.741	0.978	0.062	0.486	0.8997	0.9875
Alanine	2-Hydroxybutyrate	-0.034	0.234	0.8854	0.9965	-0.039	0.253	0.8775	0.9875
Alanine	3-Hydroxybutyrate	0.581	0.555	0.2981	0.9338	0.417	0.58	0.4746	0.9417
Alanine	4-Aminobutyrate	-0.299	0.311	0.3395	0.9338	-0.025	0.304	0.9351	0.9934
Alanine	4-Hydroxybutyrate	-0.453	0.292	0.1243	0.8916	-0.2	0.287	0.4874	0.9417
Alanine	Acetate	-0.113	0.298	0.7058	0.9736	-0.186	0.327	0.5717	0.9457
Alanine	Alanine	-0.012	0.131	0.9281	0.9984	0.063	0.128	0.6214	0.9528
Alanine	Arginine	-0.01	0.174	0.9536	0.9984	0.039	0.173	0.8235	0.9823
Alanine	Asparagine	-0.062	0.147	0.677	0.9714	-0.028	0.163	0.8619	0.9875
Alanine	Aspartate	-0.234	0.16	0.1472	0.8989	-0.313	0.179	0.0836	0.8961
Alanine	Betaine	-0.22	0.196	0.2653	0.9301	-0.13	0.219	0.5559	0.9417
Alanine	Carnitine	-0.203	0.153	0.1877	0.9056	-0.278	0.184	0.1357	0.9206
Alanine	Choline	-0.009	0.175	0.9585	0.9984	0.107	0.177	0.5484	0.9417
Alanine	Creatine	0.217	0.144	0.1355	0.8989	0.269	0.15	0.0773	0.8961
Alanine	Cystine	0.115	0.241	0.635	0.9642	0.316	0.214	0.1432	0.9226
Alanine	Ethanolamine	-0.099	0.169	0.5612	0.9532	0.039	0.179	0.8272	0.984
Alanine	Formate	-0.08	0.115	0.4885	0.9372	-0.081	0.147	0.5848	0.9468
Alanine	Fumarate	-0.149	0.238	0.5331	0.9443	-0.211	0.231	0.3638	0.9417
Alanine	Glucitol	-0.191	0.218	0.3827	0.9338	-0.208	0.223	0.3536	0.9417
Alanine	Glutamate	-0.084	0.132	0.5261	0.9425	-0.024	0.143	0.8682	0.9875
Alanine	Glutamine	-0.095	0.112	0.3991	0.9338	-0.192	0.121	0.1163	0.904
Alanine	Glutathione	-0.164	0.356	0.6462	0.9658	-0.38	0.359	0.2931	0.9402
Alanine	Glycerol	-0.075	0.189	0.6923	0.9733	-0.016	0.189	0.9334	0.9934
Alanine	Glycine	-0.118	0.146	0.4245	0.9338	-0.044	0.145	0.7615	0.9747
Alanine	Hypoxanthine	-0.184	0.152	0.2292	0.9192	-0.106	0.173	0.5422	0.9417
Alanine	Inosine	-0.236	0.269	0.3834	0.9338	-0.398	0.267	0.1399	0.9206
Alanine	Isoleucine	-0.116	0.147	0.433	0.9338	-0.065	0.157	0.6785	0.9636
Alanine	Kynurenine	-0.29	0.34	0.3948	0.9338	-0.278	0.403	0.4926	0.9417
Alanine	Lactate	-0.031	0.103	0.7661	0.9901	-0.015	0.129	0.9081	0.9888
Alanine	Leucine	-0.138	0.153	0.3689	0.9338	-0.045	0.182	0.8072	0.9803
Alanine	Lysine	-0.13	0.157	0.4117	0.9338	0	0.168	0.9987	0.9994
Alanine	Methionine	-0.094	0.158	0.553	0.9479	0.008	0.145	0.954	0.9973
Alanine	N-Acetylneuraminate	-0.325	0.259	0.2135	0.9192	-0.406	0.269	0.1355	0.9206
Alanine	NAD+	-0.29	0.393	0.4628	0.9364	-0.717	0.42	0.0918	0.8995
Alanine	Niacinamide	-0.124	0.274	0.6514	0.9658	0.003	0.318	0.9931	0.9984
Alanine	O-Acetylcarnitine	-0.022	0.189	0.9069	0.9965	-0.138	0.197	0.4852	0.9417
Alanine	O-Phosphocholine	-0.073	0.235	0.7583	0.9857	-0.291	0.249	0.2472	0.9402
Alanine	O-Phosphoethanolamine	-0.208	0.266	0.4372	0.9338	-0.467	0.281	0.1	0.9038
Alanine	Ornithine	-0.047	0.206	0.8212	0.9965	0.168	0.229	0.4648	0.9417
Alanine	Pantothenate	0.338	0.243	0.1669	0.9056	0.334	0.216	0.1264	0.91
Alanine	Phenylalanine	-0.231	0.143	0.1108	0.8859	-0.184	0.159	0.2521	0.9402
Alanine	Proline	0.039	0.134	0.7725	0.9925	0.129	0.13	0.3212	0.9417
Alanine	Pyroglutamate	-0.166	0.245	0.5002	0.9378	-0.059	0.259	0.8192	0.9813
Alanine	Serine	-0.131	0.158	0.4069	0.9338	-0.083	0.169	0.6252	0.9528
Alanine	Succinate	-0.12	0.252	0.635	0.9642	-0.118	0.268	0.6594	0.9597
Alanine	Taurine	-0.199	0.138	0.154	0.8989	-0.169	0.142	0.239	0.9402
Alanine	Threonine	-0.032	0.166	0.8463	0.9965	0.033	0.205	0.874	0.9875
Alanine	Tryptophan	-0.543	0.337	0.1109	0.8859	-0.454	0.311	0.1494	0.9226
Alanine	Tyrosine	-0.107	0.156	0.4926	0.9378	-0.005	0.197	0.9785	0.9984
Alanine	Uracil	-0.451	0.255	0.0802	0.8859	-0.312	0.239	0.1965	0.9399
Alanine	Uridine	-0.044	0.186	0.8136	0.9965	-0.135	0.199	0.5011	0.9417
Alanine	Valine	-0.088	0.133	0.5071	0.9392	-0.009	0.149	0.951	0.9968
Alanine	myo-Inositol	0.152	0.157	0.3361	0.9338	0.09	0.137	0.5126	0.9417
Alanine	sn-Glycero-3-phosphocholine	0.218	0.301	0.4709	0.9372	0.136	0.326	0.6789	0.9636
Arginine	1,3-Dihydroxyacetone	0.324	0.363	0.3735	0.9338	0.516	0.377	0.1755	0.9261
Arginine	2-Hydroxybutyrate	0.026	0.173	0.8805	0.9965	-0.026	0.188	0.8895	0.9875
Arginine	3-Hydroxybutyrate	-0.119	0.447	0.791	0.9944	-0.016	0.414	0.9687	0.9984
Arginine	4-Aminobutyrate	-0.205	0.237	0.3891	0.9338	-0.1	0.225	0.6594	0.9597
Arginine	4-Hydroxybutyrate	-0.307	0.228	0.1813	0.9056	-0.269	0.212	0.2082	0.9399
Arginine	Acetate	0.109	0.219	0.6201	0.9601	0.21	0.241	0.3865	0.9417
Arginine	Alanine	-0.098	0.099	0.3242	0.9338	-0.129	0.106	0.2285	0.9402
Arginine	Arginine	-0.065	0.129	0.614	0.9601	0.002	0.13	0.9853	0.9984
Arginine	Asparagine	-0.252	0.119	0.038	0.8859	-0.252	0.109	0.0234	0.8255
Arginine	Aspartate	-0.188	0.124	0.1333	0.8989	-0.198	0.15	0.193	0.9399
Arginine	Betaine	-0.177	0.158	0.2643	0.9301	-0.128	0.164	0.4391	0.9417
Arginine	Carnitine	-0.071	0.116	0.543	0.9443	-0.106	0.147	0.4733	0.9417
Arginine	Choline	-0.132	0.13	0.3122	0.9338	-0.099	0.142	0.4891	0.9417
Arginine	Creatine	-0.106	0.106	0.3241	0.9338	-0.056	0.117	0.6364	0.9554
Arginine	Cystine	-0.124	0.171	0.4722	0.9372	-0.067	0.166	0.6865	0.9636
Arginine	Ethanolamine	-0.003	0.132	0.9794	0.9996	0.073	0.135	0.5873	0.9468
Arginine	Formate	0.035	0.09	0.6971	0.9733	0.069	0.113	0.544	0.9417
Arginine	Fumarate	0.072	0.178	0.686	0.9733	0.086	0.188	0.6489	0.9562
Arginine	Glucitol	0.126	0.158	0.4296	0.9338	0.093	0.163	0.5707	0.9457
Arginine	Glutamate	-0.06	0.094	0.5221	0.9411	-0.042	0.102	0.6847	0.9636
Arginine	Glutamine	-0.176	0.087	0.0463	0.8859	-0.174	0.089	0.0556	0.8961
Arginine	Glutathione	0.19	0.262	0.471	0.9372	0.081	0.261	0.7574	0.9744
Arginine	Glycerol	-0.194	0.141	0.1733	0.9056	-0.16	0.141	0.2604	0.9402
Arginine	Glycine	-0.166	0.105	0.1152	0.8859	-0.097	0.114	0.3975	0.9417
Arginine	Hypoxanthine	0.011	0.114	0.9205	0.9969	0.04	0.137	0.773	0.9749
Arginine	Inosine	-0.419	0.199	0.0385	0.8859	-0.484	0.213	0.0262	0.8255
Arginine	Isoleucine	-0.156	0.107	0.1493	0.8989	-0.174	0.119	0.1463	0.9226
Arginine	Kynurenine	0.23	0.248	0.3574	0.9338	0.417	0.257	0.1092	0.9038
Arginine	Lactate	-0.142	0.082	0.0879	0.8859	-0.176	0.092	0.0603	0.8961
Arginine	Leucine	-0.156	0.109	0.1579	0.8989	-0.155	0.131	0.2395	0.9402
Arginine	Lysine	-0.108	0.125	0.3897	0.9338	-0.109	0.108	0.3167	0.9417
Arginine	Methionine	-0.122	0.119	0.3067	0.9338	-0.109	0.114	0.3422	0.9417
Arginine	N-Acetylneuraminate	0.029	0.186	0.8757	0.9965	-0.024	0.185	0.8986	0.9875
Arginine	NAD+	-0.176	0.285	0.5384	0.9443	-0.31	0.345	0.3722	0.9417
Arginine	Niacinamide	-0.171	0.204	0.4041	0.9338	-0.169	0.242	0.4872	0.9417
Arginine	O-Acetylcarnitine	0.082	0.142	0.5648	0.9534	0.035	0.142	0.8049	0.98
Arginine	O-Phosphocholine	-0.222	0.184	0.2308	0.9192	-0.377	0.183	0.0428	0.8693
Arginine	O-Phosphoethanolamine	-0.396	0.202	0.0535	0.8859	-0.623	0.203	0.003	0.5145
Arginine	Ornithine	-0.395	0.156	0.0132	0.8582	-0.382	0.164	0.0227	0.8255
Arginine	Pantothenate	-0.285	0.168	0.0944	0.8859	-0.223	0.186	0.2336	0.9402
Arginine	Phenylalanine	-0.154	0.105	0.1469	0.8989	-0.163	0.119	0.1762	0.9261
Arginine	Proline	-0.135	0.097	0.1682	0.9056	-0.167	0.094	0.0794	0.8961
Arginine	Pyroglutamate	-0.125	0.187	0.506	0.9392	-0.045	0.193	0.816	0.9813
Arginine	Serine	-0.076	0.112	0.5001	0.9378	-0.054	0.129	0.6786	0.9636
Arginine	Succinate	-0.155	0.18	0.3929	0.9338	-0.106	0.204	0.6029	0.9495
Arginine	Taurine	0	0.107	0.9979	0.9996	-0.009	0.108	0.9366	0.9934
Arginine	Threonine	-0.153	0.123	0.217	0.9192	-0.166	0.149	0.27	0.9402
Arginine	Tryptophan	-0.344	0.248	0.1699	0.9056	-0.459	0.241	0.0607	0.8961
Arginine	Tyrosine	-0.207	0.121	0.091	0.8859	-0.222	0.132	0.0955	0.8995
Arginine	Uracil	0.037	0.196	0.8492	0.9965	0.092	0.195	0.6374	0.9554
Arginine	Uridine	0.168	0.14	0.2332	0.9192	0.246	0.15	0.1047	0.9038
Arginine	Valine	-0.147	0.093	0.1149	0.8859	-0.125	0.108	0.2536	0.9402
Arginine	myo-Inositol	-0.315	0.112	0.006	0.7324	-0.301	0.11	0.0076	0.7232
Arginine	sn-Glycero-3-phosphocholine	0.275	0.222	0.2193	0.9192	0.104	0.231	0.6531	0.9575
Asparagine	1,3-Dihydroxyacetone	-0.119	0.381	0.755	0.9857	-0.035	0.375	0.9255	0.9934
Asparagine	2-Hydroxybutyrate	0.331	0.202	0.1049	0.8859	0.34	0.193	0.0827	0.8961
Asparagine	3-Hydroxybutyrate	0.878	0.447	0.0529	0.8859	0.824	0.385	0.0359	0.847
Asparagine	4-Aminobutyrate	0.188	0.269	0.4877	0.9372	0.158	0.23	0.4939	0.9417
Asparagine	4-Hydroxybutyrate	0.145	0.231	0.5319	0.9443	0.164	0.237	0.4916	0.9417
Asparagine	Acetate	-0.401	0.226	0.0794	0.8859	-0.48	0.233	0.0431	0.8693
Asparagine	Alanine	0.008	0.103	0.9356	0.9984	-0.01	0.102	0.9245	0.9934
Asparagine	Arginine	0.016	0.139	0.9069	0.9965	0.048	0.139	0.7308	0.9694
Asparagine	Asparagine	0.023	0.12	0.8511	0.9965	0	0.129	0.999	0.9994
Asparagine	Aspartate	0.027	0.137	0.845	0.9965	0.011	0.152	0.9399	0.9934
Asparagine	Betaine	-0.226	0.157	0.1532	0.8989	-0.174	0.169	0.307	0.9417
Asparagine	Carnitine	0.048	0.127	0.7044	0.9736	0.1	0.149	0.5014	0.9417
Asparagine	Choline	0.055	0.141	0.6949	0.9733	0.091	0.143	0.5287	0.9417
Asparagine	Creatine	0.002	0.116	0.9885	0.9996	0.004	0.122	0.9714	0.9984
Asparagine	Cystine	0.203	0.196	0.303	0.9338	0.211	0.18	0.2446	0.9402
Asparagine	Ethanolamine	0.062	0.142	0.6659	0.9694	0.141	0.141	0.3209	0.9417
Asparagine	Formate	-0.11	0.1	0.2769	0.933	-0.111	0.112	0.3262	0.9417
Asparagine	Fumarate	-0.099	0.195	0.612	0.9599	-0.077	0.186	0.68	0.9636
Asparagine	Glucitol	0.076	0.172	0.6591	0.9668	0.161	0.165	0.3326	0.9417
Asparagine	Glutamate	0.106	0.104	0.3124	0.9338	0.122	0.108	0.2613	0.9402
Asparagine	Glutamine	-0.084	0.092	0.3628	0.9338	-0.104	0.091	0.2552	0.9402
Asparagine	Glutathione	0.029	0.281	0.9178	0.9966	0.042	0.273	0.8784	0.9875
Asparagine	Glycerol	0.086	0.15	0.5699	0.9539	0.112	0.152	0.4624	0.9417
Asparagine	Glycine	0.087	0.108	0.4253	0.9338	0.126	0.113	0.2697	0.9402
Asparagine	Hypoxanthine	-0.001	0.122	0.993	0.9996	0.057	0.131	0.6636	0.9614
Asparagine	Inosine	-0.058	0.224	0.7954	0.9944	-0.053	0.228	0.8176	0.9813
Asparagine	Isoleucine	0.05	0.112	0.655	0.9658	0.066	0.13	0.6121	0.9528
Asparagine	Kynurenine	0.401	0.276	0.1497	0.8989	0.5	0.28	0.0781	0.8961
Asparagine	Lactate	-0.053	0.085	0.5357	0.9443	0.007	0.099	0.9442	0.9938
Asparagine	Leucine	0.036	0.126	0.7766	0.9925	0.056	0.142	0.6929	0.9666
Asparagine	Lysine	0.136	0.139	0.333	0.9338	0.218	0.131	0.1004	0.9038
Asparagine	Methionine	0.051	0.13	0.6954	0.9733	0.02	0.116	0.8614	0.9875
Asparagine	N-Acetylneuraminate	0.018	0.202	0.9301	0.9984	0.082	0.195	0.6766	0.9636
Asparagine	NAD+	0.212	0.283	0.4568	0.9338	0.219	0.315	0.4886	0.9417
Asparagine	Niacinamide	-0.18	0.221	0.4182	0.9338	-0.155	0.249	0.535	0.9417
Asparagine	O-Acetylcarnitine	-0.003	0.146	0.9863	0.9996	0.006	0.151	0.9704	0.9984
Asparagine	O-Phosphocholine	0.122	0.191	0.5243	0.9411	0.046	0.199	0.8183	0.9813
Asparagine	O-Phosphoethanolamine	-0.005	0.222	0.9816	0.9996	0.035	0.235	0.8828	0.9875
Asparagine	Ornithine	0.169	0.16	0.2938	0.9338	0.191	0.181	0.2958	0.9402
Asparagine	Pantothenate	-0.062	0.19	0.7465	0.9821	-0.13	0.182	0.4793	0.9417
Asparagine	Phenylalanine	0.008	0.114	0.9411	0.9984	0.01	0.137	0.9444	0.9938
Asparagine	Proline	0.075	0.106	0.4851	0.9372	0.08	0.103	0.4424	0.9417
Asparagine	Pyroglutamate	-0.273	0.196	0.1689	0.9056	-0.367	0.196	0.0652	0.8961
Asparagine	Serine	-0.012	0.123	0.9244	0.9972	-0.034	0.131	0.7967	0.9794
Asparagine	Succinate	0.124	0.203	0.5434	0.9443	0.191	0.197	0.3346	0.9417
Asparagine	Taurine	0.045	0.109	0.6818	0.9718	0.069	0.111	0.5365	0.9417
Asparagine	Threonine	0.227	0.132	0.0896	0.8859	0.249	0.154	0.1106	0.9038
Asparagine	Tryptophan	-0.319	0.268	0.2369	0.9192	-0.275	0.256	0.2863	0.9402
Asparagine	Tyrosine	-0.02	0.126	0.8741	0.9965	-0.015	0.149	0.9205	0.9934
Asparagine	Uracil	0.002	0.208	0.991	0.9996	0.01	0.21	0.9614	0.9984
Asparagine	Uridine	-0.076	0.15	0.6151	0.9601	-0.128	0.161	0.4281	0.9417
Asparagine	Valine	0.056	0.103	0.5866	0.9546	0.076	0.114	0.5086	0.9417
Asparagine	myo-Inositol	0.207	0.12	0.0876	0.8859	0.166	0.108	0.1275	0.9101
Asparagine	sn-Glycero-3-phosphocholine	-0.08	0.249	0.7481	0.9823	-0.119	0.251	0.6372	0.9554
Aspartate	1,3-Dihydroxyacetone	-0.049	0.256	0.8489	0.9965	-0.153	0.264	0.564	0.9428
Aspartate	2-Hydroxybutyrate	-0.03	0.124	0.8132	0.9965	-0.064	0.129	0.6213	0.9528
Aspartate	3-Hydroxybutyrate	0.099	0.31	0.7498	0.9835	0.056	0.3	0.8529	0.9875
Aspartate	4-Aminobutyrate	0.016	0.167	0.9245	0.9972	0.185	0.173	0.2877	0.9402
Aspartate	4-Hydroxybutyrate	-0.177	0.157	0.2619	0.9295	-0.013	0.164	0.9374	0.9934
Aspartate	Acetate	0.009	0.159	0.9557	0.9984	0.147	0.172	0.3966	0.9417
Aspartate	Alanine	-0.014	0.07	0.8417	0.9965	0.012	0.072	0.8684	0.9875
Aspartate	Arginine	0.023	0.093	0.8073	0.9965	0.046	0.103	0.653	0.9575
Aspartate	Asparagine	-0.033	0.078	0.678	0.9714	0.01	0.09	0.9104	0.9892
Aspartate	Aspartate	-0.016	0.09	0.8594	0.9965	0.029	0.104	0.7831	0.9768
Aspartate	Betaine	-0.113	0.111	0.311	0.9338	-0.085	0.116	0.4677	0.9417
Aspartate	Carnitine	-0.07	0.082	0.3959	0.9338	-0.09	0.098	0.3608	0.9417
Aspartate	Choline	-0.037	0.097	0.7006	0.9736	-0.012	0.101	0.9085	0.9888
Aspartate	Creatine	-0.037	0.068	0.5878	0.9546	0.018	0.089	0.8368	0.984
Aspartate	Cystine	0.017	0.126	0.8952	0.9965	0.114	0.119	0.3399	0.9417
Aspartate	Ethanolamine	-0.001	0.094	0.993	0.9996	0.099	0.1	0.3251	0.9417
Aspartate	Formate	-0.01	0.064	0.8745	0.9965	0.004	0.078	0.9557	0.9973
Aspartate	Fumarate	-0.029	0.131	0.8255	0.9965	-0.073	0.129	0.5747	0.9468
Aspartate	Glucitol	0.163	0.107	0.1331	0.8989	0.191	0.108	0.0804	0.8961
Aspartate	Glutamate	0.055	0.069	0.426	0.9338	0.124	0.072	0.0903	0.8995
Aspartate	Glutamine	0.029	0.058	0.6211	0.9601	0.056	0.066	0.3999	0.9417
Aspartate	Glutathione	0.233	0.186	0.2134	0.9192	0.17	0.212	0.4248	0.9417
Aspartate	Glycerol	-0.016	0.1	0.8752	0.9965	0.04	0.106	0.7091	0.9683
Aspartate	Glycine	0.02	0.071	0.7758	0.9925	0.089	0.081	0.277	0.9402
Aspartate	Hypoxanthine	-0.032	0.084	0.7072	0.9736	0.027	0.097	0.7771	0.975
Aspartate	Inosine	0.006	0.147	0.9667	0.9996	-0.008	0.164	0.9601	0.9984
Aspartate	Isoleucine	-0.036	0.076	0.6406	0.9657	0.007	0.089	0.9389	0.9934
Aspartate	Kynurenine	0.006	0.182	0.9731	0.9996	0.082	0.221	0.7111	0.9688
Aspartate	Lactate	0.029	0.058	0.6179	0.9601	0.046	0.07	0.5165	0.9417
Aspartate	Leucine	-0.068	0.081	0.4021	0.9338	-0.024	0.097	0.8099	0.9803
Aspartate	Lysine	-0.017	0.082	0.84	0.9965	0.035	0.103	0.7376	0.97
Aspartate	Methionine	-0.068	0.085	0.4251	0.9338	-0.007	0.08	0.9321	0.9934
Aspartate	N-Acetylneuraminate	0.057	0.131	0.6654	0.9694	-0.01	0.137	0.9416	0.9934
Aspartate	NAD+	0.119	0.185	0.524	0.9411	0.051	0.241	0.8337	0.984
Aspartate	Niacinamide	-0.033	0.147	0.823	0.9965	0.107	0.177	0.5471	0.9417
Aspartate	O-Acetylcarnitine	0.027	0.101	0.7901	0.9944	-0.048	0.103	0.6464	0.9562
Aspartate	O-Phosphocholine	-0.007	0.127	0.9568	0.9984	-0.122	0.134	0.3663	0.9417
Aspartate	O-Phosphoethanolamine	0.102	0.149	0.4967	0.9378	-0.017	0.162	0.9187	0.9934
Aspartate	Ornithine	-0.188	0.106	0.08	0.8859	-0.136	0.123	0.2739	0.9402
Aspartate	Pantothenate	0.092	0.13	0.4816	0.9372	0.178	0.138	0.2023	0.9399
Aspartate	Phenylalanine	-0.069	0.078	0.3766	0.9338	-0.034	0.098	0.7269	0.9694
Aspartate	Proline	-0.018	0.068	0.7962	0.9944	-0.026	0.075	0.7278	0.9694
Aspartate	Pyroglutamate	-0.069	0.129	0.5976	0.9591	0.027	0.139	0.8458	0.9874
Aspartate	Serine	-0.125	0.081	0.1254	0.8928	-0.091	0.095	0.3412	0.9417
Aspartate	Succinate	-0.018	0.131	0.8905	0.9965	0.076	0.136	0.5787	0.9468
Aspartate	Taurine	0.033	0.073	0.6551	0.9658	0.097	0.074	0.1923	0.9399
Aspartate	Threonine	-0.049	0.087	0.5738	0.954	0.022	0.108	0.8401	0.984
Aspartate	Tryptophan	-0.2	0.172	0.2489	0.9192	-0.097	0.166	0.5613	0.9428
Aspartate	Tyrosine	-0.031	0.087	0.7212	0.9736	0.024	0.104	0.8215	0.9817
Aspartate	Uracil	0.019	0.141	0.8921	0.9965	0.108	0.146	0.4617	0.9417
Aspartate	Uridine	-0.07	0.097	0.4756	0.9372	-0.022	0.11	0.8389	0.984
Aspartate	Valine	-0.042	0.07	0.5557	0.9479	0.012	0.081	0.8785	0.9875
Aspartate	myo-Inositol	0.097	0.077	0.2088	0.9192	0.075	0.081	0.3574	0.9417
Aspartate	sn-Glycero-3-phosphocholine	0.022	0.164	0.8962	0.9965	-0.073	0.173	0.6728	0.9636
Betaine	1,3-Dihydroxyacetone	-0.59	0.419	0.1625	0.9025	-0.376	0.431	0.3869	0.9417
Betaine	2-Hydroxybutyrate	0.096	0.207	0.6434	0.9657	0.138	0.219	0.5307	0.9417
Betaine	3-Hydroxybutyrate	-0.272	0.525	0.6052	0.9599	0.105	0.463	0.8208	0.9814
Betaine	4-Aminobutyrate	0.417	0.262	0.1155	0.8859	0.213	0.25	0.3967	0.9417
Betaine	4-Hydroxybutyrate	0.243	0.276	0.3805	0.9338	0.15	0.257	0.5614	0.9428
Betaine	Acetate	-0.527	0.263	0.0484	0.8859	-0.663	0.297	0.0284	0.847
Betaine	Alanine	-0.103	0.116	0.3754	0.9338	-0.098	0.119	0.4122	0.9417
Betaine	Arginine	-0.06	0.152	0.6941	0.9733	-0.043	0.151	0.7755	0.9749
Betaine	Asparagine	-0.22	0.139	0.1181	0.8859	-0.191	0.153	0.2151	0.9399
Betaine	Aspartate	-0.409	0.149	0.0075	0.7708	-0.384	0.161	0.0196	0.8255
Betaine	Betaine	0.124	0.19	0.5169	0.9411	0.116	0.195	0.554	0.9417
Betaine	Carnitine	-0.115	0.147	0.4365	0.9338	-0.184	0.162	0.2602	0.9402
Betaine	Choline	-0.169	0.156	0.2828	0.9338	-0.201	0.162	0.221	0.9402
Betaine	Creatine	-0.108	0.13	0.4115	0.9338	-0.124	0.133	0.3515	0.9417
Betaine	Cystine	0.092	0.213	0.6677	0.9706	0.031	0.193	0.8745	0.9875
Betaine	Ethanolamine	-0.26	0.155	0.098	0.8859	-0.257	0.165	0.1233	0.9074
Betaine	Formate	-0.083	0.106	0.4399	0.9338	-0.075	0.126	0.5498	0.9417
Betaine	Fumarate	-0.068	0.21	0.7461	0.9821	-0.107	0.202	0.5974	0.9468
Betaine	Glucitol	-0.175	0.188	0.3568	0.9338	-0.207	0.211	0.3299	0.9417
Betaine	Glutamate	-0.24	0.109	0.0302	0.8859	-0.269	0.118	0.0259	0.8255
Betaine	Glutamine	-0.219	0.1	0.0316	0.8859	-0.174	0.103	0.0965	0.8995
Betaine	Glutathione	-0.026	0.31	0.9339	0.9984	0.117	0.305	0.7025	0.9676
Betaine	Glycerol	-0.221	0.16	0.1696	0.9056	-0.283	0.173	0.107	0.9038
Betaine	Glycine	-0.186	0.125	0.1388	0.8989	-0.193	0.137	0.1634	0.9261
Betaine	Hypoxanthine	-0.155	0.146	0.2919	0.9338	-0.163	0.156	0.2993	0.9414
Betaine	Inosine	-0.172	0.243	0.4803	0.9372	-0.086	0.241	0.7236	0.9688
Betaine	Isoleucine	-0.178	0.124	0.1548	0.8989	-0.195	0.131	0.1423	0.9226
Betaine	Kynurenine	0.047	0.304	0.8779	0.9965	0.101	0.343	0.7694	0.9749
Betaine	Lactate	-0.089	0.099	0.3738	0.9338	-0.104	0.106	0.3312	0.9417
Betaine	Leucine	-0.161	0.126	0.2042	0.9192	-0.206	0.141	0.1468	0.9226
Betaine	Lysine	-0.162	0.133	0.2274	0.9192	-0.209	0.135	0.1247	0.9074
Betaine	Methionine	-0.151	0.13	0.2467	0.9192	-0.162	0.14	0.2486	0.9402
Betaine	N-Acetylneuraminate	-0.229	0.217	0.2927	0.9338	-0.303	0.214	0.1618	0.9261
Betaine	NAD+	-0.874	0.32	0.0077	0.7708	-0.768	0.335	0.0247	0.8255
Betaine	Niacinamide	-0.101	0.244	0.6801	0.9718	-0.195	0.286	0.4963	0.9417
Betaine	O-Acetylcarnitine	-0.105	0.165	0.5272	0.9428	-0.223	0.178	0.214	0.9399
Betaine	O-Phosphocholine	-0.017	0.208	0.9356	0.9984	-0.071	0.22	0.7487	0.9744
Betaine	O-Phosphoethanolamine	-0.177	0.242	0.4657	0.9368	-0.163	0.247	0.5112	0.9417
Betaine	Ornithine	0.066	0.177	0.7116	0.9736	-0.069	0.204	0.7358	0.97
Betaine	Pantothenate	0.044	0.206	0.8315	0.9965	-0.052	0.209	0.8047	0.98
Betaine	Phenylalanine	-0.092	0.132	0.4855	0.9372	-0.164	0.144	0.2569	0.9402
Betaine	Proline	-0.021	0.116	0.8549	0.9965	-0.087	0.12	0.4688	0.9417
Betaine	Pyroglutamate	-0.027	0.207	0.8969	0.9965	-0.054	0.217	0.8053	0.98
Betaine	Serine	-0.192	0.13	0.1422	0.8989	-0.261	0.146	0.0781	0.8961
Betaine	Succinate	-0.291	0.213	0.1761	0.9056	-0.272	0.208	0.196	0.9399
Betaine	Taurine	-0.257	0.135	0.06	0.8859	-0.277	0.129	0.0351	0.847
Betaine	Threonine	-0.268	0.149	0.0763	0.8859	-0.295	0.171	0.0884	0.8995
Betaine	Tryptophan	0.038	0.297	0.8986	0.9965	-0.123	0.279	0.6604	0.9605
Betaine	Tyrosine	-0.149	0.142	0.2973	0.9338	-0.232	0.146	0.1167	0.904
Betaine	Uracil	-0.128	0.226	0.5733	0.9539	-0.198	0.24	0.4133	0.9417
Betaine	Uridine	-0.306	0.168	0.0729	0.8859	-0.28	0.176	0.1168	0.904
Betaine	Valine	-0.135	0.116	0.2453	0.9192	-0.179	0.121	0.1447	0.9226
Betaine	myo-Inositol	-0.146	0.134	0.2762	0.933	-0.164	0.149	0.276	0.9402
Betaine	sn-Glycero-3-phosphocholine	-0.382	0.288	0.1877	0.9056	-0.428	0.292	0.1471	0.9226
Carnitine	1,3-Dihydroxyacetone	0.358	0.459	0.4378	0.9338	0.619	0.418	0.143	0.9226
Carnitine	2-Hydroxybutyrate	0.187	0.238	0.4359	0.9338	0.092	0.237	0.6989	0.9676
Carnitine	3-Hydroxybutyrate	0.76	0.532	0.1567	0.8989	1.05	0.498	0.0386	0.8693
Carnitine	4-Aminobutyrate	-0.016	0.312	0.959	0.9984	0.047	0.285	0.8682	0.9875
Carnitine	4-Hydroxybutyrate	-0.138	0.273	0.6147	0.9601	0.046	0.28	0.871	0.9875
Carnitine	Acetate	-0.048	0.293	0.8706	0.9965	-0.06	0.312	0.8493	0.9875
Carnitine	Alanine	-0.201	0.135	0.1392	0.8989	-0.238	0.143	0.0989	0.9038
Carnitine	Arginine	-0.19	0.161	0.2417	0.9192	-0.266	0.152	0.0853	0.8995
Carnitine	Asparagine	-0.188	0.137	0.1745	0.9056	-0.197	0.145	0.1783	0.9261
Carnitine	Aspartate	-0.192	0.162	0.2394	0.9192	-0.247	0.174	0.1601	0.9261
Carnitine	Betaine	-0.294	0.201	0.1477	0.8989	-0.264	0.185	0.1577	0.9261
Carnitine	Carnitine	0.147	0.151	0.3338	0.9338	0.14	0.189	0.4617	0.9417
Carnitine	Choline	0.022	0.169	0.8966	0.9965	0.093	0.179	0.6029	0.9495
Carnitine	Creatine	-0.043	0.137	0.7548	0.9857	-0.075	0.148	0.6114	0.9528
Carnitine	Cystine	-0.259	0.223	0.2489	0.9192	-0.309	0.209	0.1426	0.9226
Carnitine	Ethanolamine	-0.08	0.176	0.6513	0.9658	-0.029	0.184	0.8749	0.9875
Carnitine	Formate	-0.045	0.116	0.6984	0.9733	-0.1	0.141	0.4798	0.9417
Carnitine	Fumarate	-0.053	0.238	0.8241	0.9965	-0.178	0.235	0.4514	0.9417
Carnitine	Glucitol	0.146	0.199	0.466	0.9368	0.096	0.197	0.6276	0.9535
Carnitine	Glutamate	-0.1	0.121	0.4117	0.9338	-0.122	0.126	0.3385	0.9417
Carnitine	Glutamine	-0.123	0.114	0.2812	0.9338	-0.142	0.111	0.2023	0.9399
Carnitine	Glutathione	0.4	0.339	0.2424	0.9192	0.396	0.324	0.2264	0.9402
Carnitine	Glycerol	-0.008	0.181	0.9639	0.9996	0.016	0.185	0.9313	0.9934
Carnitine	Glycine	-0.21	0.134	0.121	0.8859	-0.184	0.142	0.2012	0.9399
Carnitine	Hypoxanthine	-0.056	0.154	0.7194	0.9736	-0.075	0.161	0.6442	0.956
Carnitine	Inosine	-0.096	0.269	0.7224	0.974	-0.005	0.292	0.9853	0.9984
Carnitine	Isoleucine	-0.122	0.139	0.3821	0.9338	-0.1	0.156	0.5237	0.9417
Carnitine	Kynurenine	-0.033	0.332	0.9216	0.9969	-0.026	0.357	0.9417	0.9934
Carnitine	Lactate	-0.013	0.102	0.8977	0.9965	-0.022	0.122	0.8581	0.9875
Carnitine	Leucine	-0.119	0.146	0.4167	0.9338	-0.129	0.165	0.4356	0.9417
Carnitine	Lysine	-0.087	0.155	0.5761	0.9546	-0.113	0.151	0.456	0.9417
Carnitine	Methionine	-0.228	0.151	0.1344	0.8989	-0.227	0.146	0.1245	0.9074
Carnitine	N-Acetylneuraminate	-0.117	0.24	0.6274	0.961	-0.109	0.241	0.6528	0.9575
Carnitine	NAD+	-0.004	0.353	0.9905	0.9996	0.165	0.404	0.6845	0.9636
Carnitine	Niacinamide	-0.074	0.269	0.7845	0.9933	-0.096	0.303	0.7525	0.9744
Carnitine	O-Acetylcarnitine	0.211	0.183	0.252	0.9195	0.206	0.193	0.2879	0.9402
Carnitine	O-Phosphocholine	-0.073	0.235	0.7575	0.9857	-0.059	0.247	0.8105	0.9803
Carnitine	O-Phosphoethanolamine	-0.316	0.251	0.2113	0.9192	-0.302	0.26	0.2491	0.9402
Carnitine	Ornithine	0.099	0.189	0.6021	0.9599	0.071	0.209	0.7341	0.9694
Carnitine	Pantothenate	0.082	0.239	0.7325	0.977	0.011	0.229	0.9626	0.9984
Carnitine	Phenylalanine	-0.142	0.14	0.3127	0.9338	-0.175	0.155	0.2608	0.9402
Carnitine	Proline	-0.045	0.127	0.7244	0.9753	-0.007	0.13	0.9598	0.9984
Carnitine	Pyroglutamate	-0.38	0.228	0.099	0.8859	-0.57	0.216	0.0102	0.7594
Carnitine	Serine	-0.212	0.148	0.1554	0.8989	-0.222	0.161	0.1723	0.9261
Carnitine	Succinate	-0.12	0.238	0.6161	0.9601	0.007	0.248	0.9768	0.9984
Carnitine	Taurine	-0.04	0.138	0.7699	0.9922	-0.073	0.131	0.5822	0.9468
Carnitine	Threonine	-0.182	0.162	0.2632	0.9301	-0.178	0.183	0.3355	0.9417
Carnitine	Tryptophan	-0.316	0.327	0.3358	0.9338	-0.248	0.314	0.4311	0.9417
Carnitine	Tyrosine	-0.172	0.157	0.2763	0.933	-0.2	0.162	0.2188	0.9399
Carnitine	Uracil	-0.11	0.249	0.6604	0.967	-0.146	0.25	0.5612	0.9428
Carnitine	Uridine	-0.075	0.182	0.6818	0.9718	-0.109	0.206	0.5963	0.9468
Carnitine	Valine	-0.123	0.133	0.3563	0.9338	-0.118	0.144	0.4136	0.9417
Carnitine	myo-Inositol	0.05	0.15	0.7394	0.9773	0.043	0.137	0.7548	0.9744
Carnitine	sn-Glycero-3-phosphocholine	0.116	0.308	0.7078	0.9736	0.226	0.31	0.4674	0.9417
Choline	1,3-Dihydroxyacetone	-0.163	0.389	0.6764	0.9714	-0.164	0.4	0.6837	0.9636
Choline	2-Hydroxybutyrate	0.04	0.189	0.8323	0.9965	0.021	0.21	0.922	0.9934
Choline	3-Hydroxybutyrate	0.119	0.48	0.8046	0.9965	0.48	0.448	0.2869	0.9402
Choline	4-Aminobutyrate	0.243	0.254	0.3418	0.9338	0.22	0.247	0.3769	0.9417
Choline	4-Hydroxybutyrate	-0.019	0.225	0.9328	0.9984	-0.057	0.233	0.8082	0.9803
Choline	Acetate	-0.442	0.244	0.073	0.8859	-0.368	0.272	0.1798	0.9261
Choline	Alanine	-0.073	0.112	0.5165	0.9411	-0.083	0.115	0.4698	0.9417
Choline	Arginine	-0.076	0.138	0.5842	0.9546	-0.04	0.143	0.7799	0.975
Choline	Asparagine	-0.175	0.123	0.1584	0.8989	-0.144	0.135	0.2912	0.9402
Choline	Aspartate	-0.216	0.13	0.1	0.8859	-0.19	0.167	0.2596	0.9402
Choline	Betaine	-0.142	0.162	0.3825	0.9338	-0.138	0.17	0.4205	0.9417
Choline	Carnitine	-0.138	0.118	0.2472	0.9192	-0.189	0.143	0.1904	0.9399
Choline	Choline	-0.087	0.141	0.5393	0.9443	-0.041	0.158	0.7952	0.9794
Choline	Creatine	0.067	0.115	0.5608	0.9531	0.127	0.125	0.3131	0.9417
Choline	Cystine	0.201	0.192	0.2961	0.9338	0.151	0.176	0.3922	0.9417
Choline	Ethanolamine	-0.068	0.141	0.6324	0.9635	0.047	0.144	0.7445	0.974
Choline	Formate	-0.161	0.099	0.1071	0.8859	-0.138	0.114	0.2317	0.9402
Choline	Fumarate	-0.055	0.197	0.7797	0.9925	-0.056	0.193	0.7716	0.9749
Choline	Glucitol	-0.023	0.174	0.8962	0.9965	-0.038	0.175	0.8292	0.984
Choline	Glutamate	-0.072	0.102	0.4859	0.9372	-0.034	0.114	0.7641	0.9747
Choline	Glutamine	-0.12	0.093	0.1997	0.9192	-0.092	0.093	0.3256	0.9417
Choline	Glutathione	0.225	0.28	0.4236	0.9338	0.361	0.27	0.1851	0.9278
Choline	Glycerol	-0.086	0.15	0.5708	0.9539	-0.05	0.149	0.7401	0.9717
Choline	Glycine	-0.075	0.112	0.5004	0.9378	-0.036	0.118	0.7629	0.9747
Choline	Hypoxanthine	-0.148	0.118	0.2156	0.9192	-0.101	0.144	0.485	0.9417
Choline	Inosine	-0.234	0.21	0.2685	0.9318	-0.196	0.239	0.4165	0.9417
Choline	Isoleucine	-0.197	0.108	0.0718	0.8859	-0.18	0.131	0.1725	0.9261
Choline	Kynurenine	-0.144	0.279	0.6071	0.9599	-0.05	0.301	0.8696	0.9875
Choline	Lactate	0.032	0.083	0.7021	0.9736	0.051	0.102	0.6201	0.9528
Choline	Leucine	-0.18	0.114	0.1182	0.8859	-0.17	0.131	0.1982	0.9399
Choline	Lysine	-0.14	0.122	0.2553	0.9229	-0.095	0.127	0.4545	0.9417
Choline	Methionine	-0.135	0.122	0.2724	0.9321	-0.096	0.12	0.4243	0.9417
Choline	N-Acetylneuraminate	-0.22	0.201	0.2766	0.933	-0.294	0.223	0.1916	0.9399
Choline	NAD+	-0.477	0.3	0.1152	0.8859	-0.393	0.349	0.2642	0.9402
Choline	Niacinamide	-0.026	0.222	0.9082	0.9965	0.04	0.259	0.8774	0.9875
Choline	O-Acetylcarnitine	0.026	0.147	0.8587	0.9965	-0.055	0.165	0.7403	0.9717
Choline	O-Phosphocholine	-0.105	0.192	0.5857	0.9546	-0.203	0.193	0.2967	0.9402
Choline	O-Phosphoethanolamine	-0.208	0.221	0.351	0.9338	-0.356	0.221	0.1119	0.9038
Choline	Ornithine	0.031	0.168	0.8567	0.9965	0.002	0.184	0.9901	0.9984
Choline	Pantothenate	0.049	0.186	0.7929	0.9944	-0.011	0.196	0.9537	0.9973
Choline	Phenylalanine	-0.135	0.11	0.2228	0.9192	-0.161	0.135	0.2356	0.9402
Choline	Proline	-0.059	0.106	0.5776	0.9546	-0.091	0.11	0.412	0.9417
Choline	Pyroglutamate	-0.101	0.194	0.6024	0.9599	-0.034	0.208	0.8702	0.9875
Choline	Serine	-0.174	0.127	0.1745	0.9056	-0.177	0.143	0.2173	0.9399
Choline	Succinate	-0.152	0.198	0.4446	0.9338	-0.065	0.216	0.764	0.9747
Choline	Taurine	-0.083	0.116	0.4787	0.9372	-0.079	0.114	0.4907	0.9417
Choline	Threonine	-0.126	0.136	0.3571	0.9338	-0.106	0.167	0.5284	0.9417
Choline	Tryptophan	-0.121	0.261	0.6438	0.9657	-0.139	0.286	0.6287	0.9535
Choline	Tyrosine	-0.144	0.131	0.2728	0.9321	-0.178	0.145	0.2248	0.9402
Choline	Uracil	0.025	0.211	0.9055	0.9965	-0.005	0.22	0.9817	0.9984
Choline	Uridine	-0.208	0.146	0.1574	0.8989	-0.212	0.164	0.2015	0.9399
Choline	Valine	-0.129	0.105	0.2215	0.9192	-0.126	0.117	0.2878	0.9402
Choline	myo-Inositol	-0.1	0.111	0.3712	0.9338	-0.146	0.12	0.228	0.9402
Choline	sn-Glycero-3-phosphocholine	-0.147	0.243	0.5465	0.9444	-0.14	0.257	0.5878	0.9468
Citrate	1,3-Dihydroxyacetone	0.129	0.398	0.7472	0.9821	0.055	0.413	0.8946	0.9875
Citrate	2-Hydroxybutyrate	-0.13	0.198	0.5143	0.9402	-0.191	0.209	0.3655	0.9417
Citrate	3-Hydroxybutyrate	-0.301	0.478	0.5311	0.9443	-0.093	0.452	0.8372	0.984
Citrate	4-Aminobutyrate	0.029	0.266	0.9134	0.9965	-0.208	0.243	0.3953	0.9417
Citrate	4-Hydroxybutyrate	0.099	0.253	0.6966	0.9733	0.033	0.233	0.8889	0.9875
Citrate	Acetate	-0.132	0.238	0.58	0.9546	-0.103	0.265	0.7001	0.9676
Citrate	Alanine	-0.041	0.107	0.7045	0.9736	-0.061	0.108	0.5777	0.9468
Citrate	Arginine	-0.068	0.137	0.6207	0.9601	-0.069	0.148	0.6406	0.956
Citrate	Asparagine	-0.098	0.117	0.4029	0.9338	-0.11	0.131	0.4031	0.9417
Citrate	Aspartate	-0.052	0.14	0.7092	0.9736	-0.04	0.158	0.8008	0.9795
Citrate	Betaine	0.014	0.174	0.9372	0.9984	-0.007	0.183	0.9692	0.9984
Citrate	Carnitine	-0.154	0.138	0.2675	0.9318	-0.226	0.14	0.1092	0.9038
Citrate	Choline	-0.198	0.144	0.1727	0.9056	-0.214	0.151	0.162	0.9261
Citrate	Creatine	0.135	0.121	0.2699	0.9318	0.1	0.123	0.4167	0.9417
Citrate	Cystine	0.154	0.197	0.4363	0.9338	0.177	0.176	0.3191	0.9417
Citrate	Ethanolamine	-0.241	0.143	0.0967	0.8859	-0.242	0.142	0.0922	0.8995
Citrate	Formate	0.063	0.093	0.5023	0.939	0.123	0.12	0.3068	0.9417
Citrate	Fumarate	0.092	0.201	0.649	0.9658	0.113	0.199	0.5705	0.9457
Citrate	Glucitol	0.039	0.177	0.8244	0.9965	0.027	0.179	0.8789	0.9875
Citrate	Glutamate	-0.051	0.112	0.6503	0.9658	-0.077	0.109	0.4846	0.9417
Citrate	Glutamine	0.011	0.091	0.9034	0.9965	-0.004	0.098	0.9682	0.9984
Citrate	Glutathione	-0.261	0.288	0.3673	0.9338	-0.111	0.293	0.707	0.9683
Citrate	Glycerol	-0.181	0.147	0.2218	0.9192	-0.212	0.144	0.1445	0.9226
Citrate	Glycine	-0.1	0.113	0.3774	0.9338	-0.097	0.121	0.4253	0.9417
Citrate	Hypoxanthine	-0.046	0.128	0.7189	0.9736	-0.072	0.144	0.6199	0.9528
Citrate	Inosine	-0.322	0.218	0.1436	0.8989	-0.343	0.222	0.1264	0.91
Citrate	Isoleucine	-0.078	0.114	0.4969	0.9378	-0.085	0.133	0.5243	0.9417
Citrate	Kynurenine	0.045	0.277	0.8726	0.9965	0.098	0.312	0.7551	0.9744
Citrate	Lactate	0.032	0.086	0.7078	0.9736	-0.001	0.104	0.9925	0.9984
Citrate	Leucine	-0.064	0.121	0.6004	0.9599	-0.079	0.141	0.5785	0.9468
Citrate	Lysine	-0.152	0.129	0.2418	0.9192	-0.183	0.119	0.127	0.9101
Citrate	Methionine	-0.078	0.128	0.5433	0.9443	-0.075	0.121	0.5362	0.9417
Citrate	N-Acetylneuraminate	-0.384	0.201	0.059	0.8859	-0.338	0.22	0.1281	0.9122
Citrate	NAD+	-0.563	0.33	0.0915	0.8859	-0.482	0.356	0.1806	0.9261
Citrate	Niacinamide	-0.146	0.229	0.5261	0.9425	-0.206	0.267	0.4426	0.9417
Citrate	O-Acetylcarnitine	-0.054	0.154	0.7288	0.977	-0.085	0.163	0.6048	0.9495
Citrate	O-Phosphocholine	-0.227	0.195	0.2496	0.9192	-0.133	0.207	0.5244	0.9417
Citrate	O-Phosphoethanolamine	-0.177	0.219	0.4203	0.9338	-0.126	0.246	0.6112	0.9528
Citrate	Ornithine	0.029	0.175	0.8688	0.9965	-0.076	0.185	0.6838	0.9636
Citrate	Pantothenate	0.344	0.197	0.0834	0.8859	0.247	0.211	0.2465	0.9402
Citrate	Phenylalanine	-0.056	0.12	0.6416	0.9657	-0.078	0.141	0.5835	0.9468
Citrate	Proline	0.029	0.11	0.7888	0.9944	0.003	0.111	0.9789	0.9984
Citrate	Pyroglutamate	0.126	0.197	0.5237	0.9411	0.147	0.197	0.4565	0.9417
Citrate	Serine	-0.129	0.137	0.3498	0.9338	-0.107	0.138	0.4419	0.9417
Citrate	Succinate	-0.228	0.192	0.2382	0.9192	-0.239	0.215	0.2695	0.9402
Citrate	Taurine	-0.074	0.12	0.538	0.9443	-0.143	0.114	0.2119	0.9399
Citrate	Threonine	-0.157	0.135	0.2474	0.9192	-0.175	0.165	0.292	0.9402
Citrate	Tryptophan	0.544	0.277	0.0529	0.8859	0.44	0.258	0.0932	0.8995
Citrate	Tyrosine	-0.09	0.131	0.4916	0.9378	-0.117	0.146	0.4277	0.9417
Citrate	Uracil	-0.002	0.215	0.9913	0.9996	-0.106	0.213	0.6185	0.9528
Citrate	Uridine	0	0.151	0.9996	0.9996	-0.035	0.17	0.8395	0.984
Citrate	Valine	-0.045	0.112	0.6898	0.9733	-0.061	0.126	0.6287	0.9535
Citrate	myo-Inositol	0.001	0.128	0.9942	0.9996	0.007	0.111	0.9502	0.9968
Citrate	sn-Glycero-3-phosphocholine	-0.053	0.259	0.8379	0.9965	0.167	0.258	0.5197	0.9417
Creatine	1,3-Dihydroxyacetone	-0.159	0.248	0.5233	0.9411	-0.151	0.244	0.5388	0.9417
Creatine	2-Hydroxybutyrate	-0.005	0.12	0.9644	0.9996	0.024	0.127	0.8482	0.9875
Creatine	3-Hydroxybutyrate	-0.089	0.304	0.7711	0.9924	-0.072	0.269	0.7897	0.9794
Creatine	4-Aminobutyrate	0.034	0.169	0.8424	0.9965	-0.041	0.146	0.7816	0.9756
Creatine	4-Hydroxybutyrate	-0.053	0.148	0.7205	0.9736	-0.135	0.14	0.3374	0.9417
Creatine	Acetate	-0.336	0.154	0.0324	0.8859	-0.324	0.151	0.0346	0.847
Creatine	Alanine	-0.127	0.066	0.0575	0.8859	-0.126	0.058	0.034	0.847
Creatine	Arginine	-0.054	0.084	0.5212	0.9411	-0.064	0.088	0.4675	0.9417
Creatine	Asparagine	-0.086	0.074	0.2472	0.9192	-0.118	0.074	0.1169	0.904
Creatine	Aspartate	-0.006	0.088	0.9433	0.9984	-0.013	0.099	0.899	0.9875
Creatine	Betaine	-0.167	0.103	0.1071	0.8859	-0.153	0.101	0.1331	0.9206
Creatine	Carnitine	-0.094	0.077	0.2218	0.9192	-0.111	0.096	0.2532	0.9402
Creatine	Choline	-0.058	0.088	0.5096	0.9392	-0.09	0.093	0.3367	0.9417
Creatine	Creatine	-0.031	0.073	0.6747	0.9714	-0.028	0.081	0.7323	0.9694
Creatine	Cystine	-0.006	0.12	0.9603	0.9984	-0.147	0.104	0.1603	0.9261
Creatine	Ethanolamine	-0.078	0.084	0.355	0.9338	-0.065	0.092	0.4783	0.9417
Creatine	Formate	-0.149	0.064	0.0217	0.8859	-0.156	0.065	0.0186	0.8255
Creatine	Fumarate	-0.029	0.126	0.8159	0.9965	0.017	0.122	0.8916	0.9875
Creatine	Glucitol	-0.121	0.109	0.2691	0.9318	-0.078	0.118	0.5131	0.9417
Creatine	Glutamate	-0.05	0.063	0.4287	0.9338	-0.049	0.067	0.4699	0.9417
Creatine	Glutamine	-0.145	0.054	0.0092	0.8385	-0.128	0.055	0.0229	0.8255
Creatine	Glutathione	0.053	0.184	0.7742	0.9925	0.107	0.184	0.5619	0.9428
Creatine	Glycerol	-0.057	0.093	0.5417	0.9443	-0.114	0.083	0.173	0.9261
Creatine	Glycine	-0.054	0.068	0.4285	0.9338	-0.068	0.074	0.3647	0.9417
Creatine	Hypoxanthine	-0.126	0.082	0.1275	0.8974	-0.126	0.089	0.159	0.9261
Creatine	Inosine	0.079	0.139	0.5702	0.9539	0.109	0.138	0.4305	0.9417
Creatine	Isoleucine	-0.058	0.075	0.4459	0.9338	-0.09	0.085	0.2936	0.9402
Creatine	Kynurenine	-0.105	0.17	0.5359	0.9443	-0.094	0.172	0.5842	0.9468
Creatine	Lactate	-0.105	0.057	0.072	0.8859	-0.095	0.061	0.1231	0.9074
Creatine	Leucine	-0.074	0.077	0.3344	0.9338	-0.095	0.087	0.2734	0.9402
Creatine	Lysine	-0.029	0.081	0.7171	0.9736	-0.047	0.076	0.5393	0.9417
Creatine	Methionine	-0.065	0.082	0.4309	0.9338	-0.07	0.073	0.3441	0.9417
Creatine	N-Acetylneuraminate	-0.066	0.131	0.619	0.9601	-0.107	0.126	0.402	0.9417
Creatine	NAD+	0.04	0.19	0.8329	0.9965	0.083	0.206	0.689	0.9638
Creatine	Niacinamide	-0.084	0.141	0.5507	0.9479	-0.064	0.157	0.683	0.9636
Creatine	O-Acetylcarnitine	-0.15	0.095	0.1196	0.8859	-0.123	0.106	0.2491	0.9402
Creatine	O-Phosphocholine	0.001	0.121	0.9945	0.9996	-0.002	0.127	0.987	0.9984
Creatine	O-Phosphoethanolamine	0.092	0.139	0.51	0.9392	0.109	0.156	0.4861	0.9417
Creatine	Ornithine	-0.054	0.107	0.6121	0.9599	-0.074	0.11	0.5001	0.9417
Creatine	Pantothenate	0.006	0.123	0.9594	0.9984	0.041	0.118	0.7319	0.9694
Creatine	Phenylalanine	-0.082	0.074	0.2678	0.9318	-0.107	0.078	0.1741	0.9261
Creatine	Proline	-0.1	0.062	0.1115	0.8859	-0.091	0.066	0.172	0.9261
Creatine	Pyroglutamate	-0.177	0.125	0.1602	0.8989	-0.264	0.115	0.0251	0.8255
Creatine	Serine	-0.071	0.08	0.3764	0.9338	-0.112	0.09	0.2182	0.9399
Creatine	Succinate	-0.138	0.123	0.2676	0.9318	-0.117	0.132	0.38	0.9417
Creatine	Taurine	-0.054	0.071	0.4488	0.9338	-0.042	0.069	0.5446	0.9417
Creatine	Threonine	-0.037	0.086	0.6709	0.9714	-0.041	0.097	0.676	0.9636
Creatine	Tryptophan	-0.098	0.176	0.5798	0.9546	-0.058	0.175	0.7424	0.9729
Creatine	Tyrosine	-0.113	0.086	0.1904	0.9108	-0.136	0.086	0.12	0.904
Creatine	Uracil	-0.111	0.119	0.3526	0.9338	-0.161	0.129	0.2173	0.9399
Creatine	Uridine	0.001	0.094	0.9887	0.9996	0.012	0.097	0.8981	0.9875
Creatine	Valine	-0.07	0.067	0.2968	0.9338	-0.095	0.074	0.2006	0.9399
Creatine	myo-Inositol	-0.05	0.075	0.5067	0.9392	-0.056	0.071	0.4319	0.9417
Creatine	sn-Glycero-3-phosphocholine	-0.163	0.153	0.2891	0.9338	-0.162	0.149	0.2809	0.9402
Creatinine	1,3-Dihydroxyacetone	-0.514	0.506	0.313	0.9338	-0.477	0.501	0.3441	0.9417
Creatinine	2-Hydroxybutyrate	-0.325	0.248	0.1938	0.9151	-0.294	0.251	0.2448	0.9402
Creatinine	3-Hydroxybutyrate	-0.9	0.602	0.1389	0.8989	-0.54	0.588	0.3622	0.9417
Creatinine	4-Aminobutyrate	0.441	0.321	0.1732	0.9056	0.424	0.303	0.1664	0.9261
Creatinine	4-Hydroxybutyrate	0.134	0.317	0.6734	0.9714	0.287	0.3	0.3415	0.9417
Creatinine	Acetate	-0.344	0.317	0.282	0.9338	-0.413	0.332	0.2176	0.9399
Creatinine	Alanine	-0.104	0.137	0.4481	0.9338	-0.138	0.13	0.289	0.9402
Creatinine	Arginine	-0.169	0.184	0.3592	0.9338	-0.086	0.18	0.6344	0.955
Creatinine	Asparagine	0	0.158	0.9991	0.9996	0.017	0.166	0.9193	0.9934
Creatinine	Aspartate	-0.244	0.171	0.1573	0.8989	-0.212	0.192	0.274	0.9402
Creatinine	Betaine	-0.288	0.215	0.1845	0.9056	-0.343	0.202	0.0936	0.8995
Creatinine	Carnitine	-0.002	0.166	0.9891	0.9996	-0.092	0.183	0.6179	0.9528
Creatinine	Choline	-0.073	0.185	0.6945	0.9733	-0.068	0.192	0.7231	0.9688
Creatinine	Creatine	-0.137	0.158	0.3896	0.9338	-0.154	0.155	0.3251	0.9417
Creatinine	Cystine	0.05	0.255	0.8442	0.9965	0.075	0.228	0.7423	0.9729
Creatinine	Ethanolamine	-0.162	0.184	0.3828	0.9338	-0.073	0.19	0.703	0.9676
Creatinine	Formate	-0.091	0.125	0.4688	0.9372	-0.07	0.148	0.6388	0.9554
Creatinine	Fumarate	-0.212	0.253	0.4039	0.9338	-0.331	0.267	0.2183	0.9399
Creatinine	Glucitol	-0.002	0.223	0.9924	0.9996	0.042	0.212	0.8419	0.985
Creatinine	Glutamate	-0.041	0.142	0.7706	0.9923	-0.061	0.138	0.6582	0.9597
Creatinine	Glutamine	-0.06	0.12	0.6177	0.9601	-0.084	0.115	0.4699	0.9417
Creatinine	Glutathione	0.362	0.367	0.3271	0.9338	0.365	0.373	0.3313	0.9417
Creatinine	Glycerol	-0.007	0.194	0.97	0.9996	0.03	0.192	0.8751	0.9875
Creatinine	Glycine	-0.088	0.149	0.5583	0.9505	-0.062	0.147	0.674	0.9636
Creatinine	Hypoxanthine	-0.17	0.167	0.3135	0.9338	-0.118	0.179	0.511	0.9417
Creatinine	Inosine	-0.154	0.289	0.5948	0.9571	-0.128	0.289	0.6584	0.9597
Creatinine	Isoleucine	-0.171	0.149	0.255	0.9229	-0.154	0.155	0.3238	0.9417
Creatinine	Kynurenine	-0.094	0.367	0.7996	0.9944	-0.039	0.362	0.9138	0.9907
Creatinine	Lactate	0.107	0.11	0.3327	0.9338	0.146	0.126	0.2515	0.9402
Creatinine	Leucine	-0.191	0.157	0.2278	0.9192	-0.172	0.179	0.3402	0.9417
Creatinine	Lysine	-0.235	0.153	0.1278	0.8974	-0.198	0.146	0.1794	0.9261
Creatinine	Methionine	-0.166	0.16	0.3006	0.9338	-0.139	0.14	0.3222	0.9417
Creatinine	N-Acetylneuraminate	-0.325	0.254	0.2035	0.9192	-0.288	0.283	0.3126	0.9417
Creatinine	NAD+	-0.1	0.389	0.7988	0.9944	-0.062	0.445	0.89	0.9875
Creatinine	Niacinamide	-0.244	0.288	0.3995	0.9338	-0.25	0.321	0.4388	0.9417
Creatinine	O-Acetylcarnitine	-0.007	0.192	0.9724	0.9996	-0.079	0.192	0.6795	0.9636
Creatinine	O-Phosphocholine	-0.099	0.256	0.7003	0.9736	-0.196	0.243	0.4224	0.9417
Creatinine	O-Phosphoethanolamine	-0.187	0.286	0.5147	0.9402	-0.266	0.294	0.3691	0.9417
Creatinine	Ornithine	0.178	0.218	0.4169	0.9338	0.193	0.235	0.413	0.9417
Creatinine	Pantothenate	0.393	0.253	0.124	0.8916	0.293	0.249	0.2448	0.9402
Creatinine	Phenylalanine	-0.179	0.154	0.248	0.9192	-0.196	0.163	0.2342	0.9402
Creatinine	Proline	-0.001	0.133	0.9933	0.9996	0.027	0.138	0.8479	0.9875
Creatinine	Pyroglutamate	-0.474	0.249	0.0598	0.8859	-0.426	0.23	0.0684	0.8961
Creatinine	Serine	-0.278	0.156	0.0786	0.8859	-0.296	0.175	0.0939	0.8995
Creatinine	Succinate	0.107	0.254	0.6733	0.9714	0.203	0.263	0.4421	0.9417
Creatinine	Taurine	-0.131	0.16	0.4173	0.9338	-0.149	0.132	0.2628	0.9402
Creatinine	Threonine	-0.14	0.172	0.4192	0.9338	-0.076	0.202	0.7063	0.9682
Creatinine	Tryptophan	0.454	0.351	0.2003	0.9192	0.463	0.32	0.1526	0.9261
Creatinine	Tyrosine	-0.098	0.169	0.5629	0.9532	-0.118	0.181	0.5173	0.9417
Creatinine	Uracil	-0.017	0.273	0.9508	0.9984	0.007	0.273	0.9804	0.9984
Creatinine	Uridine	-0.338	0.202	0.0982	0.8859	-0.431	0.209	0.043	0.8693
Creatinine	Valine	-0.131	0.143	0.3628	0.9338	-0.125	0.149	0.4015	0.9417
Creatinine	myo-Inositol	0.001	0.163	0.9964	0.9996	-0.019	0.14	0.8952	0.9875
Creatinine	sn-Glycero-3-phosphocholine	-0.098	0.322	0.7624	0.9885	-0.025	0.317	0.938	0.9934
Cystine	1,3-Dihydroxyacetone	0.003	0.272	0.991	0.9996	-0.022	0.259	0.9334	0.9934
Cystine	2-Hydroxybutyrate	0.067	0.138	0.6277	0.961	0.067	0.137	0.6272	0.9535
Cystine	3-Hydroxybutyrate	0.115	0.336	0.7335	0.977	0.332	0.314	0.2948	0.9402
Cystine	4-Aminobutyrate	-0.128	0.171	0.4583	0.9338	-0.079	0.157	0.6195	0.9528
Cystine	4-Hydroxybutyrate	0.19	0.155	0.2245	0.9192	0.345	0.159	0.033	0.847
Cystine	Acetate	-0.081	0.169	0.632	0.9635	-0.124	0.169	0.4644	0.9417
Cystine	Alanine	-0.051	0.07	0.4646	0.9368	-0.051	0.073	0.4855	0.9417
Cystine	Arginine	-0.008	0.097	0.9317	0.9984	0.057	0.101	0.5765	0.9468
Cystine	Asparagine	-0.073	0.08	0.3652	0.9338	-0.067	0.083	0.4207	0.9417
Cystine	Aspartate	0.01	0.095	0.9145	0.9965	0.041	0.105	0.7008	0.9676
Cystine	Betaine	0.035	0.116	0.7647	0.9896	-0.003	0.121	0.9782	0.9984
Cystine	Carnitine	0.076	0.092	0.4122	0.9338	0.081	0.102	0.4298	0.9417
Cystine	Choline	-0.068	0.1	0.4966	0.9378	-0.012	0.101	0.9043	0.9885
Cystine	Creatine	0.011	0.081	0.8891	0.9965	-0.024	0.085	0.7742	0.9749
Cystine	Cystine	0.023	0.132	0.8595	0.9965	0.135	0.128	0.2951	0.9402
Cystine	Ethanolamine	-0.074	0.103	0.4719	0.9372	-0.024	0.102	0.8106	0.9803
Cystine	Formate	0.109	0.066	0.1036	0.8859	0.144	0.079	0.0736	0.8961
Cystine	Fumarate	0.141	0.136	0.3026	0.9338	0.135	0.137	0.3276	0.9417
Cystine	Glucitol	0.127	0.118	0.2841	0.9338	0.132	0.123	0.2842	0.9402
Cystine	Glutamate	0.04	0.073	0.5832	0.9546	0.021	0.077	0.7883	0.9786
Cystine	Glutamine	-0.002	0.063	0.9766	0.9996	-0.045	0.069	0.5208	0.9417
Cystine	Glutathione	0.135	0.195	0.4913	0.9378	0.118	0.197	0.5498	0.9417
Cystine	Glycerol	-0.025	0.105	0.8117	0.9965	0.039	0.1	0.6975	0.9676
Cystine	Glycine	0.018	0.074	0.8096	0.9965	0.04	0.082	0.6322	0.9545
Cystine	Hypoxanthine	0.014	0.087	0.8757	0.9965	0.052	0.089	0.559	0.9427
Cystine	Inosine	-0.227	0.151	0.1352	0.8989	-0.253	0.154	0.105	0.9038
Cystine	Isoleucine	0.015	0.079	0.8459	0.9965	0.064	0.09	0.4781	0.9417
Cystine	Kynurenine	0.357	0.174	0.0433	0.8859	0.393	0.205	0.0584	0.8961
Cystine	Lactate	-0.002	0.06	0.9746	0.9996	0.012	0.068	0.864	0.9875
Cystine	Leucine	0.049	0.085	0.5715	0.9539	0.091	0.089	0.3111	0.9417
Cystine	Lysine	-0.039	0.09	0.6621	0.9676	0.01	0.092	0.9131	0.9903
Cystine	Methionine	-0.006	0.089	0.9478	0.9984	0.022	0.081	0.7903	0.9794
Cystine	N-Acetylneuraminate	0.148	0.141	0.2949	0.9338	0.198	0.122	0.107	0.9038
Cystine	NAD+	-0.093	0.209	0.6558	0.9658	-0.144	0.229	0.5323	0.9417
Cystine	Niacinamide	-0.059	0.155	0.7035	0.9736	-0.021	0.174	0.9026	0.9879
Cystine	O-Acetylcarnitine	0.001	0.104	0.9929	0.9996	-0.039	0.105	0.7123	0.9688
Cystine	O-Phosphocholine	0.107	0.13	0.4099	0.9338	0.029	0.138	0.8336	0.984
Cystine	O-Phosphoethanolamine	0.024	0.156	0.8806	0.9965	-0.055	0.159	0.7286	0.9694
Cystine	Ornithine	-0.001	0.117	0.9956	0.9996	0.033	0.124	0.7912	0.9794
Cystine	Pantothenate	0.034	0.131	0.7967	0.9944	0.044	0.127	0.7293	0.9694
Cystine	Phenylalanine	0.034	0.082	0.6836	0.9725	0.076	0.096	0.4305	0.9417
Cystine	Proline	0.018	0.073	0.8034	0.9965	0.019	0.074	0.7971	0.9794
Cystine	Pyroglutamate	-0.206	0.135	0.1307	0.8989	-0.204	0.128	0.1162	0.904
Cystine	Serine	-0.005	0.086	0.9555	0.9984	0.027	0.095	0.7749	0.9749
Cystine	Succinate	-0.104	0.14	0.4575	0.9338	-0.067	0.136	0.6259	0.9528
Cystine	Taurine	0.018	0.08	0.8196	0.9965	-0.016	0.079	0.837	0.984
Cystine	Threonine	0.059	0.094	0.5324	0.9443	0.105	0.101	0.3041	0.9417
Cystine	Tryptophan	-0.235	0.171	0.1745	0.9056	-0.181	0.175	0.3038	0.9417
Cystine	Tyrosine	0.025	0.09	0.7769	0.9925	0.057	0.102	0.5777	0.9468
Cystine	Uracil	-0.012	0.145	0.9338	0.9984	0.1	0.15	0.5086	0.9417
Cystine	Uridine	0.103	0.109	0.3476	0.9338	0.059	0.109	0.5925	0.9468
Cystine	Valine	0.009	0.074	0.9077	0.9965	0.04	0.082	0.6314	0.9545
Cystine	myo-Inositol	0.046	0.085	0.589	0.9546	0.028	0.071	0.6948	0.9676
Cystine	sn-Glycero-3-phosphocholine	-0.216	0.176	0.2218	0.9192	-0.141	0.192	0.4648	0.9417
Dimethyl sulfone	1,3-Dihydroxyacetone	-0.374	0.215	0.0852	0.8859	-0.567	0.215	0.0104	0.7594
Dimethyl sulfone	2-Hydroxybutyrate	0.018	0.111	0.8694	0.9965	-0.023	0.121	0.8491	0.9875
Dimethyl sulfone	3-Hydroxybutyrate	0.059	0.284	0.8356	0.9965	0.007	0.259	0.9787	0.9984
Dimethyl sulfone	4-Aminobutyrate	0.085	0.141	0.5513	0.9479	0.053	0.143	0.7145	0.9688
Dimethyl sulfone	4-Hydroxybutyrate	0.166	0.136	0.2271	0.9192	0.139	0.134	0.304	0.9417
Dimethyl sulfone	Acetate	0.012	0.141	0.9344	0.9984	-0.061	0.148	0.6799	0.9636
Dimethyl sulfone	Alanine	0.033	0.061	0.5855	0.9546	0.014	0.062	0.8242	0.9827
Dimethyl sulfone	Arginine	-0.026	0.08	0.7469	0.9821	-0.006	0.083	0.9451	0.9938
Dimethyl sulfone	Asparagine	0.016	0.072	0.8218	0.9965	0.005	0.077	0.951	0.9968
Dimethyl sulfone	Aspartate	-0.041	0.079	0.6071	0.9599	-0.028	0.092	0.7626	0.9747
Dimethyl sulfone	Betaine	-0.048	0.097	0.6176	0.9601	-0.041	0.104	0.6957	0.9676
Dimethyl sulfone	Carnitine	0.013	0.075	0.8643	0.9965	-0.004	0.085	0.9645	0.9984
Dimethyl sulfone	Choline	-0.068	0.083	0.4175	0.9338	-0.058	0.09	0.5241	0.9417
Dimethyl sulfone	Creatine	-0.01	0.068	0.884	0.9965	0.02	0.075	0.7896	0.9794
Dimethyl sulfone	Cystine	-0.066	0.103	0.5238	0.9411	-0.113	0.106	0.2928	0.9402
Dimethyl sulfone	Ethanolamine	-0.114	0.083	0.1754	0.9056	-0.133	0.083	0.1132	0.9038
Dimethyl sulfone	Formate	-0.031	0.057	0.5841	0.9546	-0.097	0.07	0.166	0.9261
Dimethyl sulfone	Fumarate	0.003	0.116	0.9822	0.9996	-0.009	0.114	0.9367	0.9934
Dimethyl sulfone	Glucitol	-0.092	0.104	0.3778	0.9338	-0.114	0.1	0.261	0.9402
Dimethyl sulfone	Glutamate	-0.032	0.063	0.6105	0.9599	-0.046	0.064	0.4754	0.9417
Dimethyl sulfone	Glutamine	-0.028	0.052	0.5922	0.9546	-0.021	0.057	0.7139	0.9688
Dimethyl sulfone	Glutathione	-0.109	0.156	0.4847	0.9372	-0.182	0.163	0.2679	0.9402
Dimethyl sulfone	Glycerol	-0.09	0.081	0.2688	0.9318	-0.089	0.093	0.344	0.9417
Dimethyl sulfone	Glycine	-0.033	0.062	0.5914	0.9546	-0.054	0.068	0.4256	0.9417
Dimethyl sulfone	Hypoxanthine	-0.041	0.074	0.5787	0.9546	-0.056	0.081	0.4888	0.9417
Dimethyl sulfone	Inosine	0.248	0.128	0.0561	0.8859	0.298	0.144	0.0416	0.8693
Dimethyl sulfone	Isoleucine	-0.006	0.066	0.9225	0.9969	-0.014	0.079	0.8637	0.9875
Dimethyl sulfone	Kynurenine	-0.296	0.156	0.0624	0.8859	-0.433	0.176	0.0164	0.8255
Dimethyl sulfone	Lactate	0.03	0.05	0.546	0.9444	0.046	0.06	0.4529	0.9417
Dimethyl sulfone	Leucine	-0.003	0.071	0.9675	0.9996	-0.004	0.088	0.9681	0.9984
Dimethyl sulfone	Lysine	-0.073	0.077	0.3467	0.9338	-0.039	0.084	0.6453	0.956
Dimethyl sulfone	Methionine	-0.006	0.077	0.9413	0.9984	-0.006	0.069	0.9368	0.9934
Dimethyl sulfone	N-Acetylneuraminate	-0.033	0.117	0.7791	0.9925	-0.004	0.119	0.9754	0.9984
Dimethyl sulfone	NAD+	0.188	0.175	0.2866	0.9338	0.195	0.209	0.3546	0.9417
Dimethyl sulfone	Niacinamide	0.021	0.13	0.8743	0.9965	0.027	0.151	0.8594	0.9875
Dimethyl sulfone	O-Acetylcarnitine	-0.016	0.086	0.8499	0.9965	-0.014	0.088	0.8716	0.9875
Dimethyl sulfone	O-Phosphocholine	0.108	0.11	0.3256	0.9338	0.125	0.103	0.2297	0.9402
Dimethyl sulfone	O-Phosphoethanolamine	0.044	0.128	0.7339	0.977	0.156	0.145	0.2837	0.9402
Dimethyl sulfone	Ornithine	-0.098	0.094	0.3033	0.9338	-0.142	0.109	0.1968	0.9399
Dimethyl sulfone	Pantothenate	0.269	0.107	0.0136	0.8582	0.274	0.111	0.0162	0.8255
Dimethyl sulfone	Phenylalanine	0.015	0.068	0.8213	0.9965	-0.003	0.084	0.9718	0.9984
Dimethyl sulfone	Proline	0.078	0.061	0.2072	0.9192	0.049	0.064	0.4413	0.9417
Dimethyl sulfone	Pyroglutamate	0.01	0.109	0.9288	0.9984	0.014	0.124	0.9131	0.9903
Dimethyl sulfone	Serine	0.011	0.07	0.8734	0.9965	-0.022	0.084	0.7943	0.9794
Dimethyl sulfone	Succinate	0.04	0.12	0.7416	0.9782	0.071	0.12	0.5562	0.9417
Dimethyl sulfone	Taurine	-0.039	0.065	0.5455	0.9444	-0.036	0.065	0.58	0.9468
Dimethyl sulfone	Threonine	-0.114	0.083	0.1705	0.9056	-0.122	0.089	0.1747	0.9261
Dimethyl sulfone	Tryptophan	0.118	0.166	0.4786	0.9372	0.26	0.147	0.081	0.8961
Dimethyl sulfone	Tyrosine	-0.013	0.076	0.8664	0.9965	-0.042	0.089	0.6421	0.956
Dimethyl sulfone	Uracil	0.028	0.124	0.8204	0.9965	0.006	0.126	0.9652	0.9984
Dimethyl sulfone	Uridine	0.001	0.086	0.9886	0.9996	-0.046	0.096	0.6323	0.9545
Dimethyl sulfone	Valine	-0.028	0.065	0.6659	0.9694	-0.034	0.072	0.6445	0.956
Dimethyl sulfone	myo-Inositol	0.028	0.071	0.693	0.9733	0.016	0.067	0.8138	0.9813
Dimethyl sulfone	sn-Glycero-3-phosphocholine	0.015	0.143	0.918	0.9966	-0.003	0.148	0.9865	0.9984
Formate	1,3-Dihydroxyacetone	-0.195	0.461	0.6734	0.9714	0.018	0.44	0.9678	0.9984
Formate	2-Hydroxybutyrate	0.489	0.199	0.0161	0.8859	0.38	0.213	0.0783	0.8961
Formate	3-Hydroxybutyrate	0.845	0.511	0.1024	0.8859	0.679	0.505	0.1825	0.9261
Formate	4-Aminobutyrate	0.2	0.297	0.5029	0.939	0.054	0.266	0.8407	0.9842
Formate	4-Hydroxybutyrate	0.335	0.267	0.2135	0.9192	0.274	0.274	0.3214	0.9417
Formate	Acetate	-0.381	0.269	0.1597	0.8989	-0.47	0.268	0.0835	0.8961
Formate	Alanine	-0.096	0.119	0.4194	0.9338	-0.096	0.124	0.4397	0.9417
Formate	Arginine	-0.004	0.154	0.9786	0.9996	0.006	0.154	0.9688	0.9984
Formate	Asparagine	-0.148	0.134	0.2721	0.9321	-0.2	0.147	0.177	0.9261
Formate	Aspartate	-0.113	0.15	0.4518	0.9338	-0.196	0.167	0.246	0.9402
Formate	Betaine	-0.206	0.178	0.2525	0.9195	-0.149	0.192	0.4418	0.9417
Formate	Carnitine	-0.042	0.135	0.7547	0.9857	-0.026	0.159	0.869	0.9875
Formate	Choline	-0.036	0.159	0.8208	0.9965	-0.014	0.161	0.9295	0.9934
Formate	Creatine	0.055	0.13	0.6728	0.9714	-0.021	0.138	0.8818	0.9875
Formate	Cystine	0.133	0.204	0.5161	0.9411	0.024	0.199	0.9048	0.9885
Formate	Ethanolamine	-0.135	0.162	0.4063	0.9338	-0.1	0.163	0.5394	0.9417
Formate	Formate	-0.112	0.116	0.3403	0.9338	-0.114	0.12	0.3449	0.9417
Formate	Fumarate	-0.06	0.225	0.7907	0.9944	0.029	0.217	0.8937	0.9875
Formate	Glucitol	-0.034	0.195	0.8622	0.9965	0.042	0.184	0.8193	0.9813
Formate	Glutamate	-0.059	0.116	0.6122	0.9599	-0.053	0.127	0.6764	0.9636
Formate	Glutamine	-0.111	0.103	0.2865	0.9338	-0.124	0.102	0.2278	0.9402
Formate	Glutathione	0.489	0.305	0.1125	0.8859	0.608	0.313	0.0559	0.8961
Formate	Glycerol	-0.081	0.162	0.6185	0.9601	-0.069	0.164	0.6754	0.9636
Formate	Glycine	-0.14	0.133	0.296	0.9338	-0.143	0.133	0.284	0.9402
Formate	Hypoxanthine	-0.18	0.136	0.1884	0.9058	-0.131	0.147	0.3759	0.9417
Formate	Inosine	0.019	0.245	0.9378	0.9984	0.024	0.263	0.9276	0.9934
Formate	Isoleucine	-0.132	0.12	0.2748	0.933	-0.141	0.145	0.3331	0.9417
Formate	Kynurenine	-0.004	0.309	0.9909	0.9996	0.094	0.328	0.7749	0.9749
Formate	Lactate	0.012	0.094	0.9023	0.9965	0.036	0.106	0.7367	0.97
Formate	Leucine	-0.121	0.127	0.3437	0.9338	-0.119	0.157	0.4511	0.9417
Formate	Lysine	-0.103	0.136	0.449	0.9338	-0.053	0.141	0.7089	0.9683
Formate	Methionine	-0.176	0.131	0.1827	0.9056	-0.141	0.134	0.2964	0.9402
Formate	N-Acetylneuraminate	-0.422	0.208	0.046	0.8859	-0.335	0.217	0.1271	0.9101
Formate	NAD+	-0.03	0.327	0.9276	0.9984	0.044	0.375	0.9066	0.9888
Formate	Niacinamide	-0.095	0.248	0.7037	0.9736	-0.143	0.284	0.6153	0.9528
Formate	O-Acetylcarnitine	0.068	0.17	0.6922	0.9733	0.11	0.177	0.5355	0.9417
Formate	O-Phosphocholine	-0.001	0.211	0.9946	0.9996	-0.047	0.218	0.829	0.984
Formate	O-Phosphoethanolamine	-0.214	0.25	0.3952	0.9338	-0.219	0.253	0.3879	0.9417
Formate	Ornithine	0.15	0.185	0.4197	0.9338	0.093	0.195	0.6339	0.9549
Formate	Pantothenate	-0.06	0.214	0.7801	0.9925	-0.186	0.219	0.3984	0.9417
Formate	Phenylalanine	-0.115	0.122	0.3483	0.9338	-0.136	0.149	0.3665	0.9417
Formate	Proline	-0.089	0.111	0.4277	0.9338	-0.071	0.12	0.5576	0.9427
Formate	Pyroglutamate	-0.155	0.207	0.4564	0.9338	-0.274	0.2	0.1744	0.9261
Formate	Serine	-0.103	0.138	0.458	0.9338	-0.09	0.149	0.5479	0.9417
Formate	Succinate	0.015	0.226	0.9471	0.9984	0.084	0.231	0.7182	0.9688
Formate	Taurine	-0.016	0.126	0.8975	0.9965	-0.029	0.126	0.8164	0.9813
Formate	Threonine	-0.233	0.142	0.1055	0.8859	-0.202	0.164	0.2232	0.9402
Formate	Tryptophan	-0.009	0.295	0.9763	0.9996	-0.038	0.303	0.8999	0.9875
Formate	Tyrosine	-0.215	0.136	0.1162	0.8859	-0.25	0.145	0.0882	0.8995
Formate	Uracil	-0.092	0.226	0.6832	0.9725	-0.179	0.218	0.4146	0.9417
Formate	Uridine	-0.176	0.169	0.303	0.9338	-0.219	0.188	0.248	0.9402
Formate	Valine	-0.116	0.118	0.331	0.9338	-0.123	0.127	0.3337	0.9417
Formate	myo-Inositol	-0.048	0.14	0.7334	0.977	-0.135	0.127	0.2935	0.9402
Formate	sn-Glycero-3-phosphocholine	-0.014	0.279	0.96	0.9984	0.07	0.28	0.8024	0.9797
Glucose	1,3-Dihydroxyacetone	-0.154	0.424	0.7167	0.9736	-0.174	0.427	0.6851	0.9636
Glucose	2-Hydroxybutyrate	0.022	0.201	0.9147	0.9965	-0.15	0.208	0.4732	0.9417
Glucose	3-Hydroxybutyrate	0.817	0.484	0.0951	0.8859	0.787	0.467	0.0963	0.8995
Glucose	4-Aminobutyrate	-0.578	0.25	0.0232	0.8859	-0.497	0.243	0.0439	0.8693
Glucose	4-Hydroxybutyrate	-0.287	0.251	0.256	0.9242	-0.138	0.248	0.5808	0.9468
Glucose	Acetate	0.243	0.249	0.3319	0.9338	0.24	0.274	0.3839	0.9417
Glucose	Alanine	-0.111	0.106	0.2981	0.9338	-0.101	0.108	0.3535	0.9417
Glucose	Arginine	-0.167	0.141	0.2391	0.9192	-0.218	0.147	0.143	0.9226
Glucose	Asparagine	-0.122	0.121	0.3139	0.9338	-0.138	0.125	0.2739	0.9402
Glucose	Aspartate	0.034	0.145	0.8148	0.9965	-0.039	0.17	0.818	0.9813
Glucose	Betaine	-0.071	0.175	0.6862	0.9733	0.007	0.187	0.9711	0.9984
Glucose	Carnitine	-0.193	0.132	0.1475	0.8989	-0.179	0.152	0.2434	0.9402
Glucose	Choline	-0.087	0.151	0.565	0.9534	-0.1	0.158	0.5289	0.9417
Glucose	Creatine	-0.094	0.113	0.4093	0.9338	-0.149	0.138	0.2854	0.9402
Glucose	Cystine	-0.14	0.198	0.4816	0.9372	0.041	0.189	0.8306	0.984
Glucose	Ethanolamine	-0.121	0.145	0.4049	0.9338	-0.16	0.147	0.2781	0.9402
Glucose	Formate	0.059	0.098	0.5503	0.9479	-0.039	0.124	0.756	0.9744
Glucose	Fumarate	0.044	0.211	0.8361	0.9965	-0.033	0.203	0.8732	0.9875
Glucose	Glucitol	0.108	0.182	0.5556	0.9479	0.088	0.191	0.6458	0.956
Glucose	Glutamate	-0.106	0.111	0.344	0.9338	-0.13	0.109	0.2374	0.9402
Glucose	Glutamine	-0.002	0.094	0.982	0.9996	-0.039	0.103	0.7059	0.9682
Glucose	Glutathione	0.211	0.297	0.4793	0.9372	0.182	0.294	0.5381	0.9417
Glucose	Glycerol	-0.127	0.156	0.4185	0.9338	-0.148	0.159	0.3563	0.9417
Glucose	Glycine	-0.126	0.118	0.2901	0.9338	-0.121	0.131	0.3591	0.9417
Glucose	Hypoxanthine	-0.099	0.135	0.4689	0.9372	-0.169	0.133	0.2066	0.9399
Glucose	Inosine	-0.009	0.237	0.97	0.9996	0.017	0.258	0.9486	0.9962
Glucose	Isoleucine	-0.05	0.121	0.6834	0.9725	-0.076	0.134	0.5702	0.9457
Glucose	Kynurenine	-0.121	0.276	0.6622	0.9676	-0.098	0.315	0.7578	0.9744
Glucose	Lactate	-0.025	0.091	0.7807	0.9925	-0.032	0.113	0.775	0.9749
Glucose	Leucine	-0.054	0.13	0.6776	0.9714	-0.088	0.143	0.5385	0.9417
Glucose	Lysine	-0.02	0.136	0.8831	0.9965	-0.066	0.14	0.6399	0.9559
Glucose	Methionine	-0.073	0.131	0.5801	0.9546	-0.047	0.124	0.7061	0.9682
Glucose	N-Acetylneuraminate	-0.249	0.216	0.2532	0.9195	-0.272	0.191	0.1576	0.9261
Glucose	NAD+	0.058	0.32	0.8574	0.9965	0.027	0.37	0.942	0.9934
Glucose	Niacinamide	-0.199	0.235	0.3995	0.9338	-0.226	0.27	0.4047	0.9417
Glucose	O-Acetylcarnitine	0.077	0.169	0.6484	0.9658	0.083	0.167	0.622	0.9528
Glucose	O-Phosphocholine	-0.054	0.205	0.7925	0.9944	0.006	0.218	0.9782	0.9984
Glucose	O-Phosphoethanolamine	0.029	0.236	0.9016	0.9965	0.058	0.258	0.8232	0.9823
Glucose	Ornithine	0.019	0.175	0.9122	0.9965	0.126	0.198	0.5255	0.9417
Glucose	Pantothenate	-0.237	0.205	0.2504	0.9192	-0.129	0.209	0.5387	0.9417
Glucose	Phenylalanine	-0.15	0.122	0.2233	0.9192	-0.165	0.138	0.2371	0.9402
Glucose	Proline	-0.091	0.111	0.4136	0.9338	-0.073	0.113	0.5229	0.9417
Glucose	Pyroglutamate	-0.147	0.196	0.4564	0.9338	-0.202	0.204	0.3266	0.9417
Glucose	Serine	-0.149	0.134	0.27	0.9318	-0.145	0.138	0.2975	0.9405
Glucose	Succinate	-0.026	0.213	0.9014	0.9965	-0.021	0.216	0.9212	0.9934
Glucose	Taurine	0.017	0.121	0.8903	0.9965	-0.033	0.126	0.7931	0.9794
Glucose	Threonine	-0.024	0.146	0.8722	0.9965	-0.047	0.164	0.7741	0.9749
Glucose	Tryptophan	-0.013	0.282	0.9632	0.9996	0.079	0.272	0.7717	0.9749
Glucose	Tyrosine	-0.113	0.133	0.3984	0.9338	-0.138	0.144	0.3396	0.9417
Glucose	Uracil	-0.279	0.208	0.1842	0.9056	-0.253	0.231	0.2775	0.9402
Glucose	Uridine	0.004	0.157	0.981	0.9996	-0.129	0.17	0.4514	0.9417
Glucose	Valine	-0.053	0.115	0.6474	0.9658	-0.068	0.123	0.5797	0.9468
Glucose	myo-Inositol	-0.136	0.133	0.3101	0.9338	-0.096	0.129	0.4597	0.9417
Glucose	sn-Glycero-3-phosphocholine	0.201	0.257	0.4376	0.9338	0.232	0.26	0.3755	0.9417
Glutamate	1,3-Dihydroxyacetone	-0.014	0.269	0.9578	0.9984	-0.141	0.26	0.5889	0.9468
Glutamate	2-Hydroxybutyrate	0.003	0.13	0.9816	0.9996	-0.03	0.13	0.8207	0.9814
Glutamate	3-Hydroxybutyrate	0.228	0.328	0.4895	0.9377	0.24	0.312	0.4451	0.9417
Glutamate	4-Aminobutyrate	-0.119	0.167	0.4785	0.9372	-0.019	0.156	0.9014	0.9875
Glutamate	4-Hydroxybutyrate	-0.312	0.146	0.0362	0.8859	-0.276	0.152	0.0737	0.8961
Glutamate	Acetate	-0.252	0.167	0.1355	0.8989	-0.184	0.17	0.281	0.9402
Glutamate	Alanine	-0.08	0.073	0.2766	0.933	-0.083	0.072	0.2507	0.9402
Glutamate	Arginine	-0.061	0.095	0.5219	0.9411	-0.043	0.094	0.6484	0.9562
Glutamate	Asparagine	-0.097	0.079	0.2219	0.9192	-0.101	0.084	0.2337	0.9402
Glutamate	Aspartate	-0.057	0.093	0.5456	0.9444	-0.05	0.107	0.6395	0.9559
Glutamate	Betaine	-0.125	0.108	0.2516	0.9195	-0.098	0.113	0.3906	0.9417
Glutamate	Carnitine	-0.192	0.076	0.0136	0.8582	-0.207	0.089	0.0224	0.8255
Glutamate	Choline	-0.209	0.089	0.0215	0.8859	-0.172	0.103	0.0985	0.9038
Glutamate	Creatine	0.028	0.08	0.7312	0.977	0.071	0.086	0.4149	0.9417
Glutamate	Cystine	-0.148	0.123	0.2303	0.9192	-0.086	0.123	0.4884	0.9417
Glutamate	Ethanolamine	-0.117	0.1	0.2432	0.9192	-0.074	0.095	0.4349	0.9417
Glutamate	Formate	-0.013	0.069	0.8508	0.9965	-0.029	0.077	0.708	0.9683
Glutamate	Fumarate	0.022	0.134	0.8674	0.9965	0.024	0.13	0.8574	0.9875
Glutamate	Glucitol	0	0.12	0.9973	0.9996	0.011	0.112	0.9195	0.9934
Glutamate	Glutamate	-0.044	0.071	0.5385	0.9443	-0.028	0.073	0.7027	0.9676
Glutamate	Glutamine	-0.009	0.061	0.8806	0.9965	-0.009	0.063	0.8827	0.9875
Glutamate	Glutathione	0.178	0.185	0.3365	0.9338	0.178	0.184	0.3355	0.9417
Glutamate	Glycerol	-0.163	0.102	0.1136	0.8859	-0.14	0.103	0.178	0.9261
Glutamate	Glycine	-0.087	0.083	0.3025	0.9338	-0.065	0.083	0.4367	0.9417
Glutamate	Hypoxanthine	-0.108	0.092	0.2437	0.9192	-0.109	0.093	0.2448	0.9402
Glutamate	Inosine	0.056	0.15	0.7104	0.9736	0.042	0.165	0.7991	0.9794
Glutamate	Isoleucine	-0.1	0.081	0.2218	0.9192	-0.098	0.086	0.2599	0.9402
Glutamate	Kynurenine	-0.082	0.188	0.6631	0.9683	-0.048	0.194	0.8051	0.98
Glutamate	Lactate	-0.014	0.058	0.8038	0.9965	-0.036	0.066	0.5837	0.9468
Glutamate	Leucine	-0.106	0.085	0.2194	0.9192	-0.1	0.093	0.2847	0.9402
Glutamate	Lysine	-0.062	0.087	0.4804	0.9372	-0.053	0.085	0.5339	0.9417
Glutamate	Methionine	-0.115	0.085	0.1822	0.9056	-0.06	0.082	0.4678	0.9417
Glutamate	N-Acetylneuraminate	-0.172	0.14	0.2219	0.9192	-0.204	0.144	0.1607	0.9261
Glutamate	NAD+	-0.039	0.203	0.8498	0.9965	-0.061	0.238	0.7991	0.9794
Glutamate	Niacinamide	-0.101	0.15	0.5039	0.939	-0.059	0.171	0.7301	0.9694
Glutamate	O-Acetylcarnitine	-0.126	0.109	0.25	0.9192	-0.161	0.103	0.1217	0.904
Glutamate	O-Phosphocholine	-0.113	0.133	0.3978	0.9338	-0.124	0.133	0.3521	0.9417
Glutamate	O-Phosphoethanolamine	0.062	0.156	0.6897	0.9733	-0.036	0.15	0.8132	0.9813
Glutamate	Ornithine	-0.105	0.107	0.3296	0.9338	-0.069	0.118	0.5622	0.9428
Glutamate	Pantothenate	-0.11	0.13	0.4028	0.9338	-0.025	0.134	0.8504	0.9875
Glutamate	Phenylalanine	-0.093	0.079	0.2413	0.9192	-0.087	0.091	0.344	0.9417
Glutamate	Proline	-0.07	0.071	0.3244	0.9338	-0.058	0.07	0.4144	0.9417
Glutamate	Pyroglutamate	-0.099	0.135	0.4649	0.9368	-0.001	0.14	0.9947	0.9984
Glutamate	Serine	-0.153	0.086	0.0786	0.8859	-0.162	0.095	0.0936	0.8995
Glutamate	Succinate	-0.186	0.13	0.1565	0.8989	-0.157	0.149	0.2962	0.9402
Glutamate	Taurine	-0.081	0.074	0.2771	0.933	-0.043	0.075	0.5658	0.9438
Glutamate	Threonine	-0.102	0.087	0.2436	0.9192	-0.084	0.099	0.4	0.9417
Glutamate	Tryptophan	-0.245	0.171	0.1572	0.8989	-0.215	0.163	0.1912	0.9399
Glutamate	Tyrosine	-0.084	0.092	0.3669	0.9338	-0.077	0.098	0.436	0.9417
Glutamate	Uracil	-0.129	0.15	0.3942	0.9338	-0.107	0.14	0.4482	0.9417
Glutamate	Uridine	-0.044	0.101	0.6621	0.9676	-0.001	0.109	0.9908	0.9984
Glutamate	Valine	-0.092	0.069	0.187	0.9056	-0.078	0.079	0.3299	0.9417
Glutamate	myo-Inositol	-0.002	0.085	0.9781	0.9996	-0.026	0.077	0.7374	0.97
Glutamate	sn-Glycero-3-phosphocholine	-0.335	0.16	0.0392	0.8859	-0.34	0.169	0.048	0.883
Glutamine	1,3-Dihydroxyacetone	-0.393	0.597	0.5119	0.9402	-0.25	0.581	0.6684	0.9626
Glutamine	2-Hydroxybutyrate	-0.266	0.293	0.3662	0.9338	-0.206	0.301	0.4946	0.9417
Glutamine	3-Hydroxybutyrate	-0.137	0.722	0.8504	0.9965	-0.489	0.643	0.4493	0.9417
Glutamine	4-Aminobutyrate	0.597	0.373	0.1129	0.8859	0.671	0.336	0.0498	0.8845
Glutamine	4-Hydroxybutyrate	0.365	0.343	0.2906	0.9338	0.459	0.341	0.1826	0.9261
Glutamine	Acetate	-0.037	0.352	0.9159	0.9965	0.022	0.396	0.9563	0.9974
Glutamine	Alanine	0.125	0.16	0.4382	0.9338	0.163	0.163	0.32	0.9417
Glutamine	Arginine	0.188	0.201	0.3548	0.9338	0.29	0.207	0.1655	0.9261
Glutamine	Asparagine	0.086	0.18	0.6346	0.9642	0.118	0.196	0.5504	0.9417
Glutamine	Aspartate	0.124	0.208	0.5538	0.9479	0.142	0.228	0.5337	0.9417
Glutamine	Betaine	0.127	0.247	0.6086	0.9599	0.176	0.255	0.4911	0.9417
Glutamine	Carnitine	0.35	0.187	0.0652	0.8859	0.293	0.218	0.1837	0.9261
Glutamine	Choline	0.101	0.205	0.6237	0.9601	0.114	0.215	0.5979	0.9468
Glutamine	Creatine	0.057	0.169	0.7384	0.9771	-0.025	0.178	0.8872	0.9875
Glutamine	Cystine	0.419	0.262	0.1135	0.8859	0.292	0.269	0.2822	0.9402
Glutamine	Ethanolamine	-0.066	0.211	0.7565	0.9857	-0.031	0.21	0.8812	0.9875
Glutamine	Formate	-0.043	0.138	0.7578	0.9857	0.09	0.166	0.5887	0.9468
Glutamine	Fumarate	0.137	0.291	0.638	0.9654	0.317	0.297	0.2891	0.9402
Glutamine	Glucitol	0.204	0.26	0.434	0.9338	0.223	0.253	0.3814	0.9417
Glutamine	Glutamate	0.149	0.15	0.3234	0.9338	0.169	0.158	0.288	0.9402
Glutamine	Glutamine	0.137	0.137	0.3191	0.9338	0.137	0.141	0.3355	0.9417
Glutamine	Glutathione	0.16	0.423	0.7055	0.9736	0.045	0.402	0.9114	0.9892
Glutamine	Glycerol	0.074	0.219	0.7366	0.9771	0.088	0.219	0.6888	0.9638
Glutamine	Glycine	0.172	0.179	0.3374	0.9338	0.2	0.176	0.2591	0.9402
Glutamine	Hypoxanthine	0.015	0.186	0.934	0.9984	0.106	0.207	0.6088	0.9518
Glutamine	Inosine	0.027	0.33	0.9357	0.9984	-0.096	0.336	0.7767	0.9749
Glutamine	Isoleucine	0.087	0.168	0.6052	0.9599	0.149	0.191	0.4376	0.9417
Glutamine	Kynurenine	0.327	0.403	0.42	0.9338	0.495	0.426	0.2493	0.9402
Glutamine	Lactate	0.12	0.13	0.3577	0.9338	0.128	0.152	0.4026	0.9417
Glutamine	Leucine	0.125	0.173	0.472	0.9372	0.192	0.181	0.2931	0.9402
Glutamine	Lysine	0.057	0.198	0.7725	0.9925	0.16	0.215	0.4597	0.9417
Glutamine	Methionine	0.153	0.185	0.409	0.9338	0.162	0.178	0.365	0.9417
Glutamine	N-Acetylneuraminate	0.166	0.298	0.5793	0.9546	0.186	0.303	0.5419	0.9417
Glutamine	NAD+	0.265	0.434	0.5428	0.9443	0.085	0.484	0.8614	0.9875
Glutamine	Niacinamide	0.022	0.33	0.9471	0.9984	0.059	0.372	0.8744	0.9875
Glutamine	O-Acetylcarnitine	0.442	0.223	0.0511	0.8859	0.417	0.217	0.0591	0.8961
Glutamine	O-Phosphocholine	0.309	0.275	0.2647	0.9301	0.273	0.286	0.3422	0.9417
Glutamine	O-Phosphoethanolamine	0.152	0.339	0.6556	0.9658	0.157	0.362	0.6661	0.9619
Glutamine	Ornithine	0.146	0.235	0.5377	0.9443	0.211	0.251	0.4027	0.9417
Glutamine	Pantothenate	0.601	0.304	0.0513	0.8859	0.599	0.299	0.0487	0.883
Glutamine	Phenylalanine	0.092	0.168	0.5865	0.9546	0.134	0.2	0.5042	0.9417
Glutamine	Proline	0.289	0.162	0.0782	0.8859	0.303	0.151	0.0479	0.883
Glutamine	Pyroglutamate	-0.016	0.277	0.9552	0.9984	-0.009	0.301	0.9765	0.9984
Glutamine	Serine	0.173	0.195	0.3778	0.9338	0.267	0.2	0.1864	0.9291
Glutamine	Succinate	0.213	0.307	0.4888	0.9372	0.141	0.298	0.6387	0.9554
Glutamine	Taurine	0.073	0.165	0.6586	0.9666	0.013	0.167	0.9404	0.9934
Glutamine	Threonine	0.114	0.198	0.565	0.9534	0.161	0.217	0.4586	0.9417
Glutamine	Tryptophan	-0.206	0.392	0.5995	0.9595	-0.259	0.373	0.4886	0.9417
Glutamine	Tyrosine	0.042	0.194	0.8305	0.9965	0.109	0.205	0.5961	0.9468
Glutamine	Uracil	0.114	0.308	0.7123	0.9736	0.206	0.338	0.5433	0.9417
Glutamine	Uridine	-0.066	0.23	0.773	0.9925	0.05	0.227	0.8251	0.9831
Glutamine	Valine	0.046	0.162	0.778	0.9925	0.122	0.165	0.4603	0.9417
Glutamine	myo-Inositol	0.331	0.173	0.059	0.8859	0.265	0.196	0.1814	0.9261
Glutamine	sn-Glycero-3-phosphocholine	0.363	0.378	0.3398	0.9338	0.256	0.362	0.4818	0.9417
Glycine	1,3-Dihydroxyacetone	-0.15	0.411	0.7157	0.9736	-0.205	0.397	0.6076	0.9515
Glycine	2-Hydroxybutyrate	-0.109	0.201	0.5897	0.9546	-0.102	0.189	0.5922	0.9468
Glycine	3-Hydroxybutyrate	0.078	0.512	0.8789	0.9965	-0.093	0.451	0.8381	0.984
Glycine	4-Aminobutyrate	0.189	0.259	0.4666	0.9368	0.24	0.24	0.3202	0.9417
Glycine	4-Hydroxybutyrate	-0.062	0.241	0.7979	0.9944	0.046	0.229	0.8425	0.985
Glycine	Acetate	0.029	0.252	0.9075	0.9965	0.086	0.251	0.7339	0.9694
Glycine	Alanine	-0.022	0.11	0.8386	0.9965	-0.03	0.104	0.7719	0.9749
Glycine	Arginine	-0.143	0.151	0.345	0.9338	-0.16	0.146	0.2782	0.9402
Glycine	Asparagine	-0.033	0.125	0.7948	0.9944	-0.044	0.13	0.7351	0.97
Glycine	Aspartate	0.031	0.143	0.8287	0.9965	0.065	0.157	0.6796	0.9636
Glycine	Betaine	-0.016	0.175	0.927	0.9984	-0.047	0.181	0.7938	0.9794
Glycine	Carnitine	-0.098	0.13	0.4519	0.9338	-0.124	0.143	0.3889	0.9417
Glycine	Choline	-0.092	0.147	0.5352	0.9443	-0.084	0.152	0.5831	0.9468
Glycine	Creatine	0.066	0.123	0.5909	0.9546	0.099	0.124	0.4276	0.9417
Glycine	Cystine	0.137	0.193	0.4818	0.9372	0.144	0.185	0.4393	0.9417
Glycine	Ethanolamine	-0.064	0.152	0.6758	0.9714	-0.02	0.153	0.8965	0.9875
Glycine	Formate	-0.036	0.098	0.7177	0.9736	-0.025	0.116	0.8274	0.984
Glycine	Fumarate	0.058	0.206	0.7799	0.9925	0.104	0.195	0.5946	0.9468
Glycine	Glucitol	0.031	0.181	0.8638	0.9965	0.073	0.167	0.6626	0.9611
Glycine	Glutamate	0.017	0.106	0.872	0.9965	0.046	0.111	0.6813	0.9636
Glycine	Glutamine	0.073	0.091	0.4229	0.9338	0.065	0.099	0.5157	0.9417
Glycine	Glutathione	-0.079	0.304	0.7946	0.9944	-0.096	0.284	0.7369	0.97
Glycine	Glycerol	-0.02	0.157	0.901	0.9965	0.001	0.151	0.9944	0.9984
Glycine	Glycine	0.177	0.12	0.1439	0.8989	0.184	0.128	0.1571	0.9261
Glycine	Hypoxanthine	-0.094	0.136	0.4927	0.9378	-0.11	0.143	0.4413	0.9417
Glycine	Inosine	-0.092	0.23	0.6907	0.9733	-0.118	0.228	0.6059	0.9507
Glycine	Isoleucine	-0.037	0.119	0.7577	0.9857	-0.046	0.131	0.7266	0.9694
Glycine	Kynurenine	0.07	0.277	0.7999	0.9944	0.083	0.303	0.7853	0.9781
Glycine	Lactate	0.037	0.09	0.6796	0.9718	0.055	0.099	0.5787	0.9468
Glycine	Leucine	-0.09	0.132	0.4975	0.9378	-0.087	0.141	0.5399	0.9417
Glycine	Lysine	-0.105	0.131	0.426	0.9338	-0.065	0.129	0.6156	0.9528
Glycine	Methionine	-0.047	0.133	0.7226	0.974	-0.037	0.119	0.7562	0.9744
Glycine	N-Acetylneuraminate	-0.114	0.21	0.5876	0.9546	-0.069	0.202	0.7321	0.9694
Glycine	NAD+	-0.081	0.319	0.799	0.9944	-0.128	0.362	0.7241	0.9688
Glycine	Niacinamide	0.078	0.232	0.7374	0.9771	0.176	0.258	0.4983	0.9417
Glycine	O-Acetylcarnitine	-0.074	0.162	0.6515	0.9658	-0.07	0.158	0.659	0.9597
Glycine	O-Phosphocholine	-0.027	0.203	0.894	0.9965	-0.002	0.207	0.9909	0.9984
Glycine	O-Phosphoethanolamine	0.002	0.231	0.9928	0.9996	0.002	0.242	0.9925	0.9984
Glycine	Ornithine	0.041	0.173	0.8123	0.9965	0.052	0.184	0.7796	0.975
Glycine	Pantothenate	0.318	0.203	0.12	0.8859	0.291	0.197	0.1437	0.9226
Glycine	Phenylalanine	-0.051	0.126	0.6879	0.9733	-0.056	0.145	0.6992	0.9676
Glycine	Proline	0.037	0.11	0.7341	0.977	-0.005	0.11	0.9672	0.9984
Glycine	Pyroglutamate	-0.176	0.207	0.3982	0.9338	-0.169	0.209	0.4217	0.9417
Glycine	Serine	-0.138	0.124	0.2696	0.9318	-0.126	0.146	0.3929	0.9417
Glycine	Succinate	-0.174	0.199	0.3836	0.9338	-0.137	0.207	0.5114	0.9417
Glycine	Taurine	-0.064	0.12	0.5975	0.9591	-0.056	0.106	0.5976	0.9468
Glycine	Threonine	-0.051	0.136	0.7064	0.9736	-0.014	0.164	0.931	0.9934
Glycine	Tryptophan	-0.196	0.273	0.4767	0.9372	-0.079	0.263	0.7636	0.9747
Glycine	Tyrosine	0.006	0.137	0.9667	0.9996	0.027	0.154	0.864	0.9875
Glycine	Uracil	0.034	0.22	0.8767	0.9965	0.028	0.225	0.901	0.9875
Glycine	Uridine	-0.114	0.162	0.4851	0.9372	-0.09	0.162	0.578	0.9468
Glycine	Valine	-0.058	0.114	0.6142	0.9601	-0.037	0.12	0.7558	0.9744
Glycine	myo-Inositol	0.166	0.124	0.1834	0.9056	0.095	0.119	0.4253	0.9417
Glycine	sn-Glycero-3-phosphocholine	-0.293	0.244	0.2335	0.9192	-0.269	0.257	0.2983	0.9412
Isoleucine	1,3-Dihydroxyacetone	0.048	0.359	0.893	0.9965	0.043	0.325	0.894	0.9875
Isoleucine	2-Hydroxybutyrate	0.152	0.173	0.384	0.9338	0.132	0.175	0.4525	0.9417
Isoleucine	3-Hydroxybutyrate	0.051	0.442	0.9081	0.9965	0.08	0.37	0.8303	0.984
Isoleucine	4-Aminobutyrate	0.201	0.232	0.3893	0.9338	0.218	0.2	0.2788	0.9402
Isoleucine	4-Hydroxybutyrate	-0.036	0.202	0.8581	0.9965	-0.064	0.201	0.7528	0.9744
Isoleucine	Acetate	-0.451	0.209	0.0336	0.8859	-0.379	0.221	0.0901	0.8995
Isoleucine	Alanine	-0.129	0.098	0.1913	0.9131	-0.117	0.093	0.2117	0.9399
Isoleucine	Arginine	-0.116	0.126	0.3589	0.9338	-0.103	0.121	0.3955	0.9417
Isoleucine	Asparagine	-0.273	0.104	0.0104	0.8582	-0.291	0.096	0.0034	0.5145
Isoleucine	Aspartate	-0.191	0.113	0.0967	0.8859	-0.196	0.135	0.1495	0.9226
Isoleucine	Betaine	-0.06	0.152	0.6914	0.9733	-0.004	0.154	0.9796	0.9984
Isoleucine	Carnitine	-0.112	0.108	0.3018	0.9338	-0.104	0.124	0.4019	0.9417
Isoleucine	Choline	-0.054	0.13	0.6803	0.9718	-0.059	0.127	0.6425	0.956
Isoleucine	Creatine	-0.107	0.104	0.3046	0.9338	-0.096	0.108	0.3747	0.9417
Isoleucine	Cystine	-0.073	0.166	0.6621	0.9676	-0.124	0.149	0.4096	0.9417
Isoleucine	Ethanolamine	-0.136	0.122	0.2655	0.9301	-0.115	0.129	0.3787	0.9417
Isoleucine	Formate	-0.111	0.08	0.1694	0.9056	-0.12	0.102	0.2442	0.9402
Isoleucine	Fumarate	-0.088	0.183	0.6325	0.9635	-0.097	0.164	0.5553	0.9417
Isoleucine	Glucitol	-0.024	0.158	0.8788	0.9965	0.043	0.147	0.7714	0.9749
Isoleucine	Glutamate	-0.092	0.099	0.3531	0.9338	-0.049	0.097	0.6181	0.9528
Isoleucine	Glutamine	-0.186	0.082	0.0257	0.8859	-0.146	0.08	0.0722	0.8961
Isoleucine	Glutathione	0.039	0.256	0.8791	0.9965	0.107	0.232	0.6477	0.9562
Isoleucine	Glycerol	-0.093	0.138	0.5013	0.9388	-0.126	0.12	0.2985	0.9412
Isoleucine	Glycine	-0.111	0.098	0.2606	0.9295	-0.096	0.107	0.3745	0.9417
Isoleucine	Hypoxanthine	-0.149	0.111	0.1841	0.9056	-0.101	0.121	0.405	0.9417
Isoleucine	Inosine	0.056	0.208	0.7896	0.9944	0.07	0.204	0.7311	0.9694
Isoleucine	Isoleucine	-0.159	0.107	0.1403	0.8989	-0.163	0.113	0.1535	0.9261
Isoleucine	Kynurenine	-0.053	0.255	0.8345	0.9965	0.004	0.263	0.9892	0.9984
Isoleucine	Lactate	-0.092	0.076	0.2289	0.9192	-0.103	0.088	0.2466	0.9402
Isoleucine	Leucine	-0.178	0.112	0.1139	0.8859	-0.171	0.11	0.1243	0.9074
Isoleucine	Lysine	-0.12	0.116	0.3024	0.9338	-0.101	0.11	0.3632	0.9417
Isoleucine	Methionine	-0.147	0.115	0.2051	0.9192	-0.124	0.1	0.2194	0.9399
Isoleucine	N-Acetylneuraminate	-0.035	0.182	0.8484	0.9965	-0.054	0.177	0.7595	0.9746
Isoleucine	NAD+	-0.265	0.272	0.3321	0.9338	-0.279	0.292	0.3418	0.9417
Isoleucine	Niacinamide	-0.178	0.202	0.3814	0.9338	-0.184	0.223	0.4126	0.9417
Isoleucine	O-Acetylcarnitine	0.036	0.131	0.7855	0.9933	0.025	0.141	0.8602	0.9875
Isoleucine	O-Phosphocholine	-0.128	0.171	0.4568	0.9338	-0.174	0.167	0.3014	0.9417
Isoleucine	O-Phosphoethanolamine	-0.138	0.198	0.4863	0.9372	-0.224	0.2	0.2651	0.9402
Isoleucine	Ornithine	-0.086	0.152	0.5722	0.9539	-0.037	0.16	0.8166	0.9813
Isoleucine	Pantothenate	-0.031	0.176	0.8593	0.9965	0.024	0.168	0.8846	0.9875
Isoleucine	Phenylalanine	-0.189	0.103	0.0699	0.8859	-0.205	0.104	0.0531	0.8961
Isoleucine	Proline	-0.162	0.09	0.0749	0.8859	-0.154	0.084	0.0719	0.8961
Isoleucine	Pyroglutamate	-0.087	0.169	0.6083	0.9599	-0.07	0.18	0.6993	0.9676
Isoleucine	Serine	-0.155	0.114	0.1797	0.9056	-0.181	0.118	0.1302	0.9197
Isoleucine	Succinate	-0.141	0.175	0.4225	0.9338	-0.111	0.178	0.5333	0.9417
Isoleucine	Taurine	-0.107	0.107	0.3227	0.9338	-0.07	0.094	0.4604	0.9417
Isoleucine	Threonine	-0.093	0.128	0.469	0.9372	-0.082	0.133	0.5366	0.9417
Isoleucine	Tryptophan	-0.185	0.244	0.4499	0.9338	-0.088	0.224	0.6977	0.9676
Isoleucine	Tyrosine	-0.256	0.108	0.0206	0.8859	-0.26	0.118	0.0309	0.847
Isoleucine	Uracil	-0.24	0.179	0.1834	0.9056	-0.193	0.201	0.342	0.9417
Isoleucine	Uridine	-0.093	0.139	0.5055	0.9392	-0.075	0.144	0.6044	0.9495
Isoleucine	Valine	-0.129	0.105	0.2249	0.9192	-0.133	0.102	0.1991	0.9399
Isoleucine	myo-Inositol	-0.082	0.111	0.4594	0.9338	-0.091	0.098	0.3552	0.9417
Isoleucine	sn-Glycero-3-phosphocholine	-0.022	0.225	0.9236	0.9971	-0.159	0.206	0.4424	0.9417
Lactate	1,3-Dihydroxyacetone	0.166	0.364	0.6495	0.9658	0.053	0.348	0.8799	0.9875
Lactate	2-Hydroxybutyrate	0.024	0.171	0.8898	0.9965	-0.003	0.186	0.9857	0.9984
Lactate	3-Hydroxybutyrate	0.481	0.423	0.2585	0.9278	0.591	0.42	0.1634	0.9261
Lactate	4-Aminobutyrate	-0.175	0.217	0.423	0.9338	-0.022	0.211	0.9187	0.9934
Lactate	4-Hydroxybutyrate	-0.404	0.21	0.0581	0.8859	-0.186	0.206	0.3685	0.9417
Lactate	Acetate	-0.296	0.213	0.1673	0.9056	-0.231	0.227	0.3116	0.9417
Lactate	Alanine	-0.097	0.098	0.323	0.9338	-0.062	0.099	0.5338	0.9417
Lactate	Arginine	-0.133	0.122	0.282	0.9338	-0.12	0.111	0.2838	0.9402
Lactate	Asparagine	-0.148	0.101	0.1465	0.8989	-0.116	0.116	0.3217	0.9417
Lactate	Aspartate	-0.208	0.125	0.0985	0.8859	-0.229	0.13	0.0826	0.8961
Lactate	Betaine	-0.115	0.143	0.4222	0.9338	-0.099	0.151	0.5141	0.9417
Lactate	Carnitine	-0.194	0.102	0.0596	0.8859	-0.222	0.118	0.0646	0.8961
Lactate	Choline	-0.06	0.13	0.645	0.9658	-0.018	0.135	0.8943	0.9875
Lactate	Creatine	0.132	0.109	0.2295	0.9192	0.15	0.111	0.1792	0.9261
Lactate	Cystine	-0.017	0.169	0.9214	0.9969	0.079	0.153	0.6046	0.9495
Lactate	Ethanolamine	-0.106	0.121	0.3837	0.9338	0.029	0.129	0.822	0.9819
Lactate	Formate	-0.152	0.089	0.0922	0.8859	-0.209	0.107	0.0548	0.8961
Lactate	Fumarate	-0.086	0.175	0.6251	0.9601	-0.217	0.168	0.2007	0.9399
Lactate	Glucitol	-0.118	0.157	0.4562	0.9338	-0.151	0.161	0.3511	0.9417
Lactate	Glutamate	-0.111	0.094	0.2399	0.9192	-0.078	0.096	0.4162	0.9417
Lactate	Glutamine	-0.033	0.082	0.6889	0.9733	-0.051	0.085	0.5521	0.9417
Lactate	Glutathione	-0.057	0.253	0.8229	0.9965	-0.05	0.244	0.838	0.984
Lactate	Glycerol	-0.061	0.137	0.6573	0.9664	-0.004	0.133	0.9742	0.9984
Lactate	Glycine	-0.157	0.104	0.1354	0.8989	-0.091	0.103	0.3797	0.9417
Lactate	Hypoxanthine	-0.2	0.098	0.0454	0.8859	-0.183	0.115	0.1166	0.904
Lactate	Inosine	0.037	0.2	0.8545	0.9965	0.032	0.209	0.8808	0.9875
Lactate	Isoleucine	-0.172	0.103	0.0973	0.8859	-0.125	0.107	0.247	0.9402
Lactate	Kynurenine	-0.44	0.241	0.0717	0.8859	-0.492	0.266	0.0688	0.8961
Lactate	Lactate	0.037	0.078	0.6402	0.9657	0.079	0.092	0.3889	0.9417
Lactate	Leucine	-0.192	0.105	0.0711	0.8859	-0.136	0.11	0.2213	0.9402
Lactate	Lysine	-0.159	0.108	0.146	0.8989	-0.124	0.109	0.2594	0.9402
Lactate	Methionine	-0.188	0.113	0.1006	0.8859	-0.108	0.113	0.3432	0.9417
Lactate	N-Acetylneuraminate	-0.315	0.171	0.0691	0.8859	-0.387	0.188	0.0436	0.8693
Lactate	NAD+	0.035	0.264	0.8953	0.9965	-0.078	0.305	0.7994	0.9794
Lactate	Niacinamide	-0.188	0.192	0.3304	0.9338	-0.132	0.223	0.5556	0.9417
Lactate	O-Acetylcarnitine	-0.044	0.135	0.7466	0.9821	-0.128	0.137	0.3545	0.9417
Lactate	O-Phosphocholine	0.037	0.169	0.8285	0.9965	-0.118	0.172	0.4957	0.9417
Lactate	O-Phosphoethanolamine	0.175	0.204	0.3956	0.9338	-0.029	0.207	0.891	0.9875
Lactate	Ornithine	-0.018	0.147	0.9041	0.9965	0.147	0.158	0.3553	0.9417
Lactate	Pantothenate	-0.011	0.168	0.9501	0.9984	0.022	0.165	0.893	0.9875
Lactate	Phenylalanine	-0.198	0.097	0.0435	0.8859	-0.162	0.116	0.1649	0.9261
Lactate	Proline	-0.036	0.094	0.7029	0.9736	0.018	0.097	0.8496	0.9875
Lactate	Pyroglutamate	-0.38	0.178	0.0362	0.8859	-0.253	0.163	0.125	0.9074
Lactate	Serine	-0.26	0.105	0.0151	0.8859	-0.226	0.118	0.0608	0.8961
Lactate	Succinate	-0.021	0.182	0.9085	0.9965	0.078	0.186	0.6775	0.9636
Lactate	Taurine	-0.056	0.104	0.5911	0.9546	-0.029	0.101	0.7734	0.9749
Lactate	Threonine	-0.15	0.117	0.2028	0.9192	-0.123	0.143	0.3929	0.9417
Lactate	Tryptophan	-0.32	0.237	0.1811	0.9056	-0.194	0.212	0.3632	0.9417
Lactate	Tyrosine	-0.153	0.115	0.188	0.9056	-0.093	0.126	0.4604	0.9417
Lactate	Uracil	-0.359	0.162	0.0295	0.8859	-0.268	0.18	0.1398	0.9206
Lactate	Uridine	-0.049	0.133	0.7156	0.9736	-0.101	0.136	0.4623	0.9417
Lactate	Valine	-0.15	0.086	0.0846	0.8859	-0.109	0.09	0.2314	0.9402
Lactate	myo-Inositol	0.074	0.109	0.4977	0.9378	0.046	0.1	0.6504	0.9562
Lactate	sn-Glycero-3-phosphocholine	-0.125	0.221	0.575	0.9546	-0.12	0.219	0.5854	0.9468
Leucine	1,3-Dihydroxyacetone	0.12	0.419	0.7748	0.9925	0.135	0.4	0.7368	0.97
Leucine	2-Hydroxybutyrate	0.201	0.205	0.3298	0.9338	0.185	0.209	0.3786	0.9417
Leucine	3-Hydroxybutyrate	-0.045	0.503	0.9296	0.9984	0.018	0.455	0.9678	0.9984
Leucine	4-Aminobutyrate	0.289	0.264	0.2773	0.933	0.345	0.255	0.181	0.9261
Leucine	4-Hydroxybutyrate	-0.126	0.246	0.6092	0.9599	-0.148	0.235	0.5291	0.9417
Leucine	Acetate	-0.626	0.256	0.0166	0.8859	-0.491	0.263	0.066	0.8961
Leucine	Alanine	-0.123	0.117	0.2968	0.9338	-0.102	0.113	0.3711	0.9417
Leucine	Arginine	-0.131	0.149	0.3816	0.9338	-0.079	0.147	0.5941	0.9468
Leucine	Asparagine	-0.282	0.128	0.0302	0.8859	-0.312	0.122	0.0127	0.7822
Leucine	Aspartate	-0.212	0.137	0.1249	0.8916	-0.212	0.158	0.1835	0.9261
Leucine	Betaine	-0.132	0.174	0.4509	0.9338	-0.046	0.185	0.8025	0.9797
Leucine	Carnitine	-0.137	0.126	0.2797	0.933	-0.137	0.149	0.3605	0.9417
Leucine	Choline	-0.07	0.15	0.6408	0.9657	-0.051	0.158	0.7485	0.9744
Leucine	Creatine	-0.127	0.118	0.2848	0.9338	-0.08	0.126	0.5241	0.9417
Leucine	Cystine	-0.109	0.192	0.5719	0.9539	-0.126	0.177	0.4785	0.9417
Leucine	Ethanolamine	-0.139	0.149	0.3528	0.9338	-0.065	0.152	0.6701	0.963
Leucine	Formate	-0.153	0.101	0.1325	0.8989	-0.131	0.118	0.2705	0.9402
Leucine	Fumarate	-0.027	0.21	0.898	0.9965	-0.015	0.197	0.9402	0.9934
Leucine	Glucitol	0.02	0.179	0.91	0.9965	0.096	0.186	0.6078	0.9515
Leucine	Glutamate	-0.063	0.11	0.5715	0.9539	0.014	0.12	0.9064	0.9888
Leucine	Glutamine	-0.225	0.096	0.0215	0.8859	-0.187	0.099	0.0634	0.8961
Leucine	Glutathione	0.193	0.29	0.5089	0.9392	0.249	0.261	0.3427	0.9417
Leucine	Glycerol	-0.103	0.164	0.5324	0.9443	-0.12	0.157	0.4465	0.9417
Leucine	Glycine	-0.121	0.117	0.3058	0.9338	-0.08	0.127	0.5279	0.9417
Leucine	Hypoxanthine	-0.196	0.129	0.1325	0.8989	-0.139	0.149	0.3552	0.9417
Leucine	Inosine	0.024	0.236	0.9187	0.9968	0.031	0.244	0.8993	0.9875
Leucine	Isoleucine	-0.199	0.12	0.1024	0.8859	-0.215	0.129	0.0989	0.9038
Leucine	Kynurenine	0.049	0.277	0.8601	0.9965	0.141	0.329	0.6702	0.963
Leucine	Lactate	-0.112	0.09	0.2184	0.9192	-0.125	0.108	0.2513	0.9402
Leucine	Leucine	-0.227	0.122	0.0661	0.8859	-0.22	0.139	0.1185	0.904
Leucine	Lysine	-0.111	0.135	0.4135	0.9338	-0.089	0.129	0.4944	0.9417
Leucine	Methionine	-0.189	0.133	0.1575	0.8989	-0.153	0.117	0.1951	0.9399
Leucine	N-Acetylneuraminate	0	0.207	0.9996	0.9996	-0.048	0.209	0.8185	0.9813
Leucine	NAD+	-0.255	0.32	0.4272	0.9338	-0.273	0.367	0.4583	0.9417
Leucine	Niacinamide	-0.193	0.233	0.408	0.9338	-0.157	0.268	0.5587	0.9427
Leucine	O-Acetylcarnitine	0.017	0.155	0.9139	0.9965	-0.039	0.162	0.8081	0.9803
Leucine	O-Phosphocholine	-0.075	0.206	0.7177	0.9736	-0.207	0.192	0.2846	0.9402
Leucine	O-Phosphoethanolamine	-0.115	0.224	0.609	0.9599	-0.288	0.226	0.2062	0.9399
Leucine	Ornithine	-0.184	0.179	0.3071	0.9338	-0.141	0.185	0.4471	0.9417
Leucine	Pantothenate	0.008	0.202	0.9691	0.9996	0.093	0.199	0.642	0.956
Leucine	Phenylalanine	-0.244	0.118	0.0417	0.8859	-0.277	0.122	0.0264	0.8255
Leucine	Proline	-0.167	0.106	0.1173	0.8859	-0.183	0.101	0.075	0.8961
Leucine	Pyroglutamate	-0.136	0.195	0.4856	0.9372	-0.094	0.211	0.6576	0.9597
Leucine	Serine	-0.175	0.135	0.1994	0.9192	-0.201	0.143	0.1637	0.9261
Leucine	Succinate	-0.238	0.206	0.251	0.9195	-0.161	0.216	0.4598	0.9417
Leucine	Taurine	-0.109	0.123	0.38	0.9338	-0.068	0.113	0.5481	0.9417
Leucine	Threonine	-0.1	0.147	0.4998	0.9378	-0.083	0.163	0.6127	0.9528
Leucine	Tryptophan	-0.448	0.268	0.0987	0.8859	-0.34	0.262	0.1982	0.9399
Leucine	Tyrosine	-0.296	0.125	0.02	0.8859	-0.301	0.142	0.037	0.865
Leucine	Uracil	-0.225	0.216	0.3003	0.9338	-0.199	0.233	0.3963	0.9417
Leucine	Uridine	-0.089	0.16	0.5783	0.9546	-0.054	0.164	0.7414	0.9726
Leucine	Valine	-0.158	0.112	0.1646	0.9056	-0.186	0.117	0.1167	0.904
Leucine	myo-Inositol	-0.058	0.129	0.6542	0.9658	-0.089	0.122	0.4705	0.9417
Leucine	sn-Glycero-3-phosphocholine	-0.009	0.267	0.9726	0.9996	-0.183	0.248	0.464	0.9417
Lysine	1,3-Dihydroxyacetone	0.236	0.388	0.5445	0.9444	0.209	0.395	0.5986	0.9468
Lysine	2-Hydroxybutyrate	0.195	0.183	0.2889	0.9338	0.196	0.201	0.3328	0.9417
Lysine	3-Hydroxybutyrate	-0.033	0.476	0.9455	0.9984	-0.01	0.423	0.9813	0.9984
Lysine	4-Aminobutyrate	0.16	0.251	0.5243	0.9411	0.173	0.236	0.4652	0.9417
Lysine	4-Hydroxybutyrate	-0.176	0.234	0.4553	0.9338	-0.25	0.23	0.2823	0.9402
Lysine	Acetate	-0.545	0.215	0.013	0.8582	-0.512	0.217	0.0209	0.8255
Lysine	Alanine	-0.106	0.105	0.3179	0.9338	-0.127	0.104	0.2281	0.9402
Lysine	Arginine	-0.047	0.13	0.7159	0.9736	-0.034	0.137	0.8032	0.9797
Lysine	Asparagine	-0.229	0.114	0.0484	0.8859	-0.258	0.118	0.0323	0.847
Lysine	Aspartate	-0.245	0.119	0.0421	0.8859	-0.274	0.146	0.0646	0.8961
Lysine	Betaine	-0.239	0.156	0.1279	0.8974	-0.17	0.174	0.3301	0.9417
Lysine	Carnitine	-0.144	0.123	0.2446	0.9192	-0.193	0.142	0.1788	0.9261
Lysine	Choline	-0.16	0.137	0.2441	0.9192	-0.185	0.145	0.2053	0.9399
Lysine	Creatine	-0.187	0.104	0.0766	0.8859	-0.142	0.124	0.2559	0.9402
Lysine	Cystine	0.078	0.185	0.6734	0.9714	0.002	0.172	0.9926	0.9984
Lysine	Ethanolamine	-0.042	0.139	0.7656	0.9901	-0.041	0.14	0.7688	0.9749
Lysine	Formate	0.003	0.093	0.9773	0.9996	0.034	0.11	0.7612	0.9747
Lysine	Fumarate	-0.015	0.194	0.9383	0.9984	0.019	0.192	0.9227	0.9934
Lysine	Glucitol	0.038	0.167	0.82	0.9965	0.094	0.173	0.5882	0.9468
Lysine	Glutamate	-0.095	0.105	0.3712	0.9338	-0.058	0.108	0.5895	0.9468
Lysine	Glutamine	-0.236	0.084	0.006	0.7324	-0.195	0.091	0.035	0.847
Lysine	Glutathione	0.391	0.27	0.1517	0.8989	0.33	0.265	0.218	0.9399
Lysine	Glycerol	-0.143	0.136	0.2943	0.9338	-0.218	0.135	0.1111	0.9038
Lysine	Glycine	-0.107	0.111	0.3381	0.9338	-0.116	0.124	0.3494	0.9417
Lysine	Hypoxanthine	-0.146	0.12	0.2252	0.9192	-0.128	0.137	0.3516	0.9417
Lysine	Inosine	-0.161	0.212	0.4491	0.9338	-0.145	0.219	0.5086	0.9417
Lysine	Isoleucine	-0.173	0.106	0.1086	0.8859	-0.201	0.121	0.1013	0.9038
Lysine	Kynurenine	0.253	0.276	0.3609	0.9338	0.375	0.299	0.2149	0.9399
Lysine	Lactate	-0.16	0.085	0.0625	0.8859	-0.204	0.094	0.0329	0.847
Lysine	Leucine	-0.188	0.12	0.1206	0.8859	-0.222	0.126	0.0815	0.8961
Lysine	Lysine	-0.057	0.124	0.6504	0.9658	-0.074	0.119	0.534	0.9417
Lysine	Methionine	-0.17	0.12	0.1609	0.8989	-0.159	0.111	0.1568	0.9261
Lysine	N-Acetylneuraminate	-0.036	0.197	0.855	0.9965	-0.101	0.196	0.6067	0.9513
Lysine	NAD+	-0.205	0.301	0.4981	0.9378	-0.197	0.33	0.5529	0.9417
Lysine	Niacinamide	-0.101	0.217	0.6433	0.9657	-0.161	0.25	0.5209	0.9417
Lysine	O-Acetylcarnitine	-0.028	0.147	0.8509	0.9965	-0.044	0.152	0.7713	0.9749
Lysine	O-Phosphocholine	-0.117	0.193	0.5465	0.9444	-0.089	0.188	0.6371	0.9554
Lysine	O-Phosphoethanolamine	-0.194	0.216	0.3734	0.9338	-0.19	0.209	0.3669	0.9417
Lysine	Ornithine	-0.254	0.157	0.11	0.8859	-0.274	0.17	0.1107	0.9038
Lysine	Pantothenate	-0.11	0.187	0.5585	0.9505	-0.029	0.191	0.8808	0.9875
Lysine	Phenylalanine	-0.192	0.115	0.0996	0.8859	-0.245	0.118	0.0416	0.8693
Lysine	Proline	-0.154	0.097	0.1163	0.8859	-0.158	0.104	0.1325	0.9206
Lysine	Pyroglutamate	-0.271	0.192	0.1613	0.8989	-0.226	0.191	0.2411	0.9402
Lysine	Serine	-0.154	0.119	0.197	0.9192	-0.222	0.125	0.0813	0.8961
Lysine	Succinate	-0.29	0.184	0.12	0.8859	-0.327	0.197	0.1003	0.9038
Lysine	Taurine	-0.07	0.113	0.5361	0.9443	-0.045	0.114	0.6903	0.9638
Lysine	Threonine	-0.025	0.131	0.8488	0.9965	-0.02	0.154	0.8948	0.9875
Lysine	Tryptophan	-0.447	0.258	0.0868	0.8859	-0.388	0.272	0.1577	0.9261
Lysine	Tyrosine	-0.259	0.126	0.0421	0.8859	-0.283	0.131	0.0337	0.847
Lysine	Uracil	-0.276	0.19	0.1506	0.8989	-0.303	0.214	0.1599	0.9261
Lysine	Uridine	-0.127	0.15	0.3966	0.9338	-0.048	0.158	0.7618	0.9747
Lysine	Valine	-0.159	0.098	0.1061	0.8859	-0.185	0.109	0.0937	0.8995
Lysine	myo-Inositol	-0.105	0.123	0.3941	0.9338	-0.117	0.116	0.3127	0.9417
Lysine	sn-Glycero-3-phosphocholine	-0.086	0.244	0.7251	0.9753	-0.226	0.238	0.347	0.9417
Methanol	1,3-Dihydroxyacetone	0.122	0.18	0.4982	0.9378	0.12	0.206	0.56	0.9428
Methanol	2-Hydroxybutyrate	0.148	0.081	0.0721	0.8859	0.154	0.109	0.1635	0.9261
Methanol	3-Hydroxybutyrate	0.014	0.232	0.9532	0.9984	0.228	0.263	0.3893	0.9417
Methanol	4-Aminobutyrate	0.152	0.11	0.1708	0.9056	0.079	0.132	0.5534	0.9417
Methanol	4-Hydroxybutyrate	0.184	0.112	0.1037	0.8859	0.196	0.128	0.1301	0.9197
Methanol	Acetate	0.023	0.11	0.838	0.9965	-0.118	0.131	0.3678	0.9417
Methanol	Alanine	0.073	0.048	0.1359	0.8989	0.12	0.062	0.0545	0.8961
Methanol	Arginine	0.017	0.066	0.797	0.9944	0	0.076	0.9986	0.9994
Methanol	Asparagine	0.012	0.057	0.8327	0.9965	0.029	0.071	0.6849	0.9636
Methanol	Aspartate	-0.011	0.064	0.863	0.9965	-0.026	0.082	0.749	0.9744
Methanol	Betaine	0.114	0.07	0.1043	0.8859	0.169	0.097	0.0862	0.8995
Methanol	Carnitine	0.104	0.065	0.1119	0.8859	0.102	0.081	0.21	0.9399
Methanol	Choline	0.097	0.066	0.1456	0.8989	0.167	0.062	0.0091	0.7594
Methanol	Creatine	0.061	0.053	0.2533	0.9195	0.014	0.067	0.8383	0.984
Methanol	Cystine	0.052	0.085	0.54	0.9443	-0.003	0.099	0.9753	0.9984
Methanol	Ethanolamine	0.077	0.067	0.2529	0.9195	0.127	0.078	0.107	0.9038
Methanol	Formate	-0.005	0.045	0.9041	0.9965	-0.055	0.066	0.406	0.9417
Methanol	Fumarate	0.032	0.094	0.7365	0.9771	-0.01	0.106	0.926	0.9934
Methanol	Glucitol	0.067	0.081	0.4121	0.9338	0.043	0.093	0.6458	0.956
Methanol	Glutamate	0.064	0.047	0.1803	0.9056	0.068	0.055	0.2209	0.9402
Methanol	Glutamine	0.035	0.044	0.4194	0.9338	0.012	0.053	0.8162	0.9813
Methanol	Glutathione	0.03	0.135	0.8255	0.9965	0.177	0.14	0.2093	0.9399
Methanol	Glycerol	0.078	0.075	0.2988	0.9338	0.113	0.083	0.1757	0.9261
Methanol	Glycine	0.034	0.052	0.5135	0.9402	0.047	0.067	0.4849	0.9417
Methanol	Hypoxanthine	0.019	0.061	0.7617	0.9883	0.042	0.077	0.5858	0.9468
Methanol	Inosine	0.135	0.105	0.2038	0.9192	0.244	0.103	0.0205	0.8255
Methanol	Isoleucine	0.015	0.054	0.7824	0.9928	0.046	0.074	0.5401	0.9417
Methanol	Kynurenine	0.024	0.131	0.8566	0.9965	-0.056	0.161	0.7271	0.9694
Methanol	Lactate	0.053	0.042	0.2067	0.9192	0.068	0.055	0.2146	0.9399
Methanol	Leucine	0.025	0.061	0.6794	0.9718	0.047	0.078	0.5441	0.9417
Methanol	Lysine	0.028	0.06	0.6464	0.9658	0.082	0.073	0.2629	0.9402
Methanol	Methionine	0.008	0.061	0.8944	0.9965	0.045	0.065	0.4897	0.9417
Methanol	N-Acetylneuraminate	-0.108	0.091	0.2412	0.9192	-0.061	0.106	0.5642	0.9428
Methanol	NAD+	0.065	0.145	0.6553	0.9658	0.193	0.18	0.2861	0.9402
Methanol	Niacinamide	0.109	0.103	0.2937	0.9338	0.057	0.138	0.6785	0.9636
Methanol	O-Acetylcarnitine	0.111	0.07	0.1138	0.8859	0.189	0.085	0.0304	0.847
Methanol	O-Phosphocholine	0.07	0.089	0.4307	0.9338	0.121	0.106	0.2552	0.9402
Methanol	O-Phosphoethanolamine	-0.023	0.105	0.8306	0.9965	0.085	0.119	0.4804	0.9417
Methanol	Ornithine	0.156	0.076	0.0438	0.8859	0.15	0.093	0.1125	0.9038
Methanol	Pantothenate	0.123	0.086	0.1563	0.8989	-0.043	0.105	0.6795	0.9636
Methanol	Phenylalanine	0.019	0.057	0.7402	0.9774	0.033	0.076	0.6649	0.9616
Methanol	Proline	0.048	0.048	0.3231	0.9338	0.063	0.056	0.2659	0.9402
Methanol	Pyroglutamate	0.014	0.09	0.8769	0.9965	-0.081	0.107	0.4535	0.9417
Methanol	Serine	-0.006	0.058	0.9197	0.9969	0.036	0.074	0.6237	0.9528
Methanol	Succinate	0.124	0.087	0.1551	0.8989	0.207	0.104	0.0503	0.8845
Methanol	Taurine	0.096	0.052	0.0677	0.8859	0.076	0.062	0.2222	0.9402
Methanol	Threonine	-0.019	0.065	0.768	0.9909	0.025	0.089	0.7807	0.9753
Methanol	Tryptophan	0.044	0.122	0.7205	0.9736	0.034	0.134	0.7996	0.9794
Methanol	Tyrosine	-0.002	0.061	0.9675	0.9996	-0.001	0.085	0.9941	0.9984
Methanol	Uracil	0.01	0.101	0.9231	0.9969	-0.015	0.115	0.8949	0.9875
Methanol	Uridine	0.013	0.069	0.8559	0.9965	-0.064	0.084	0.4503	0.9417
Methanol	Valine	0.024	0.051	0.6436	0.9657	0.047	0.067	0.4838	0.9417
Methanol	myo-Inositol	0.05	0.056	0.3775	0.9338	0.046	0.066	0.4912	0.9417
Methanol	sn-Glycero-3-phosphocholine	0.076	0.111	0.4941	0.9378	0.276	0.153	0.0745	0.8961
Methionine	1,3-Dihydroxyacetone	-0.001	0.385	0.9987	0.9996	0.021	0.372	0.9554	0.9973
Methionine	2-Hydroxybutyrate	0.175	0.183	0.343	0.9338	0.164	0.191	0.3942	0.9417
Methionine	3-Hydroxybutyrate	0.45	0.42	0.2872	0.9338	0.423	0.409	0.3042	0.9417
Methionine	4-Aminobutyrate	0.342	0.239	0.1562	0.8989	0.363	0.218	0.0997	0.9038
Methionine	4-Hydroxybutyrate	0.108	0.23	0.641	0.9657	0.031	0.223	0.8911	0.9875
Methionine	Acetate	-0.214	0.232	0.3595	0.9338	-0.185	0.231	0.4243	0.9417
Methionine	Alanine	-0.058	0.109	0.5969	0.9591	-0.072	0.104	0.4872	0.9417
Methionine	Arginine	-0.083	0.133	0.5331	0.9443	-0.057	0.14	0.6857	0.9636
Methionine	Asparagine	-0.124	0.112	0.2729	0.9321	-0.111	0.125	0.3779	0.9417
Methionine	Aspartate	-0.141	0.128	0.2727	0.9321	-0.12	0.154	0.4353	0.9417
Methionine	Betaine	-0.265	0.15	0.0816	0.8859	-0.202	0.162	0.2166	0.9399
Methionine	Carnitine	-0.037	0.125	0.7667	0.9902	-0.093	0.138	0.5039	0.9417
Methionine	Choline	0.043	0.137	0.7561	0.9857	0.044	0.145	0.7622	0.9747
Methionine	Creatine	-0.11	0.111	0.3239	0.9338	-0.08	0.126	0.5274	0.9417
Methionine	Cystine	0.419	0.186	0.0268	0.8859	0.325	0.169	0.0577	0.8961
Methionine	Ethanolamine	0.007	0.141	0.9587	0.9984	-0.001	0.142	0.9933	0.9984
Methionine	Formate	-0.249	0.103	0.018	0.8859	-0.217	0.107	0.0467	0.883
Methionine	Fumarate	-0.151	0.187	0.4229	0.9338	-0.123	0.182	0.502	0.9417
Methionine	Glucitol	-0.04	0.176	0.8204	0.9965	0.031	0.166	0.854	0.9875
Methionine	Glutamate	-0.043	0.106	0.6817	0.9718	0.013	0.108	0.9025	0.9879
Methionine	Glutamine	-0.283	0.081	0.0008	0.7324	-0.249	0.078	0.002	0.5096
Methionine	Glutathione	0.015	0.282	0.9586	0.9984	-0.076	0.278	0.7862	0.9781
Methionine	Glycerol	0.04	0.147	0.7861	0.9935	-0.014	0.144	0.9216	0.9934
Methionine	Glycine	-0.011	0.107	0.9182	0.9966	0.019	0.115	0.8704	0.9875
Methionine	Hypoxanthine	-0.134	0.123	0.2793	0.933	-0.076	0.131	0.5631	0.9428
Methionine	Inosine	-0.012	0.219	0.9551	0.9984	-0.048	0.232	0.8357	0.984
Methionine	Isoleucine	-0.11	0.111	0.3254	0.9338	-0.102	0.123	0.41	0.9417
Methionine	Kynurenine	0.028	0.263	0.9155	0.9965	0.073	0.305	0.8108	0.9803
Methionine	Lactate	-0.025	0.084	0.7663	0.9901	-0.036	0.1	0.7194	0.9688
Methionine	Leucine	-0.102	0.12	0.3977	0.9338	-0.103	0.13	0.4316	0.9417
Methionine	Lysine	-0.023	0.124	0.8548	0.9965	0	0.13	0.9975	0.9994
Methionine	Methionine	-0.06	0.126	0.6379	0.9654	-0.059	0.108	0.5869	0.9468
Methionine	N-Acetylneuraminate	-0.098	0.191	0.6102	0.9599	-0.062	0.195	0.7522	0.9744
Methionine	NAD+	-0.108	0.298	0.7175	0.9736	-0.274	0.309	0.3784	0.9417
Methionine	Niacinamide	-0.085	0.22	0.7009	0.9736	-0.119	0.248	0.6329	0.9548
Methionine	O-Acetylcarnitine	-0.09	0.154	0.5619	0.9532	-0.123	0.15	0.417	0.9417
Methionine	O-Phosphocholine	0.001	0.187	0.9949	0.9996	-0.087	0.19	0.6482	0.9562
Methionine	O-Phosphoethanolamine	-0.103	0.217	0.6367	0.9654	-0.148	0.218	0.5005	0.9417
Methionine	Ornithine	0.003	0.165	0.9868	0.9996	0.021	0.176	0.9075	0.9888
Methionine	Pantothenate	0.225	0.174	0.2008	0.9192	0.244	0.183	0.1848	0.9278
Methionine	Phenylalanine	-0.14	0.11	0.206	0.9192	-0.142	0.127	0.2645	0.9402
Methionine	Proline	-0.076	0.102	0.4595	0.9338	-0.051	0.102	0.62	0.9528
Methionine	Pyroglutamate	-0.187	0.184	0.3115	0.9338	-0.163	0.201	0.4209	0.9417
Methionine	Serine	-0.045	0.124	0.7166	0.9736	-0.084	0.128	0.5162	0.9417
Methionine	Succinate	0.048	0.196	0.809	0.9965	0.064	0.201	0.7519	0.9744
Methionine	Taurine	-0.056	0.113	0.6256	0.9601	-0.053	0.107	0.6205	0.9528
Methionine	Threonine	0.064	0.131	0.6264	0.9601	0.095	0.139	0.4997	0.9417
Methionine	Tryptophan	-0.035	0.266	0.8953	0.9965	0.01	0.244	0.9682	0.9984
Methionine	Tyrosine	-0.145	0.116	0.2142	0.9192	-0.133	0.132	0.3184	0.9417
Methionine	Uracil	-0.081	0.195	0.6807	0.9718	-0.056	0.2	0.7801	0.975
Methionine	Uridine	-0.196	0.164	0.2346	0.9192	-0.168	0.166	0.3152	0.9417
Methionine	Valine	-0.07	0.105	0.5058	0.9392	-0.061	0.122	0.6183	0.9528
Methionine	myo-Inositol	-0.057	0.119	0.6347	0.9642	-0.062	0.109	0.5723	0.946
Methionine	sn-Glycero-3-phosphocholine	0.053	0.246	0.8302	0.9965	-0.065	0.231	0.7781	0.975
N,N-Dimethylglycine	1,3-Dihydroxyacetone	-0.978	0.451	0.0331	0.8859	-1.101	0.404	0.0081	0.7232
N,N-Dimethylglycine	2-Hydroxybutyrate	0.028	0.229	0.9048	0.9965	0.055	0.241	0.8201	0.9814
N,N-Dimethylglycine	3-Hydroxybutyrate	-0.796	0.558	0.1572	0.8989	-0.424	0.559	0.451	0.9417
N,N-Dimethylglycine	4-Aminobutyrate	0.873	0.256	0.001	0.7324	0.635	0.226	0.0065	0.6898
N,N-Dimethylglycine	4-Hydroxybutyrate	0.479	0.266	0.0758	0.8859	0.413	0.269	0.1294	0.9188
N,N-Dimethylglycine	Acetate	-0.375	0.296	0.2086	0.9192	-0.648	0.312	0.0412	0.8693
N,N-Dimethylglycine	Alanine	0.017	0.123	0.8896	0.9965	0.001	0.124	0.9959	0.9984
N,N-Dimethylglycine	Arginine	-0.003	0.165	0.9872	0.9996	0.055	0.171	0.7477	0.9744
N,N-Dimethylglycine	Asparagine	-0.025	0.148	0.8644	0.9965	-0.062	0.154	0.6902	0.9638
N,N-Dimethylglycine	Aspartate	-0.105	0.161	0.5181	0.9411	-0.072	0.187	0.7025	0.9676
N,N-Dimethylglycine	Betaine	-0.075	0.203	0.7139	0.9736	-0.042	0.198	0.8333	0.984
N,N-Dimethylglycine	Carnitine	0.038	0.151	0.7996	0.9944	0.026	0.18	0.8858	0.9875
N,N-Dimethylglycine	Choline	-0.097	0.17	0.5674	0.9539	-0.13	0.198	0.5141	0.9417
N,N-Dimethylglycine	Creatine	-0.185	0.135	0.1747	0.9056	-0.19	0.149	0.208	0.9399
N,N-Dimethylglycine	Cystine	0.15	0.221	0.4994	0.9378	0.037	0.219	0.8672	0.9875
N,N-Dimethylglycine	Ethanolamine	-0.143	0.172	0.4082	0.9338	-0.084	0.176	0.6363	0.9554
N,N-Dimethylglycine	Formate	-0.104	0.116	0.3732	0.9338	-0.178	0.147	0.23	0.9402
N,N-Dimethylglycine	Fumarate	-0.33	0.227	0.1499	0.8989	-0.379	0.232	0.1068	0.9038
N,N-Dimethylglycine	Glucitol	0.103	0.196	0.6021	0.9599	0.148	0.204	0.4728	0.9417
N,N-Dimethylglycine	Glutamate	-0.039	0.124	0.7514	0.9846	-0.048	0.132	0.7199	0.9688
N,N-Dimethylglycine	Glutamine	-0.218	0.107	0.0438	0.8859	-0.204	0.113	0.0746	0.8961
N,N-Dimethylglycine	Glutathione	0.067	0.332	0.8398	0.9965	0.349	0.356	0.3298	0.9417
N,N-Dimethylglycine	Glycerol	-0.062	0.178	0.7278	0.9769	-0.107	0.189	0.5742	0.9468
N,N-Dimethylglycine	Glycine	0.035	0.131	0.7919	0.9944	0.016	0.138	0.9075	0.9888
N,N-Dimethylglycine	Hypoxanthine	-0.075	0.151	0.6208	0.9601	-0.072	0.161	0.6553	0.9595
N,N-Dimethylglycine	Inosine	-0.169	0.261	0.519	0.9411	0.01	0.283	0.9732	0.9984
N,N-Dimethylglycine	Isoleucine	-0.05	0.132	0.7035	0.9736	-0.089	0.154	0.5663	0.9438
N,N-Dimethylglycine	Kynurenine	-0.061	0.327	0.8533	0.9965	-0.143	0.329	0.6652	0.9616
N,N-Dimethylglycine	Lactate	0.024	0.102	0.8114	0.9965	0.1	0.123	0.4185	0.9417
N,N-Dimethylglycine	Leucine	-0.041	0.148	0.7824	0.9928	-0.116	0.166	0.4866	0.9417
N,N-Dimethylglycine	Lysine	-0.084	0.151	0.5791	0.9546	-0.099	0.163	0.5453	0.9417
N,N-Dimethylglycine	Methionine	0.017	0.152	0.9107	0.9965	-0.029	0.139	0.8376	0.984
N,N-Dimethylglycine	N-Acetylneuraminate	-0.187	0.23	0.4173	0.9338	-0.209	0.237	0.3794	0.9417
N,N-Dimethylglycine	NAD+	-0.515	0.328	0.1203	0.8859	-0.291	0.388	0.4556	0.9417
N,N-Dimethylglycine	Niacinamide	-0.248	0.263	0.3496	0.9338	-0.479	0.314	0.1316	0.9206
N,N-Dimethylglycine	O-Acetylcarnitine	-0.156	0.182	0.3947	0.9338	-0.121	0.185	0.5146	0.9417
N,N-Dimethylglycine	O-Phosphocholine	0.004	0.227	0.9851	0.9996	0.007	0.241	0.9783	0.9984
N,N-Dimethylglycine	O-Phosphoethanolamine	-0.149	0.262	0.57	0.9539	0.004	0.284	0.9891	0.9984
N,N-Dimethylglycine	Ornithine	0.189	0.185	0.3109	0.9338	0.006	0.211	0.9792	0.9984
N,N-Dimethylglycine	Pantothenate	0.45	0.229	0.053	0.8859	0.323	0.236	0.175	0.9261
N,N-Dimethylglycine	Phenylalanine	0.047	0.139	0.7338	0.977	-0.026	0.164	0.8721	0.9875
N,N-Dimethylglycine	Proline	0.013	0.123	0.9136	0.9965	-0.06	0.127	0.6382	0.9554
N,N-Dimethylglycine	Pyroglutamate	-0.062	0.227	0.7856	0.9933	-0.192	0.233	0.413	0.9417
N,N-Dimethylglycine	Serine	-0.061	0.145	0.6779	0.9714	-0.081	0.165	0.6245	0.9528
N,N-Dimethylglycine	Succinate	0.073	0.237	0.7581	0.9857	0.3	0.232	0.1992	0.9399
N,N-Dimethylglycine	Taurine	-0.056	0.138	0.6866	0.9733	-0.022	0.134	0.8698	0.9875
N,N-Dimethylglycine	Threonine	-0.025	0.161	0.8759	0.9965	-0.057	0.184	0.7591	0.9746
N,N-Dimethylglycine	Tryptophan	0.594	0.302	0.0521	0.8859	0.422	0.308	0.1754	0.9261
N,N-Dimethylglycine	Tyrosine	-0.055	0.148	0.709	0.9736	-0.206	0.171	0.233	0.9402
N,N-Dimethylglycine	Uracil	0.315	0.226	0.1664	0.9056	0.244	0.262	0.3558	0.9417
N,N-Dimethylglycine	Uridine	-0.457	0.181	0.0132	0.8582	-0.614	0.175	0.0008	0.3561
N,N-Dimethylglycine	Valine	0.011	0.13	0.9358	0.9984	-0.079	0.139	0.5713	0.9457
N,N-Dimethylglycine	myo-Inositol	-0.251	0.139	0.0745	0.8859	-0.277	0.125	0.0295	0.847
N,N-Dimethylglycine	sn-Glycero-3-phosphocholine	-0.721	0.297	0.0173	0.8859	-0.664	0.284	0.0222	0.8255
O-Acetylcarnitine	1,3-Dihydroxyacetone	0.195	0.405	0.6318	0.9635	0.053	0.421	0.9004	0.9875
O-Acetylcarnitine	2-Hydroxybutyrate	0.125	0.203	0.5404	0.9443	0.086	0.227	0.7064	0.9682
O-Acetylcarnitine	3-Hydroxybutyrate	-0.114	0.5	0.8208	0.9965	0.136	0.475	0.7756	0.9749
O-Acetylcarnitine	4-Aminobutyrate	0.233	0.255	0.3633	0.9338	0.33	0.252	0.1941	0.9399
O-Acetylcarnitine	4-Hydroxybutyrate	0.025	0.242	0.9164	0.9965	0.09	0.259	0.7302	0.9694
O-Acetylcarnitine	Acetate	-0.132	0.248	0.597	0.9591	0.018	0.285	0.949	0.9962
O-Acetylcarnitine	Alanine	-0.026	0.108	0.8103	0.9965	-0.023	0.115	0.8449	0.9869
O-Acetylcarnitine	Arginine	-0.07	0.149	0.6423	0.9657	-0.063	0.154	0.6834	0.9636
O-Acetylcarnitine	Asparagine	-0.209	0.116	0.0752	0.8859	-0.223	0.124	0.077	0.8961
O-Acetylcarnitine	Aspartate	-0.056	0.139	0.6894	0.9733	0.001	0.173	0.9941	0.9984
O-Acetylcarnitine	Betaine	0.112	0.179	0.5326	0.9443	0.263	0.192	0.1759	0.9261
O-Acetylcarnitine	Carnitine	-0.001	0.135	0.9962	0.9996	0.072	0.166	0.6658	0.9619
O-Acetylcarnitine	Choline	-0.108	0.148	0.4695	0.9372	0.002	0.159	0.9875	0.9984
O-Acetylcarnitine	Creatine	0.068	0.123	0.5811	0.9546	0.228	0.129	0.0816	0.8961
O-Acetylcarnitine	Cystine	-0.13	0.194	0.5045	0.9392	-0.229	0.188	0.2267	0.9402
O-Acetylcarnitine	Ethanolamine	-0.204	0.151	0.1809	0.9056	-0.107	0.156	0.4944	0.9417
O-Acetylcarnitine	Formate	0.118	0.104	0.2595	0.9293	0.189	0.136	0.168	0.9261
O-Acetylcarnitine	Fumarate	0.289	0.185	0.1213	0.8859	0.345	0.209	0.1035	0.9038
O-Acetylcarnitine	Glucitol	0.077	0.187	0.682	0.9718	0.111	0.184	0.5466	0.9417
O-Acetylcarnitine	Glutamate	-0.065	0.113	0.5691	0.9539	-0.028	0.124	0.8234	0.9823
O-Acetylcarnitine	Glutamine	-0.041	0.097	0.6768	0.9714	0.012	0.101	0.9078	0.9888
O-Acetylcarnitine	Glutathione	0.199	0.297	0.5039	0.939	0.31	0.27	0.2536	0.9402
O-Acetylcarnitine	Glycerol	-0.137	0.156	0.3827	0.9338	-0.09	0.17	0.5983	0.9468
O-Acetylcarnitine	Glycine	-0.109	0.114	0.3427	0.9338	-0.084	0.127	0.5107	0.9417
O-Acetylcarnitine	Hypoxanthine	-0.095	0.138	0.4913	0.9378	-0.012	0.152	0.9355	0.9934
O-Acetylcarnitine	Inosine	-0.179	0.221	0.4207	0.9338	-0.081	0.246	0.7439	0.9739
O-Acetylcarnitine	Isoleucine	-0.109	0.125	0.3837	0.9338	-0.09	0.144	0.5353	0.9417
O-Acetylcarnitine	Kynurenine	0.107	0.285	0.7074	0.9736	0.128	0.317	0.6881	0.9638
O-Acetylcarnitine	Lactate	0.005	0.089	0.9582	0.9984	0.002	0.109	0.9872	0.9984
O-Acetylcarnitine	Leucine	-0.091	0.13	0.487	0.9372	-0.058	0.157	0.7144	0.9688
O-Acetylcarnitine	Lysine	-0.121	0.128	0.3486	0.9338	-0.062	0.134	0.6432	0.956
O-Acetylcarnitine	Methionine	-0.15	0.133	0.2625	0.9295	-0.082	0.133	0.5394	0.9417
O-Acetylcarnitine	N-Acetylneuraminate	0.129	0.211	0.5419	0.9443	0.127	0.221	0.5686	0.9447
O-Acetylcarnitine	NAD+	-0.383	0.309	0.2176	0.9192	-0.237	0.362	0.5145	0.9417
O-Acetylcarnitine	Niacinamide	0.037	0.235	0.8749	0.9965	0.133	0.28	0.6365	0.9554
O-Acetylcarnitine	O-Acetylcarnitine	0.242	0.167	0.1511	0.8989	0.296	0.161	0.0706	0.8961
O-Acetylcarnitine	O-Phosphocholine	0.113	0.198	0.5692	0.9539	0.12	0.213	0.5746	0.9468
O-Acetylcarnitine	O-Phosphoethanolamine	0.053	0.235	0.8222	0.9965	0.041	0.256	0.8729	0.9875
O-Acetylcarnitine	Ornithine	-0.151	0.175	0.3894	0.9338	-0.228	0.209	0.2798	0.9402
O-Acetylcarnitine	Pantothenate	0.112	0.199	0.5734	0.9539	0.19	0.218	0.3862	0.9417
O-Acetylcarnitine	Phenylalanine	-0.107	0.113	0.3493	0.9338	-0.112	0.149	0.4568	0.9417
O-Acetylcarnitine	Proline	0.024	0.113	0.8337	0.9965	-0.019	0.118	0.8727	0.9875
O-Acetylcarnitine	Pyroglutamate	-0.098	0.201	0.6252	0.9601	-0.091	0.218	0.6792	0.9636
O-Acetylcarnitine	Serine	-0.042	0.131	0.7467	0.9821	0.01	0.147	0.9447	0.9938
O-Acetylcarnitine	Succinate	-0.527	0.188	0.0064	0.7324	-0.423	0.204	0.0418	0.8693
O-Acetylcarnitine	Taurine	-0.094	0.121	0.4412	0.9338	-0.021	0.124	0.8695	0.9875
O-Acetylcarnitine	Threonine	-0.159	0.142	0.2663	0.9315	-0.125	0.169	0.4624	0.9417
O-Acetylcarnitine	Tryptophan	-0.619	0.265	0.0217	0.8859	-0.531	0.279	0.0611	0.8961
O-Acetylcarnitine	Tyrosine	-0.164	0.137	0.2369	0.9192	-0.171	0.143	0.237	0.9402
O-Acetylcarnitine	Uracil	-0.003	0.221	0.9882	0.9996	0.043	0.232	0.855	0.9875
O-Acetylcarnitine	Uridine	0.097	0.163	0.5546	0.9479	0.19	0.173	0.275	0.9402
O-Acetylcarnitine	Valine	-0.063	0.113	0.5819	0.9546	-0.074	0.129	0.5668	0.9438
O-Acetylcarnitine	myo-Inositol	-0.01	0.128	0.937	0.9984	-0.149	0.118	0.2109	0.9399
O-Acetylcarnitine	sn-Glycero-3-phosphocholine	0.048	0.264	0.8568	0.9965	0.129	0.299	0.6673	0.9622
[truncated: 594 more rows]

## Sheet: eTable3
		Model 1				Model 2
Maternal Serum Metabolite	Cord Serum Metabolite	Estimate	SE	p	FDR q	Estimate	SE	p	FDR q
2-Hydroxybutyrate	2-Aminobutyrate	0.161	0.09	0.0772	0.7764	0.17	0.102	0.1016	0.674
2-Hydroxybutyrate	2-Hydroxybutyrate	0.258	0.122	0.0384	0.6872	0.276	0.134	0.0442	0.674
2-Hydroxybutyrate	2-Oxoisocaproate	0.016	0.071	0.8283	0.9908	0.044	0.084	0.6023	0.9224
2-Hydroxybutyrate	3-Hydroxybutyrate	-0.259	0.291	0.3759	0.9176	-0.021	0.334	0.9509	0.9935
2-Hydroxybutyrate	3-Hydroxyisobutyrate	0.104	0.055	0.0637	0.7764	0.065	0.047	0.174	0.7887
2-Hydroxybutyrate	3-Methyl-2-oxo-butanoic acid	0.061	0.068	0.3727	0.9176	0.064	0.079	0.4217	0.8976
2-Hydroxybutyrate	3-Methyl-2-oxovalerate	0.033	0.059	0.5765	0.9642	-0.002	0.061	0.9802	0.996
2-Hydroxybutyrate	Acetate	0.02	0.059	0.7324	0.978	0.022	0.062	0.7272	0.9533
2-Hydroxybutyrate	Acetone	0.036	0.052	0.4874	0.9448	0.022	0.052	0.6698	0.9455
2-Hydroxybutyrate	Alanine	0.034	0.051	0.5057	0.9489	0.033	0.052	0.5202	0.9188
2-Hydroxybutyrate	Arginine	0.045	0.081	0.5814	0.9642	0.011	0.086	0.9028	0.9841
2-Hydroxybutyrate	Ascorbate	0.034	0.126	0.7846	0.9822	-0.074	0.144	0.6091	0.9255
2-Hydroxybutyrate	Asparagine	-0.037	0.05	0.4551	0.9448	-0.057	0.051	0.2699	0.8522
2-Hydroxybutyrate	Aspartate	-0.056	0.115	0.628	0.9749	-0.1	0.113	0.3829	0.8811
2-Hydroxybutyrate	Betaine	0.097	0.052	0.0667	0.7764	0.077	0.063	0.2268	0.8259
2-Hydroxybutyrate	Choline	-0.021	0.063	0.7352	0.978	-0.01	0.067	0.8809	0.9763
2-Hydroxybutyrate	Creatine	0.064	0.089	0.4752	0.9448	0.068	0.09	0.4527	0.9062
2-Hydroxybutyrate	Creatinine	0.004	0.049	0.9287	0.9973	-0.061	0.049	0.2205	0.8259
2-Hydroxybutyrate	Cystine	0.164	0.08	0.043	0.744	0.123	0.084	0.1486	0.7471
2-Hydroxybutyrate	Dimethyl sulfone	-0.104	0.156	0.5069	0.9489	-0.126	0.144	0.3851	0.8811
2-Hydroxybutyrate	Ethanolamine	-0.071	0.062	0.2549	0.878	-0.096	0.078	0.2226	0.8259
2-Hydroxybutyrate	Formate	0.091	0.063	0.1494	0.81	0.11	0.074	0.1429	0.7469
2-Hydroxybutyrate	Glucose	0.076	0.068	0.266	0.8822	0.037	0.075	0.6205	0.9283
2-Hydroxybutyrate	Glutamate	-0.122	0.143	0.3996	0.9213	-0.055	0.127	0.6667	0.9455
2-Hydroxybutyrate	Glutamine	0.02	0.037	0.595	0.9682	0.015	0.037	0.6833	0.951
2-Hydroxybutyrate	Glycine	0.004	0.043	0.9315	0.9973	0.016	0.044	0.7221	0.9533
2-Hydroxybutyrate	Histidine	-0.096	0.036	0.0104	0.4884	-0.054	0.043	0.2071	0.8204
2-Hydroxybutyrate	Hypoxanthine	-0.06	0.136	0.6605	0.9765	-0.025	0.145	0.8666	0.9763
2-Hydroxybutyrate	Isoleucine	0.051	0.05	0.3085	0.8948	0.043	0.05	0.3921	0.8811
2-Hydroxybutyrate	Lactate	0.025	0.09	0.7801	0.9819	0.043	0.112	0.7027	0.951
2-Hydroxybutyrate	Leucine	0.072	0.048	0.1438	0.81	0.044	0.049	0.3784	0.8811
2-Hydroxybutyrate	Lysine	0.069	0.042	0.1014	0.7814	0.069	0.045	0.1278	0.7233
2-Hydroxybutyrate	Methionine	-0.062	0.04	0.1302	0.8012	-0.093	0.048	0.0575	0.674
2-Hydroxybutyrate	Ornithine	-0.073	0.068	0.2876	0.8886	-0.058	0.074	0.4363	0.9016
2-Hydroxybutyrate	Phenylalanine	-0.052	0.043	0.2287	0.8597	-0.059	0.045	0.1942	0.8121
2-Hydroxybutyrate	Proline	0.008	0.044	0.8617	0.9969	-0.025	0.054	0.6412	0.9325
2-Hydroxybutyrate	Pyroglutamate	-0.059	0.106	0.5765	0.9642	-0.116	0.092	0.2118	0.8226
2-Hydroxybutyrate	Pyruvate	0.118	0.243	0.627	0.9749	0.122	0.3	0.6868	0.951
2-Hydroxybutyrate	Serine	0.024	0.044	0.5888	0.9642	0.018	0.051	0.73	0.9533
2-Hydroxybutyrate	Taurine	0.02	0.085	0.8166	0.9872	0.034	0.09	0.7067	0.9515
2-Hydroxybutyrate	Threonine	0.004	0.051	0.9355	0.9973	-0.003	0.058	0.9599	0.9935
2-Hydroxybutyrate	Tyrosine	-0.022	0.044	0.6166	0.9749	-0.037	0.048	0.4499	0.9062
2-Hydroxybutyrate	Valine	0.098	0.035	0.0069	0.415	0.08	0.037	0.0334	0.6649
2-Hydroxybutyrate	myo-Inositol	-0.135	0.058	0.0237	0.6544	-0.188	0.062	0.0038	0.341
2-Hydroxyisobutyrate	2-Aminobutyrate	-0.307	0.218	0.1633	0.8287	-0.305	0.207	0.1478	0.7471
2-Hydroxyisobutyrate	2-Hydroxybutyrate	-0.373	0.283	0.1921	0.8543	-0.401	0.254	0.1207	0.702
2-Hydroxyisobutyrate	2-Oxoisocaproate	0.101	0.165	0.544	0.9539	0.112	0.179	0.5339	0.9188
2-Hydroxyisobutyrate	3-Hydroxybutyrate	-1.607	0.687	0.0224	0.6544	-1.686	0.67	0.0148	0.5446
2-Hydroxyisobutyrate	3-Hydroxyisobutyrate	0.053	0.127	0.6768	0.9765	0.108	0.108	0.3247	0.8811
2-Hydroxyisobutyrate	3-Methyl-2-oxo-butanoic acid	0.142	0.158	0.3711	0.9176	0.192	0.158	0.2301	0.8273
2-Hydroxyisobutyrate	3-Methyl-2-oxovalerate	-0.033	0.135	0.8063	0.9872	-0.003	0.133	0.9846	0.9974
2-Hydroxyisobutyrate	Acetate	-0.049	0.133	0.7129	0.978	-0.029	0.137	0.833	0.9726
2-Hydroxyisobutyrate	Acetone	0.055	0.116	0.6338	0.975	0.038	0.111	0.7311	0.9533
2-Hydroxyisobutyrate	Alanine	0.116	0.116	0.321	0.9007	0.115	0.122	0.3491	0.8811
2-Hydroxyisobutyrate	Arginine	-0.062	0.182	0.7352	0.978	-0.106	0.191	0.5821	0.9188
2-Hydroxyisobutyrate	Ascorbate	-0.128	0.276	0.644	0.9765	-0.11	0.318	0.73	0.9533
2-Hydroxyisobutyrate	Asparagine	-0.026	0.115	0.8201	0.9886	-0.067	0.118	0.5713	0.9188
2-Hydroxyisobutyrate	Aspartate	0.252	0.251	0.3184	0.9007	0.191	0.259	0.4635	0.9071
2-Hydroxyisobutyrate	Betaine	0.219	0.12	0.0726	0.7764	0.272	0.126	0.0349	0.6649
2-Hydroxyisobutyrate	Choline	0.276	0.139	0.0513	0.7764	0.252	0.137	0.0712	0.674
2-Hydroxyisobutyrate	Creatine	0.032	0.192	0.8667	0.9969	0.028	0.219	0.9003	0.9841
2-Hydroxyisobutyrate	Creatinine	0.134	0.104	0.2002	0.8562	0.132	0.093	0.162	0.7667
2-Hydroxyisobutyrate	Cystine	0.241	0.177	0.18	0.8413	0.267	0.162	0.1043	0.674
2-Hydroxyisobutyrate	Dimethyl sulfone	0.016	0.353	0.9648	0.9973	-0.006	0.353	0.986	0.9976
2-Hydroxyisobutyrate	Ethanolamine	0.188	0.139	0.1808	0.8413	0.111	0.157	0.4838	0.9172
2-Hydroxyisobutyrate	Formate	-0.09	0.145	0.5378	0.9539	-0.06	0.147	0.6821	0.951
2-Hydroxyisobutyrate	Glucose	0.091	0.15	0.5478	0.9539	0.145	0.16	0.3697	0.8811
2-Hydroxyisobutyrate	Glutamate	0.289	0.343	0.4023	0.9234	0.292	0.26	0.2661	0.8508
2-Hydroxyisobutyrate	Glutamine	-0.045	0.09	0.6234	0.9749	-0.072	0.073	0.3285	0.8811
2-Hydroxyisobutyrate	Glycine	0.054	0.091	0.5527	0.9554	0.037	0.09	0.6784	0.9493
2-Hydroxyisobutyrate	Histidine	-0.048	0.082	0.5615	0.9614	-0.108	0.095	0.262	0.8436
2-Hydroxyisobutyrate	Hypoxanthine	-0.24	0.286	0.404	0.9234	-0.199	0.306	0.5178	0.9188
2-Hydroxyisobutyrate	Isoleucine	-0.092	0.113	0.4198	0.9234	-0.118	0.109	0.2802	0.8547
2-Hydroxyisobutyrate	Lactate	0.064	0.218	0.7687	0.978	0.302	0.239	0.2113	0.8226
2-Hydroxyisobutyrate	Leucine	-0.025	0.105	0.8096	0.9872	-0.043	0.1	0.6715	0.9455
2-Hydroxyisobutyrate	Lysine	0.046	0.094	0.6289	0.9749	0.001	0.103	0.9913	0.9976
2-Hydroxyisobutyrate	Methionine	0.011	0.097	0.9092	0.9973	0.031	0.103	0.7633	0.9561
2-Hydroxyisobutyrate	Ornithine	-0.142	0.166	0.3932	0.9212	-0.081	0.188	0.6688	0.9455
2-Hydroxyisobutyrate	Phenylalanine	0.028	0.098	0.7778	0.9808	0.079	0.114	0.4913	0.9172
2-Hydroxyisobutyrate	Proline	0.009	0.101	0.9264	0.9973	-0.064	0.122	0.6038	0.9228
2-Hydroxyisobutyrate	Pyroglutamate	-0.049	0.237	0.837	0.9935	-0.09	0.198	0.65	0.939
2-Hydroxyisobutyrate	Pyruvate	0.904	0.598	0.1353	0.8012	1.28	0.564	0.0273	0.6602
2-Hydroxyisobutyrate	Serine	0.126	0.098	0.2017	0.8579	0.14	0.117	0.2374	0.8316
2-Hydroxyisobutyrate	Taurine	0.246	0.195	0.2121	0.8597	0.316	0.222	0.16	0.766
2-Hydroxyisobutyrate	Threonine	-0.161	0.124	0.1994	0.8562	-0.15	0.127	0.2443	0.8316
2-Hydroxyisobutyrate	Tyrosine	-0.028	0.102	0.7827	0.9822	-0.039	0.118	0.742	0.9533
2-Hydroxyisobutyrate	Valine	0.035	0.093	0.7086	0.978	-0.003	0.084	0.9719	0.996
2-Hydroxyisobutyrate	myo-Inositol	0.008	0.136	0.9534	0.9973	0.084	0.158	0.5981	0.9214
2-Hydroxyisovalerate	2-Aminobutyrate	-0.14	0.152	0.3574	0.917	-0.124	0.171	0.4707	0.9114
2-Hydroxyisovalerate	2-Hydroxybutyrate	-0.113	0.197	0.5676	0.9642	-0.009	0.194	0.9637	0.9943
2-Hydroxyisovalerate	2-Oxoisocaproate	0.076	0.12	0.5257	0.9539	0.17	0.131	0.1995	0.8154
2-Hydroxyisovalerate	3-Hydroxybutyrate	-0.344	0.512	0.5043	0.9485	-0.239	0.563	0.6726	0.9463
2-Hydroxyisovalerate	3-Hydroxyisobutyrate	0.123	0.089	0.1717	0.8287	0.099	0.08	0.2196	0.8259
2-Hydroxyisovalerate	3-Methyl-2-oxo-butanoic acid	0.096	0.119	0.4268	0.9263	0.175	0.116	0.1348	0.7362
2-Hydroxyisovalerate	3-Methyl-2-oxovalerate	-0.03	0.101	0.7671	0.978	0.055	0.1	0.5835	0.9188
2-Hydroxyisovalerate	Acetate	-0.068	0.099	0.4928	0.9448	-0.031	0.098	0.7527	0.9553
2-Hydroxyisovalerate	Acetone	0.063	0.087	0.4694	0.9448	0.094	0.077	0.2245	0.8259
2-Hydroxyisovalerate	Alanine	0.138	0.091	0.1354	0.8012	0.14	0.093	0.1398	0.7362
2-Hydroxyisovalerate	Arginine	0.027	0.135	0.8449	0.9957	-0.02	0.138	0.8849	0.9778
2-Hydroxyisovalerate	Ascorbate	-0.222	0.218	0.3123	0.8992	-0.175	0.237	0.4635	0.9071
2-Hydroxyisovalerate	Asparagine	0.085	0.085	0.3224	0.9007	0.078	0.084	0.358	0.8811
2-Hydroxyisovalerate	Aspartate	0.075	0.192	0.6995	0.978	-0.003	0.194	0.9883	0.9976
2-Hydroxyisovalerate	Betaine	0.145	0.092	0.1215	0.8012	0.162	0.09	0.0764	0.674
2-Hydroxyisovalerate	Choline	0.125	0.116	0.2848	0.8886	0.121	0.101	0.2353	0.8316
2-Hydroxyisovalerate	Creatine	-0.118	0.137	0.3906	0.9212	-0.175	0.168	0.3004	0.867
2-Hydroxyisovalerate	Creatinine	0.114	0.073	0.1226	0.8012	0.089	0.076	0.2461	0.8316
2-Hydroxyisovalerate	Cystine	0.16	0.129	0.222	0.8597	0.188	0.119	0.1196	0.7019
2-Hydroxyisovalerate	Dimethyl sulfone	-0.184	0.255	0.4721	0.9448	-0.237	0.252	0.3528	0.8811
2-Hydroxyisovalerate	Ethanolamine	0.159	0.1	0.1163	0.8	0.186	0.1	0.067	0.674
2-Hydroxyisovalerate	Formate	0.122	0.111	0.2728	0.8835	0.163	0.119	0.174	0.7887
2-Hydroxyisovalerate	Glucose	0.006	0.116	0.9578	0.9973	0.021	0.112	0.8518	0.9752
2-Hydroxyisovalerate	Glutamate	0.023	0.246	0.9256	0.9973	0.115	0.204	0.5738	0.9188
2-Hydroxyisovalerate	Glutamine	-0.092	0.063	0.1495	0.81	-0.093	0.052	0.0768	0.674
2-Hydroxyisovalerate	Glycine	0.004	0.071	0.9539	0.9973	-0.008	0.065	0.9047	0.9841
2-Hydroxyisovalerate	Histidine	-0.061	0.062	0.3255	0.9063	-0.079	0.07	0.2642	0.8479
2-Hydroxyisovalerate	Hypoxanthine	0.252	0.226	0.2694	0.8835	0.185	0.227	0.4201	0.8953
2-Hydroxyisovalerate	Isoleucine	0.073	0.08	0.364	0.9176	0.084	0.08	0.2966	0.8657
2-Hydroxyisovalerate	Lactate	0.13	0.173	0.4558	0.9448	0.233	0.192	0.2307	0.8273
2-Hydroxyisovalerate	Leucine	0.056	0.079	0.4857	0.9448	0.065	0.076	0.3955	0.8811
2-Hydroxyisovalerate	Lysine	0.089	0.068	0.1913	0.8543	0.106	0.065	0.1069	0.6759
2-Hydroxyisovalerate	Methionine	0.042	0.074	0.5727	0.9642	0.032	0.073	0.6622	0.9453
2-Hydroxyisovalerate	Ornithine	-0.059	0.129	0.6501	0.9765	-0.085	0.132	0.5233	0.9188
2-Hydroxyisovalerate	Phenylalanine	0.016	0.07	0.8156	0.9872	0.027	0.087	0.7572	0.9561
2-Hydroxyisovalerate	Proline	0.134	0.077	0.0862	0.7764	0.173	0.087	0.0519	0.674
2-Hydroxyisovalerate	Pyroglutamate	0.065	0.166	0.6968	0.978	0.041	0.161	0.8006	0.9608
2-Hydroxyisovalerate	Pyruvate	0.442	0.42	0.2964	0.8907	0.686	0.435	0.1203	0.702
2-Hydroxyisovalerate	Serine	0.067	0.077	0.385	0.9212	0.038	0.081	0.6402	0.9325
2-Hydroxyisovalerate	Taurine	0.099	0.15	0.5104	0.9498	0.12	0.172	0.4903	0.9172
2-Hydroxyisovalerate	Threonine	-0.045	0.086	0.6016	0.9707	-0.076	0.083	0.3648	0.8811
2-Hydroxyisovalerate	Tyrosine	-0.025	0.074	0.7387	0.978	-0.024	0.081	0.7708	0.9561
2-Hydroxyisovalerate	Valine	0.072	0.067	0.2855	0.8886	0.074	0.056	0.1924	0.8078
2-Hydroxyisovalerate	myo-Inositol	0.036	0.099	0.7153	0.978	0.024	0.123	0.8456	0.9752
2-Oxoglutarate	2-Aminobutyrate	-0.253	0.15	0.097	0.7814	-0.253	0.169	0.1397	0.7362
2-Oxoglutarate	2-Hydroxybutyrate	-0.384	0.205	0.0656	0.7764	-0.33	0.22	0.1384	0.7362
2-Oxoglutarate	2-Oxoisocaproate	0.056	0.131	0.6738	0.9765	0.115	0.144	0.4261	0.8983
2-Oxoglutarate	3-Hydroxybutyrate	-0.274	0.542	0.6145	0.9749	-0.16	0.633	0.8014	0.9608
2-Oxoglutarate	3-Hydroxyisobutyrate	-0.093	0.101	0.3582	0.917	-0.113	0.088	0.2078	0.8204
2-Oxoglutarate	3-Methyl-2-oxo-butanoic acid	0.157	0.13	0.2325	0.8615	0.178	0.131	0.1794	0.7956
2-Oxoglutarate	3-Methyl-2-oxovalerate	0.014	0.112	0.9027	0.9973	-0.001	0.107	0.9891	0.9976
2-Oxoglutarate	Acetate	-0.028	0.104	0.7896	0.9823	-0.067	0.112	0.5507	0.9188
2-Oxoglutarate	Acetone	-0.074	0.094	0.4379	0.9367	-0.123	0.098	0.2151	0.8241
2-Oxoglutarate	Alanine	0.072	0.092	0.4345	0.9345	0.069	0.103	0.5064	0.9188
2-Oxoglutarate	Arginine	-0.129	0.139	0.3545	0.9168	-0.106	0.16	0.511	0.9188
2-Oxoglutarate	Ascorbate	-0.231	0.22	0.2974	0.8907	-0.469	0.277	0.0961	0.674
2-Oxoglutarate	Asparagine	0.028	0.095	0.7691	0.978	0.079	0.093	0.403	0.8875
2-Oxoglutarate	Aspartate	0.322	0.204	0.1196	0.8012	0.323	0.188	0.0922	0.674
2-Oxoglutarate	Betaine	0.013	0.101	0.9011	0.9973	-0.032	0.107	0.7631	0.9561
2-Oxoglutarate	Choline	0.071	0.117	0.5461	0.9539	0	0.117	0.9979	0.9993
2-Oxoglutarate	Creatine	-0.042	0.162	0.7935	0.9823	-0.09	0.172	0.6028	0.9224
2-Oxoglutarate	Creatinine	0.03	0.084	0.7234	0.978	0.028	0.084	0.741	0.9533
2-Oxoglutarate	Cystine	-0.049	0.144	0.7358	0.978	-0.144	0.155	0.3563	0.8811
2-Oxoglutarate	Dimethyl sulfone	-0.132	0.276	0.6333	0.975	-0.09	0.273	0.7432	0.9533
2-Oxoglutarate	Ethanolamine	0.122	0.115	0.2908	0.8907	0.09	0.131	0.4944	0.9172
2-Oxoglutarate	Formate	0.022	0.117	0.8505	0.9966	0.007	0.123	0.954	0.9935
2-Oxoglutarate	Glucose	0.152	0.127	0.2359	0.8643	0.142	0.129	0.276	0.8547
2-Oxoglutarate	Glutamate	0.26	0.259	0.3206	0.9007	0.183	0.232	0.4329	0.901
2-Oxoglutarate	Glutamine	-0.014	0.07	0.8478	0.9962	-0.061	0.069	0.3813	0.8811
2-Oxoglutarate	Glycine	0.082	0.077	0.2871	0.8886	0.109	0.068	0.1162	0.6981
2-Oxoglutarate	Histidine	-0.076	0.071	0.2866	0.8886	-0.072	0.084	0.3977	0.8811
2-Oxoglutarate	Hypoxanthine	-0.161	0.22	0.4651	0.9448	-0.045	0.267	0.867	0.9763
2-Oxoglutarate	Isoleucine	-0.07	0.089	0.4314	0.9306	-0.133	0.09	0.1443	0.7471
2-Oxoglutarate	Lactate	0.044	0.174	0.8006	0.9859	0.065	0.196	0.7418	0.9533
2-Oxoglutarate	Leucine	0.001	0.085	0.9875	0.9974	-0.063	0.073	0.3952	0.8811
2-Oxoglutarate	Lysine	0.062	0.075	0.4163	0.9234	0.026	0.081	0.7461	0.9533
2-Oxoglutarate	Methionine	0.041	0.077	0.5934	0.9671	0.046	0.087	0.5997	0.9221
2-Oxoglutarate	Ornithine	-0.043	0.132	0.7469	0.978	0.029	0.146	0.8419	0.9733
2-Oxoglutarate	Phenylalanine	0.103	0.076	0.1813	0.8413	0.135	0.079	0.0942	0.674
2-Oxoglutarate	Proline	0.12	0.082	0.1475	0.81	0.15	0.09	0.1011	0.674
2-Oxoglutarate	Pyroglutamate	0.075	0.181	0.6817	0.978	0.08	0.163	0.6234	0.9286
2-Oxoglutarate	Pyruvate	0.454	0.443	0.3094	0.8948	0.422	0.486	0.3894	0.8811
2-Oxoglutarate	Serine	-0.022	0.081	0.784	0.9822	0.009	0.088	0.9187	0.987
2-Oxoglutarate	Taurine	0.199	0.157	0.2087	0.8597	0.152	0.171	0.3784	0.8811
2-Oxoglutarate	Threonine	-0.016	0.093	0.8626	0.9969	-0.011	0.103	0.9179	0.987
2-Oxoglutarate	Tyrosine	0.031	0.081	0.7067	0.978	0.044	0.091	0.6289	0.9306
2-Oxoglutarate	Valine	0.075	0.067	0.2661	0.8822	0.011	0.07	0.8754	0.9763
2-Oxoglutarate	myo-Inositol	-0.027	0.108	0.8053	0.9872	-0.001	0.13	0.9964	0.9987
2-Oxoisocaproate	2-Aminobutyrate	0.105	0.151	0.4892	0.9448	0.119	0.168	0.4826	0.9172
2-Oxoisocaproate	2-Hydroxybutyrate	0.208	0.197	0.295	0.8907	0.203	0.199	0.314	0.8737
2-Oxoisocaproate	2-Oxoisocaproate	0.166	0.119	0.1679	0.8287	0.153	0.125	0.2261	0.8259
2-Oxoisocaproate	3-Hydroxybutyrate	0.179	0.514	0.7286	0.978	-0.053	0.534	0.9211	0.9875
2-Oxoisocaproate	3-Hydroxyisobutyrate	0.074	0.091	0.4181	0.9234	0.096	0.077	0.2163	0.8241
2-Oxoisocaproate	3-Methyl-2-oxo-butanoic acid	0.172	0.118	0.1493	0.81	0.184	0.118	0.1254	0.7157
2-Oxoisocaproate	3-Methyl-2-oxovalerate	0.173	0.105	0.1036	0.7858	0.15	0.1	0.1387	0.7362
2-Oxoisocaproate	Acetate	-0.053	0.097	0.5875	0.9642	-0.057	0.087	0.515	0.9188
2-Oxoisocaproate	Acetone	0.116	0.085	0.1779	0.8351	0.163	0.086	0.064	0.674
2-Oxoisocaproate	Alanine	0.007	0.086	0.9347	0.9973	-0.022	0.088	0.8036	0.961
2-Oxoisocaproate	Arginine	0.176	0.121	0.1496	0.81	0.229	0.148	0.1274	0.7232
2-Oxoisocaproate	Ascorbate	-0.092	0.195	0.6393	0.9765	-0.02	0.234	0.932	0.991
2-Oxoisocaproate	Asparagine	0.015	0.082	0.8583	0.9969	-0.087	0.087	0.3259	0.8811
2-Oxoisocaproate	Aspartate	-0.021	0.186	0.9121	0.9973	-0.268	0.183	0.1495	0.7471
2-Oxoisocaproate	Betaine	0.096	0.088	0.2794	0.8845	0.091	0.093	0.3322	0.8811
2-Oxoisocaproate	Choline	-0.01	0.103	0.9234	0.9973	-0.023	0.105	0.8292	0.9702
2-Oxoisocaproate	Creatine	0.163	0.14	0.251	0.8761	0.137	0.159	0.3926	0.8811
2-Oxoisocaproate	Creatinine	-0.049	0.082	0.5515	0.9554	-0.106	0.074	0.1567	0.7609
2-Oxoisocaproate	Cystine	0.091	0.129	0.4836	0.9448	0.151	0.138	0.2784	0.8547
2-Oxoisocaproate	Dimethyl sulfone	0.104	0.263	0.6932	0.978	0.147	0.257	0.5704	0.9188
2-Oxoisocaproate	Ethanolamine	-0.065	0.108	0.5471	0.9539	-0.101	0.126	0.4259	0.8983
2-Oxoisocaproate	Formate	0.109	0.104	0.2945	0.8907	0.075	0.11	0.4971	0.9172
2-Oxoisocaproate	Glucose	0.086	0.103	0.4038	0.9234	0.077	0.112	0.495	0.9172
2-Oxoisocaproate	Glutamate	-0.069	0.243	0.7786	0.9808	-0.226	0.209	0.2841	0.8547
2-Oxoisocaproate	Glutamine	0.005	0.063	0.9381	0.9973	-0.001	0.057	0.9797	0.996
2-Oxoisocaproate	Glycine	0.021	0.069	0.7668	0.978	-0.027	0.06	0.6526	0.9403
2-Oxoisocaproate	Histidine	-0.007	0.06	0.9119	0.9973	-0.018	0.07	0.7933	0.9606
2-Oxoisocaproate	Hypoxanthine	-0.109	0.214	0.6112	0.9749	-0.202	0.223	0.369	0.8811
2-Oxoisocaproate	Isoleucine	0.086	0.08	0.2886	0.8886	0.048	0.085	0.5741	0.9188
2-Oxoisocaproate	Lactate	-0.137	0.165	0.4078	0.9234	-0.221	0.161	0.1753	0.793
2-Oxoisocaproate	Leucine	0.106	0.08	0.1923	0.8543	0.079	0.076	0.3002	0.867
2-Oxoisocaproate	Lysine	0.028	0.064	0.6641	0.9765	-0.001	0.073	0.9934	0.9976
2-Oxoisocaproate	Methionine	-0.049	0.067	0.4696	0.9448	-0.065	0.069	0.3506	0.8811
2-Oxoisocaproate	Ornithine	-0.07	0.119	0.5599	0.9614	-0.082	0.142	0.5633	0.9188
2-Oxoisocaproate	Phenylalanine	-0.064	0.072	0.3788	0.9176	-0.062	0.077	0.4272	0.8983
2-Oxoisocaproate	Proline	0.007	0.071	0.9214	0.9973	-0.103	0.096	0.2851	0.8547
2-Oxoisocaproate	Pyroglutamate	-0.161	0.17	0.3459	0.9132	-0.241	0.146	0.1044	0.674
2-Oxoisocaproate	Pyruvate	0.071	0.411	0.863	0.9969	-0.155	0.44	0.726	0.9533
2-Oxoisocaproate	Serine	0.094	0.072	0.1976	0.8562	0.054	0.084	0.5236	0.9188
2-Oxoisocaproate	Taurine	-0.066	0.138	0.6308	0.975	-0.164	0.149	0.276	0.8547
2-Oxoisocaproate	Threonine	-0.069	0.088	0.4391	0.9367	-0.058	0.089	0.5186	0.9188
2-Oxoisocaproate	Tyrosine	-0.15	0.073	0.0433	0.744	-0.14	0.08	0.0843	0.674
2-Oxoisocaproate	Valine	0.093	0.06	0.126	0.8012	0.095	0.055	0.0905	0.674
2-Oxoisocaproate	myo-Inositol	-0.255	0.098	0.0112	0.4884	-0.317	0.1	0.0024	0.3401
3-Hydroxybutyrate	2-Aminobutyrate	0.039	0.058	0.5007	0.9485	0.067	0.062	0.2872	0.8556
3-Hydroxybutyrate	2-Hydroxybutyrate	0.021	0.082	0.7944	0.9823	0.02	0.081	0.8053	0.9616
3-Hydroxybutyrate	2-Oxoisocaproate	-0.012	0.044	0.7909	0.9823	-0.034	0.053	0.518	0.9188
3-Hydroxybutyrate	3-Hydroxybutyrate	-0.147	0.193	0.4486	0.9392	-0.247	0.207	0.2378	0.8316
3-Hydroxybutyrate	3-Hydroxyisobutyrate	-0.002	0.037	0.9548	0.9973	-0.028	0.035	0.4299	0.8983
3-Hydroxybutyrate	3-Methyl-2-oxo-butanoic acid	0.001	0.044	0.9845	0.9973	-0.004	0.048	0.9423	0.9935
3-Hydroxybutyrate	3-Methyl-2-oxovalerate	-0.016	0.038	0.6679	0.9765	-0.036	0.035	0.3126	0.8729
3-Hydroxybutyrate	Acetate	0.004	0.038	0.9234	0.9973	-0.012	0.04	0.7731	0.9561
3-Hydroxybutyrate	Acetone	-0.013	0.033	0.6902	0.978	0.007	0.034	0.8383	0.9732
3-Hydroxybutyrate	Alanine	0.003	0.034	0.9398	0.9973	-0.007	0.038	0.8506	0.9752
3-Hydroxybutyrate	Arginine	0.037	0.049	0.4516	0.9443	0.048	0.06	0.4248	0.8983
3-Hydroxybutyrate	Ascorbate	-0.025	0.081	0.7623	0.978	-0.063	0.092	0.4983	0.9174
3-Hydroxybutyrate	Asparagine	-0.009	0.031	0.7767	0.9808	-0.049	0.034	0.1606	0.766
3-Hydroxybutyrate	Aspartate	0.016	0.073	0.8243	0.9908	-0.1	0.073	0.1784	0.7956
3-Hydroxybutyrate	Betaine	0.027	0.035	0.4454	0.9385	0.033	0.04	0.4112	0.8923
3-Hydroxybutyrate	Choline	-0.054	0.039	0.1686	0.8287	-0.06	0.044	0.1763	0.7956
3-Hydroxybutyrate	Creatine	0.036	0.059	0.5381	0.9539	0.042	0.064	0.5143	0.9188
3-Hydroxybutyrate	Creatinine	-0.005	0.032	0.8849	0.9973	-0.027	0.033	0.411	0.8923
3-Hydroxybutyrate	Cystine	0.017	0.049	0.7271	0.978	0.053	0.061	0.3848	0.8811
3-Hydroxybutyrate	Dimethyl sulfone	-0.056	0.102	0.5877	0.9642	-0.098	0.107	0.365	0.8811
3-Hydroxybutyrate	Ethanolamine	-0.049	0.039	0.2133	0.8597	-0.057	0.049	0.2449	0.8316
3-Hydroxybutyrate	Formate	0.013	0.041	0.7547	0.978	-0.026	0.049	0.5913	0.9188
3-Hydroxybutyrate	Glucose	0.012	0.045	0.7866	0.9823	-0.019	0.044	0.6714	0.9455
3-Hydroxybutyrate	Glutamate	-0.049	0.089	0.5799	0.9642	-0.062	0.092	0.505	0.9188
3-Hydroxybutyrate	Glutamine	0.034	0.023	0.1413	0.81	0.051	0.025	0.0456	0.674
3-Hydroxybutyrate	Glycine	0.011	0.026	0.6877	0.978	0.005	0.027	0.8567	0.9752
3-Hydroxybutyrate	Histidine	-0.002	0.024	0.936	0.9973	-0.008	0.028	0.7744	0.9561
3-Hydroxybutyrate	Hypoxanthine	-0.101	0.086	0.241	0.8643	-0.134	0.09	0.1437	0.7471
3-Hydroxybutyrate	Isoleucine	0.017	0.031	0.5838	0.9642	0.009	0.035	0.8005	0.9608
3-Hydroxybutyrate	Lactate	-0.05	0.062	0.4226	0.9234	-0.127	0.074	0.0928	0.674
3-Hydroxybutyrate	Leucine	0.014	0.031	0.6475	0.9765	-0.004	0.028	0.8861	0.9782
3-Hydroxybutyrate	Lysine	0.032	0.024	0.1736	0.8287	0.048	0.027	0.0843	0.674
3-Hydroxybutyrate	Methionine	-0.015	0.027	0.5861	0.9642	-0.028	0.03	0.3537	0.8811
3-Hydroxybutyrate	Ornithine	-0.03	0.046	0.5179	0.9515	-0.037	0.053	0.4894	0.9172
3-Hydroxybutyrate	Phenylalanine	-0.046	0.027	0.1012	0.7814	-0.057	0.031	0.0719	0.674
3-Hydroxybutyrate	Proline	-0.009	0.029	0.7504	0.978	-0.061	0.028	0.0345	0.6649
3-Hydroxybutyrate	Pyroglutamate	-0.013	0.068	0.8449	0.9957	-0.034	0.062	0.5851	0.9188
3-Hydroxybutyrate	Pyruvate	-0.009	0.159	0.9553	0.9973	-0.276	0.159	0.0883	0.674
3-Hydroxybutyrate	Serine	0.026	0.028	0.3509	0.9137	0	0.033	0.9933	0.9976
3-Hydroxybutyrate	Taurine	-0.006	0.056	0.9215	0.9973	-0.059	0.059	0.3251	0.8811
3-Hydroxybutyrate	Threonine	-0.022	0.033	0.5033	0.9485	-0.02	0.036	0.5765	0.9188
3-Hydroxybutyrate	Tyrosine	-0.049	0.028	0.0903	0.7764	-0.055	0.028	0.0552	0.674
3-Hydroxybutyrate	Valine	0.016	0.025	0.5369	0.9539	0.006	0.024	0.7993	0.9608
3-Hydroxybutyrate	myo-Inositol	-0.064	0.036	0.0819	0.7764	-0.081	0.042	0.062	0.674
3-Hydroxyisobutyrate	2-Aminobutyrate	0.138	0.114	0.2311	0.8608	0.051	0.129	0.6972	0.951
3-Hydroxyisobutyrate	2-Hydroxybutyrate	0.173	0.155	0.2686	0.8835	0.126	0.161	0.4386	0.9016
3-Hydroxyisobutyrate	2-Oxoisocaproate	-0.086	0.081	0.2965	0.8907	-0.09	0.103	0.3885	0.8811
3-Hydroxyisobutyrate	3-Hydroxybutyrate	-0.154	0.363	0.6731	0.9765	-0.064	0.426	0.8815	0.9763
3-Hydroxyisobutyrate	3-Hydroxyisobutyrate	0.081	0.066	0.2221	0.8597	0.047	0.064	0.463	0.9071
3-Hydroxyisobutyrate	3-Methyl-2-oxo-butanoic acid	-0.05	0.078	0.5195	0.9515	-0.036	0.093	0.6958	0.951
3-Hydroxyisobutyrate	3-Methyl-2-oxovalerate	-0.051	0.07	0.4741	0.9448	-0.094	0.073	0.2054	0.8198
3-Hydroxyisobutyrate	Acetate	-0.059	0.068	0.3895	0.9212	-0.035	0.074	0.6346	0.9306
3-Hydroxyisobutyrate	Acetone	0.071	0.062	0.2569	0.878	0.062	0.064	0.3356	0.8811
3-Hydroxyisobutyrate	Alanine	-0.051	0.059	0.3948	0.9212	-0.023	0.07	0.7396	0.9533
3-Hydroxyisobutyrate	Arginine	-0.002	0.095	0.9828	0.9973	-0.027	0.109	0.802	0.9608
3-Hydroxyisobutyrate	Ascorbate	0.003	0.153	0.9823	0.9973	0.053	0.182	0.7715	0.9561
3-Hydroxyisobutyrate	Asparagine	-0.052	0.062	0.4072	0.9234	-0.104	0.06	0.0883	0.674
3-Hydroxyisobutyrate	Aspartate	-0.158	0.129	0.2251	0.8597	-0.125	0.141	0.3817	0.8811
3-Hydroxyisobutyrate	Betaine	-0.019	0.068	0.7775	0.9808	-0.029	0.079	0.7164	0.9533
3-Hydroxyisobutyrate	Choline	-0.134	0.079	0.0933	0.7814	-0.065	0.08	0.4155	0.8953
3-Hydroxyisobutyrate	Creatine	0.019	0.106	0.8551	0.9969	0.021	0.121	0.863	0.9763
3-Hydroxyisobutyrate	Creatinine	0.025	0.056	0.6624	0.9765	-0.021	0.056	0.7149	0.9533
3-Hydroxyisobutyrate	Cystine	0.154	0.093	0.1018	0.7818	0.142	0.086	0.1029	0.674
3-Hydroxyisobutyrate	Dimethyl sulfone	0.018	0.181	0.9211	0.9973	-0.005	0.194	0.9778	0.996
3-Hydroxyisobutyrate	Ethanolamine	-0.065	0.077	0.3991	0.9212	-0.028	0.095	0.7704	0.9561
3-Hydroxyisobutyrate	Formate	0.012	0.078	0.8815	0.9973	0.036	0.09	0.6949	0.951
3-Hydroxyisobutyrate	Glucose	0.129	0.079	0.1045	0.7858	0.056	0.093	0.5469	0.9188
3-Hydroxyisobutyrate	Glutamate	-0.14	0.173	0.4233	0.9234	-0.036	0.153	0.813	0.9651
3-Hydroxyisobutyrate	Glutamine	-0.07	0.045	0.1231	0.8012	-0.087	0.044	0.0541	0.674
3-Hydroxyisobutyrate	Glycine	-0.015	0.05	0.7591	0.978	0.008	0.051	0.8697	0.9763
3-Hydroxyisobutyrate	Histidine	-0.062	0.042	0.1462	0.81	-0.038	0.054	0.4778	0.9158
3-Hydroxyisobutyrate	Hypoxanthine	-0.025	0.161	0.8787	0.9973	0.1	0.165	0.5474	0.9188
3-Hydroxyisobutyrate	Isoleucine	-0.011	0.061	0.8551	0.9969	-0.038	0.062	0.5438	0.9188
3-Hydroxyisobutyrate	Lactate	-0.022	0.111	0.845	0.9957	0.038	0.133	0.7738	0.9561
3-Hydroxyisobutyrate	Leucine	0.02	0.055	0.7201	0.978	-0.02	0.061	0.7414	0.9533
3-Hydroxyisobutyrate	Lysine	0.004	0.049	0.9284	0.9973	-0.03	0.055	0.5819	0.9188
3-Hydroxyisobutyrate	Methionine	-0.051	0.051	0.3195	0.9007	-0.067	0.062	0.2862	0.8547
3-Hydroxyisobutyrate	Ornithine	-0.104	0.085	0.2247	0.8597	-0.139	0.084	0.1031	0.674
3-Hydroxyisobutyrate	Phenylalanine	-0.047	0.053	0.3738	0.9176	-0.075	0.056	0.1883	0.8035
3-Hydroxyisobutyrate	Proline	-0.036	0.052	0.4921	0.9448	-0.04	0.067	0.5467	0.9188
3-Hydroxyisobutyrate	Pyroglutamate	-0.033	0.122	0.788	0.9823	-0.031	0.111	0.7819	0.9588
3-Hydroxyisobutyrate	Pyruvate	0.063	0.298	0.8318	0.9918	0.237	0.348	0.4997	0.9177
3-Hydroxyisobutyrate	Serine	0.07	0.052	0.1866	0.8537	0.065	0.063	0.3056	0.8695
3-Hydroxyisobutyrate	Taurine	-0.028	0.102	0.7855	0.9822	0.011	0.106	0.9169	0.987
3-Hydroxyisobutyrate	Threonine	0.043	0.06	0.4732	0.9448	0.017	0.067	0.8012	0.9608
3-Hydroxyisobutyrate	Tyrosine	-0.072	0.052	0.1692	0.8287	-0.074	0.063	0.244	0.8316
3-Hydroxyisobutyrate	Valine	0.013	0.045	0.7725	0.9782	-0.021	0.048	0.6662	0.9455
3-Hydroxyisobutyrate	myo-Inositol	-0.117	0.07	0.0984	0.7814	-0.159	0.084	0.0635	0.674
3-Hydroxyisovalerate	2-Aminobutyrate	0.063	0.182	0.7324	0.978	0.01	0.178	0.9567	0.9935
3-Hydroxyisovalerate	2-Hydroxybutyrate	0.036	0.253	0.8888	0.9973	0.027	0.234	0.9082	0.9847
3-Hydroxyisovalerate	2-Oxoisocaproate	-0.234	0.137	0.0919	0.7792	-0.164	0.154	0.2905	0.8601
3-Hydroxyisovalerate	3-Hydroxybutyrate	-0.605	0.587	0.3063	0.8948	-0.483	0.646	0.4572	0.9071
3-Hydroxyisovalerate	3-Hydroxyisobutyrate	0.027	0.11	0.8059	0.9872	-0.009	0.098	0.9235	0.9875
3-Hydroxyisovalerate	3-Methyl-2-oxo-butanoic acid	-0.12	0.13	0.362	0.9176	-0.051	0.139	0.7129	0.9523
3-Hydroxyisovalerate	3-Methyl-2-oxovalerate	-0.135	0.117	0.2499	0.8745	-0.109	0.109	0.3221	0.8811
3-Hydroxyisovalerate	Acetate	-0.096	0.116	0.4136	0.9234	-0.076	0.111	0.4977	0.9172
3-Hydroxyisovalerate	Acetone	-0.044	0.102	0.6644	0.9765	-0.037	0.096	0.7007	0.951
3-Hydroxyisovalerate	Alanine	-0.011	0.107	0.9208	0.9973	-0.031	0.104	0.7667	0.9561
3-Hydroxyisovalerate	Arginine	-0.003	0.16	0.9843	0.9973	-0.045	0.166	0.7875	0.9592
3-Hydroxyisovalerate	Ascorbate	-0.157	0.257	0.5443	0.9539	-0.252	0.284	0.3783	0.8811
3-Hydroxyisovalerate	Asparagine	-0.064	0.103	0.5339	0.9539	-0.062	0.1	0.5376	0.9188
3-Hydroxyisovalerate	Aspartate	-0.232	0.199	0.2479	0.8745	-0.152	0.214	0.4815	0.9172
3-Hydroxyisovalerate	Betaine	-0.03	0.111	0.7844	0.9822	-0.046	0.115	0.6882	0.951
3-Hydroxyisovalerate	Choline	-0.181	0.13	0.1671	0.8287	-0.216	0.136	0.1181	0.7007
3-Hydroxyisovalerate	Creatine	0.297	0.173	0.0908	0.7764	0.248	0.184	0.1824	0.7956
3-Hydroxyisovalerate	Creatinine	-0.023	0.097	0.8121	0.9872	-0.055	0.089	0.5386	0.9188
3-Hydroxyisovalerate	Cystine	0.19	0.156	0.2273	0.8597	0.159	0.178	0.3763	0.8811
3-Hydroxyisovalerate	Dimethyl sulfone	-0.16	0.316	0.6149	0.9749	-0.088	0.3	0.7696	0.9561
3-Hydroxyisovalerate	Ethanolamine	-0.067	0.126	0.598	0.9702	-0.104	0.135	0.4456	0.905
3-Hydroxyisovalerate	Formate	-0.01	0.13	0.9419	0.9973	-0.062	0.141	0.6598	0.9449
3-Hydroxyisovalerate	Glucose	0.184	0.131	0.1653	0.8287	0.125	0.14	0.3747	0.8811
3-Hydroxyisovalerate	Glutamate	-0.266	0.276	0.3386	0.9063	-0.104	0.233	0.6563	0.943
3-Hydroxyisovalerate	Glutamine	-0.025	0.077	0.7488	0.978	-0.079	0.062	0.2098	0.8226
3-Hydroxyisovalerate	Glycine	-0.006	0.085	0.9454	0.9973	0.066	0.074	0.373	0.8811
3-Hydroxyisovalerate	Histidine	-0.038	0.073	0.6079	0.9739	-0.032	0.08	0.6908	0.951
3-Hydroxyisovalerate	Hypoxanthine	-0.299	0.252	0.2399	0.8643	-0.136	0.281	0.6297	0.9306
3-Hydroxyisovalerate	Isoleucine	0.003	0.095	0.9781	0.9973	-0.071	0.095	0.4578	0.9071
3-Hydroxyisovalerate	Lactate	-0.104	0.187	0.5791	0.9642	-0.041	0.213	0.8481	0.9752
3-Hydroxyisovalerate	Leucine	0.058	0.093	0.5331	0.9539	0.011	0.082	0.8911	0.9807
3-Hydroxyisovalerate	Lysine	0.039	0.08	0.6239	0.9749	0.016	0.086	0.8535	0.9752
3-Hydroxyisovalerate	Methionine	-0.039	0.087	0.6541	0.9765	-0.07	0.086	0.4233	0.8976
3-Hydroxyisovalerate	Ornithine	-0.304	0.135	0.028	0.6729	-0.306	0.157	0.0569	0.674
3-Hydroxyisovalerate	Phenylalanine	-0.071	0.085	0.406	0.9234	-0.078	0.09	0.3903	0.8811
3-Hydroxyisovalerate	Proline	-0.079	0.088	0.3729	0.9176	-0.158	0.09	0.0859	0.674
3-Hydroxyisovalerate	Pyroglutamate	-0.243	0.197	0.2212	0.8597	-0.186	0.181	0.3078	0.8695
3-Hydroxyisovalerate	Pyruvate	0.11	0.492	0.824	0.9908	0.167	0.531	0.7543	0.9561
3-Hydroxyisovalerate	Serine	-0.045	0.092	0.6292	0.9749	-0.024	0.096	0.7993	0.9608
3-Hydroxyisovalerate	Taurine	0.146	0.166	0.3823	0.9212	0.148	0.189	0.4373	0.9016
3-Hydroxyisovalerate	Threonine	-0.02	0.102	0.8453	0.9957	-0.063	0.109	0.5623	0.9188
3-Hydroxyisovalerate	Tyrosine	-0.094	0.087	0.2881	0.8886	-0.102	0.095	0.288	0.8568
3-Hydroxyisovalerate	Valine	0.074	0.077	0.3398	0.9063	0.006	0.072	0.9372	0.9925
3-Hydroxyisovalerate	myo-Inositol	-0.245	0.127	0.0577	0.7764	-0.295	0.132	0.0297	0.6602
3-Methyl-2-oxo-butanoic acid	2-Aminobutyrate	0.229	0.181	0.2115	0.8597	0.205	0.198	0.3039	0.8695
3-Methyl-2-oxo-butanoic acid	2-Hydroxybutyrate	0.333	0.239	0.1679	0.8287	0.382	0.261	0.1502	0.7471
3-Methyl-2-oxo-butanoic acid	2-Oxoisocaproate	0.236	0.137	0.0903	0.7764	0.338	0.156	0.0343	0.6649
3-Methyl-2-oxo-butanoic acid	3-Hydroxybutyrate	-0.082	0.621	0.8958	0.9973	0.113	0.646	0.8624	0.9763
3-Methyl-2-oxo-butanoic acid	3-Hydroxyisobutyrate	0.193	0.113	0.0912	0.7764	0.16	0.095	0.0978	0.674
3-Methyl-2-oxo-butanoic acid	3-Methyl-2-oxo-butanoic acid	0.309	0.134	0.0244	0.6544	0.367	0.119	0.0033	0.3401
3-Methyl-2-oxo-butanoic acid	3-Methyl-2-oxovalerate	0.174	0.121	0.1539	0.8206	0.166	0.115	0.1545	0.7601
3-Methyl-2-oxo-butanoic acid	Acetate	-0.027	0.119	0.8205	0.9886	-0.014	0.115	0.9045	0.9841
3-Methyl-2-oxo-butanoic acid	Acetone	0.055	0.105	0.5987	0.9704	0.049	0.098	0.6212	0.9283
3-Methyl-2-oxo-butanoic acid	Alanine	0.109	0.1	0.2795	0.8845	0.106	0.103	0.308	0.8695
3-Methyl-2-oxo-butanoic acid	Arginine	0.16	0.163	0.3308	0.9063	0.151	0.16	0.3493	0.8811
3-Methyl-2-oxo-butanoic acid	Ascorbate	-0.081	0.252	0.7502	0.978	-0.203	0.284	0.4763	0.915
3-Methyl-2-oxo-butanoic acid	Asparagine	0.07	0.103	0.496	0.9454	-0.016	0.102	0.8722	0.9763
3-Methyl-2-oxo-butanoic acid	Aspartate	0.245	0.19	0.2026	0.8579	0.152	0.233	0.5166	0.9188
3-Methyl-2-oxo-butanoic acid	Betaine	0.124	0.109	0.2604	0.8786	0.149	0.111	0.1847	0.7979
3-Methyl-2-oxo-butanoic acid	Choline	0.067	0.132	0.6141	0.9749	0.083	0.143	0.5642	0.9188
3-Methyl-2-oxo-butanoic acid	Creatine	0.126	0.173	0.4697	0.9448	0.122	0.179	0.4973	0.9172
3-Methyl-2-oxo-butanoic acid	Creatinine	0.021	0.1	0.8319	0.9918	-0.03	0.09	0.7419	0.9533
3-Methyl-2-oxo-butanoic acid	Cystine	0.174	0.167	0.3007	0.8907	0.185	0.155	0.2381	0.8316
3-Methyl-2-oxo-butanoic acid	Dimethyl sulfone	-0.01	0.312	0.9735	0.9973	-0.01	0.303	0.9743	0.996
3-Methyl-2-oxo-butanoic acid	Ethanolamine	-0.008	0.135	0.9525	0.9973	-0.006	0.131	0.9612	0.994
3-Methyl-2-oxo-butanoic acid	Formate	0.129	0.13	0.3272	0.9063	0.128	0.136	0.3494	0.8811
3-Methyl-2-oxo-butanoic acid	Glucose	0.031	0.134	0.8162	0.9872	-0.019	0.133	0.8865	0.9782
3-Methyl-2-oxo-butanoic acid	Glutamate	0.006	0.293	0.9847	0.9973	0.055	0.25	0.8254	0.9675
3-Methyl-2-oxo-butanoic acid	Glutamine	0.022	0.077	0.7713	0.978	-0.008	0.069	0.9105	0.9861
3-Methyl-2-oxo-butanoic acid	Glycine	0.063	0.086	0.4662	0.9448	0.043	0.079	0.5856	0.9188
3-Methyl-2-oxo-butanoic acid	Histidine	-0.072	0.076	0.3504	0.9137	-0.077	0.081	0.3475	0.8811
3-Methyl-2-oxo-butanoic acid	Hypoxanthine	-0.018	0.27	0.9483	0.9973	0.017	0.285	0.9539	0.9935
3-Methyl-2-oxo-butanoic acid	Isoleucine	0.153	0.104	0.1471	0.81	0.129	0.1	0.2021	0.8198
3-Methyl-2-oxo-butanoic acid	Lactate	0.086	0.188	0.6511	0.9765	0.124	0.222	0.5793	0.9188
3-Methyl-2-oxo-butanoic acid	Leucine	0.18	0.102	0.0832	0.7764	0.147	0.089	0.1042	0.674
3-Methyl-2-oxo-butanoic acid	Lysine	0.142	0.082	0.0871	0.7764	0.147	0.085	0.0888	0.674
3-Methyl-2-oxo-butanoic acid	Methionine	-0.037	0.089	0.6763	0.9765	-0.038	0.088	0.6704	0.9455
3-Methyl-2-oxo-butanoic acid	Ornithine	-0.049	0.15	0.7435	0.978	-0.028	0.154	0.8558	0.9752
3-Methyl-2-oxo-butanoic acid	Phenylalanine	-0.001	0.087	0.9892	0.9982	-0.001	0.101	0.9926	0.9976
3-Methyl-2-oxo-butanoic acid	Proline	0.063	0.088	0.4771	0.9448	0.013	0.102	0.8978	0.9841
3-Methyl-2-oxo-butanoic acid	Pyroglutamate	0.055	0.203	0.7854	0.9822	-0.048	0.175	0.7847	0.9592
3-Methyl-2-oxo-butanoic acid	Pyruvate	0.352	0.485	0.4703	0.9448	0.443	0.605	0.4665	0.9089
3-Methyl-2-oxo-butanoic acid	Serine	0.121	0.088	0.1747	0.8292	0.11	0.098	0.268	0.8522
3-Methyl-2-oxo-butanoic acid	Taurine	0.079	0.178	0.6589	0.9765	0.091	0.173	0.6032	0.9224
3-Methyl-2-oxo-butanoic acid	Threonine	-0.008	0.104	0.94	0.9973	-0.038	0.11	0.7333	0.9533
3-Methyl-2-oxo-butanoic acid	Tyrosine	-0.064	0.093	0.4937	0.9448	-0.057	0.106	0.5954	0.9191
3-Methyl-2-oxo-butanoic acid	Valine	0.204	0.068	0.004	0.3431	0.174	0.073	0.0216	0.6243
3-Methyl-2-oxo-butanoic acid	myo-Inositol	-0.192	0.123	0.1238	0.8012	-0.21	0.134	0.1233	0.7117
Acetate	2-Aminobutyrate	0.134	0.118	0.2598	0.878	0.178	0.122	0.148	0.7471
Acetate	2-Hydroxybutyrate	0.163	0.158	0.3079	0.8948	0.227	0.168	0.1824	0.7956
Acetate	2-Oxoisocaproate	-0.01	0.088	0.9094	0.9973	-0.004	0.099	0.9658	0.9953
Acetate	3-Hydroxybutyrate	0.344	0.392	0.3831	0.9212	0.698	0.426	0.1069	0.6759
Acetate	3-Hydroxyisobutyrate	0.024	0.072	0.7368	0.978	0.038	0.065	0.5638	0.9188
Acetate	3-Methyl-2-oxo-butanoic acid	0.042	0.087	0.6259	0.9749	0.017	0.092	0.8533	0.9752
Acetate	3-Methyl-2-oxovalerate	-0.044	0.074	0.5536	0.9554	-0.043	0.076	0.5754	0.9188
Acetate	Acetate	-0.039	0.072	0.5889	0.9642	-0.061	0.079	0.4422	0.9032
Acetate	Acetone	0.074	0.066	0.2659	0.8822	0.042	0.068	0.5353	0.9188
Acetate	Alanine	-0.061	0.066	0.3591	0.917	-0.111	0.077	0.1543	0.7601
Acetate	Arginine	0.286	0.088	0.0019	0.2355	0.33	0.101	0.0018	0.3132
Acetate	Ascorbate	0.168	0.15	0.2686	0.8835	0.179	0.173	0.3049	0.8695
Acetate	Asparagine	-0.077	0.065	0.238	0.8643	-0.103	0.068	0.1389	0.7362
Acetate	Aspartate	-0.083	0.149	0.5782	0.9642	-0.155	0.168	0.3581	0.8811
Acetate	Betaine	-0.089	0.061	0.1478	0.81	-0.084	0.081	0.3034	0.8695
Acetate	Choline	-0.149	0.07	0.0362	0.6807	-0.197	0.079	0.0153	0.5446
Acetate	Creatine	-0.128	0.108	0.2404	0.8643	-0.118	0.108	0.2797	0.8547
Acetate	Creatinine	0.05	0.059	0.3974	0.9212	0.048	0.063	0.4525	0.9062
Acetate	Cystine	-0.071	0.098	0.4748	0.9448	-0.107	0.115	0.3542	0.8811
Acetate	Dimethyl sulfone	-0.036	0.187	0.8476	0.9962	-0.182	0.208	0.3863	0.8811
Acetate	Ethanolamine	-0.145	0.082	0.0806	0.7764	-0.228	0.095	0.0199	0.6174
Acetate	Formate	-0.072	0.087	0.4138	0.9234	-0.031	0.095	0.7404	0.9533
Acetate	Glucose	-0.013	0.085	0.8797	0.9973	0.021	0.091	0.8212	0.9673
Acetate	Glutamate	-0.322	0.174	0.0691	0.7764	-0.314	0.169	0.0691	0.674
Acetate	Glutamine	0.031	0.048	0.526	0.9539	0.047	0.047	0.3211	0.8811
Acetate	Glycine	0.007	0.053	0.8877	0.9973	0.004	0.053	0.9376	0.9925
Acetate	Histidine	-0.017	0.047	0.7152	0.978	-0.022	0.061	0.7192	0.9533
Acetate	Hypoxanthine	0.201	0.162	0.219	0.8597	0.188	0.192	0.3299	0.8811
Acetate	Isoleucine	-0.006	0.061	0.9231	0.9973	0.058	0.063	0.3618	0.8811
Acetate	Lactate	-0.176	0.126	0.1681	0.8287	-0.218	0.144	0.1364	0.7362
Acetate	Leucine	-0.061	0.062	0.3276	0.9063	0.013	0.057	0.8232	0.9675
Acetate	Lysine	-0.029	0.051	0.5777	0.9642	0.002	0.059	0.9712	0.996
Acetate	Methionine	-0.054	0.053	0.31	0.8948	-0.071	0.06	0.2444	0.8316
Acetate	Ornithine	-0.106	0.087	0.2298	0.8597	-0.142	0.083	0.0937	0.674
Acetate	Phenylalanine	-0.108	0.049	0.0317	0.6729	-0.1	0.055	0.0757	0.674
Acetate	Proline	-0.055	0.055	0.321	0.9007	-0.07	0.071	0.3338	0.8811
Acetate	Pyroglutamate	-0.01	0.13	0.941	0.9973	0.013	0.118	0.9155	0.987
Acetate	Pyruvate	-0.54	0.318	0.0945	0.7814	-0.558	0.329	0.0957	0.674
Acetate	Serine	-0.036	0.055	0.5181	0.9515	-0.038	0.066	0.5626	0.9188
Acetate	Taurine	-0.257	0.097	0.0102	0.4884	-0.232	0.125	0.0676	0.674
Acetate	Threonine	0.05	0.065	0.4425	0.9373	0.048	0.071	0.4987	0.9174
Acetate	Tyrosine	0.001	0.056	0.9846	0.9973	-0.042	0.064	0.5133	0.9188
Acetate	Valine	-0.008	0.048	0.8712	0.9969	0.012	0.047	0.7945	0.9608
Acetate	myo-Inositol	0.046	0.076	0.5429	0.9539	0.029	0.093	0.7543	0.9561
Acetoacetate	2-Aminobutyrate	0.162	0.072	0.0279	0.6729	0.194	0.069	0.0067	0.393
Acetoacetate	2-Hydroxybutyrate	0.178	0.096	0.069	0.7764	0.188	0.118	0.1175	0.6996
Acetoacetate	2-Oxoisocaproate	-0.003	0.056	0.9637	0.9973	-0.004	0.063	0.9479	0.9935
Acetoacetate	3-Hydroxybutyrate	0.049	0.259	0.8508	0.9966	-0.006	0.275	0.9819	0.996
Acetoacetate	3-Hydroxyisobutyrate	0.054	0.047	0.2572	0.878	0.019	0.043	0.6649	0.9455
Acetoacetate	3-Methyl-2-oxo-butanoic acid	0.004	0.058	0.9475	0.9973	-0.009	0.061	0.8772	0.9763
Acetoacetate	3-Methyl-2-oxovalerate	0.006	0.049	0.895	0.9973	-0.029	0.047	0.531	0.9188
Acetoacetate	Acetate	0.004	0.049	0.9424	0.9973	0.015	0.049	0.7644	0.9561
Acetoacetate	Acetone	0.009	0.043	0.8264	0.9908	0.022	0.04	0.587	0.9188
Acetoacetate	Alanine	-0.044	0.042	0.2921	0.8907	-0.055	0.045	0.2262	0.8259
Acetoacetate	Arginine	0.108	0.056	0.0561	0.7764	0.114	0.074	0.1281	0.7233
Acetoacetate	Ascorbate	-0.075	0.106	0.4816	0.9448	-0.107	0.111	0.3367	0.8811
Acetoacetate	Asparagine	-0.018	0.041	0.6638	0.9765	-0.067	0.046	0.1494	0.7471
Acetoacetate	Aspartate	-0.008	0.094	0.9327	0.9973	-0.106	0.102	0.3006	0.867
Acetoacetate	Betaine	0.068	0.044	0.1278	0.8012	0.08	0.047	0.0986	0.674
Acetoacetate	Choline	-0.108	0.049	0.0304	0.6729	-0.1	0.051	0.0539	0.674
Acetoacetate	Creatine	0.046	0.07	0.5155	0.9515	0.048	0.078	0.5433	0.9188
Acetoacetate	Creatinine	0.029	0.04	0.4703	0.9448	-0.003	0.037	0.9282	0.99
Acetoacetate	Cystine	0.053	0.062	0.3924	0.9212	0.1	0.072	0.1699	0.7827
Acetoacetate	Dimethyl sulfone	-0.107	0.13	0.4132	0.9234	-0.184	0.136	0.181	0.7956
Acetoacetate	Ethanolamine	-0.062	0.05	0.2237	0.8597	-0.061	0.059	0.3064	0.8695
Acetoacetate	Formate	0.003	0.055	0.9501	0.9973	-0.027	0.058	0.6486	0.9381
Acetoacetate	Glucose	0.002	0.057	0.9658	0.9973	-0.044	0.052	0.3952	0.8811
Acetoacetate	Glutamate	-0.123	0.117	0.2957	0.8907	-0.135	0.118	0.2601	0.8413
Acetoacetate	Glutamine	0.034	0.03	0.2631	0.8819	0.054	0.028	0.062	0.674
Acetoacetate	Glycine	0.008	0.034	0.8142	0.9872	0.007	0.032	0.8345	0.9729
Acetoacetate	Histidine	-0.038	0.034	0.2715	0.8835	-0.054	0.033	0.1062	0.6759
Acetoacetate	Hypoxanthine	-0.068	0.105	0.5204	0.9515	-0.108	0.125	0.3888	0.8811
Acetoacetate	Isoleucine	0.047	0.04	0.2381	0.8643	0.048	0.038	0.2158	0.8241
Acetoacetate	Lactate	-0.061	0.079	0.4413	0.9367	-0.131	0.094	0.1672	0.7793
Acetoacetate	Leucine	0.051	0.039	0.1947	0.8562	0.027	0.041	0.5171	0.9188
Acetoacetate	Lysine	0.044	0.029	0.1356	0.8012	0.043	0.037	0.2506	0.8316
Acetoacetate	Methionine	-0.051	0.032	0.1197	0.8012	-0.072	0.041	0.0819	0.674
Acetoacetate	Ornithine	-0.039	0.063	0.5439	0.9539	-0.057	0.068	0.4027	0.8875
Acetoacetate	Phenylalanine	-0.053	0.036	0.1539	0.8206	-0.077	0.038	0.0484	0.674
Acetoacetate	Proline	-0.027	0.036	0.4629	0.9448	-0.055	0.036	0.1352	0.7362
Acetoacetate	Pyroglutamate	0.018	0.087	0.8392	0.9946	0.017	0.073	0.8166	0.9656
Acetoacetate	Pyruvate	0.107	0.194	0.5837	0.9642	-0.151	0.21	0.4743	0.914
Acetoacetate	Serine	0.031	0.033	0.3392	0.9063	0.008	0.04	0.8479	0.9752
Acetoacetate	Taurine	-0.012	0.071	0.872	0.9969	-0.056	0.071	0.4388	0.9016
Acetoacetate	Threonine	0.006	0.043	0.8817	0.9973	0.013	0.048	0.7822	0.9588
Acetoacetate	Tyrosine	-0.08	0.037	0.0366	0.6807	-0.093	0.041	0.0274	0.6602
Acetoacetate	Valine	0.018	0.032	0.5771	0.9642	0.004	0.03	0.8852	0.9778
Acetoacetate	myo-Inositol	-0.027	0.047	0.5724	0.9642	-0.052	0.057	0.3624	0.8811
Acetone	2-Aminobutyrate	0.171	0.094	0.0737	0.7764	0.204	0.107	0.0627	0.674
Acetone	2-Hydroxybutyrate	0.086	0.145	0.5536	0.9554	0.077	0.142	0.5903	0.9188
Acetone	2-Oxoisocaproate	-0.161	0.075	0.0371	0.6807	-0.161	0.091	0.0827	0.674
Acetone	3-Hydroxybutyrate	0.03	0.35	0.9329	0.9973	0.033	0.402	0.9347	0.991
Acetone	3-Hydroxyisobutyrate	0.019	0.065	0.7686	0.978	-0.029	0.059	0.6288	0.9306
Acetone	3-Methyl-2-oxo-butanoic acid	-0.106	0.068	0.1253	0.8012	-0.07	0.08	0.3867	0.8811
Acetone	3-Methyl-2-oxovalerate	-0.092	0.065	0.1636	0.8287	-0.133	0.066	0.0494	0.674
Acetone	Acetate	-0.049	0.066	0.4637	0.9448	-0.029	0.076	0.7067	0.9515
Acetone	Acetone	-0.002	0.058	0.9768	0.9973	0.035	0.062	0.5761	0.9188
Acetone	Alanine	-0.107	0.055	0.0556	0.7764	-0.124	0.06	0.0425	0.674
Acetone	Arginine	0.084	0.086	0.3339	0.9063	0.11	0.099	0.2706	0.8522
Acetone	Ascorbate	-0.166	0.151	0.2754	0.8845	-0.157	0.177	0.3782	0.8811
Acetone	Asparagine	-0.044	0.059	0.4597	0.9448	-0.106	0.065	0.1049	0.6753
Acetone	Aspartate	-0.018	0.129	0.8891	0.9973	-0.189	0.148	0.2057	0.8198
Acetone	Betaine	-0.096	0.056	0.0911	0.7764	-0.103	0.071	0.1509	0.7484
Acetone	Choline	-0.203	0.067	0.0033	0.3431	-0.23	0.071	0.0019	0.314
Acetone	Creatine	-0.089	0.098	0.3639	0.9176	-0.129	0.105	0.2236	0.8259
Acetone	Creatinine	0.102	0.054	0.0622	0.7764	0.041	0.059	0.4872	0.9172
Acetone	Cystine	-0.065	0.087	0.4567	0.9448	-0.031	0.102	0.7602	0.9561
Acetone	Dimethyl sulfone	-0.137	0.172	0.429	0.9274	-0.221	0.191	0.2518	0.8316
Acetone	Ethanolamine	-0.15	0.068	0.0311	0.6729	-0.173	0.078	0.0311	0.6646
Acetone	Formate	-0.007	0.075	0.925	0.9973	-0.011	0.083	0.8974	0.9841
Acetone	Glucose	0.135	0.073	0.0681	0.7764	0.113	0.078	0.1556	0.7605
Acetone	Glutamate	-0.142	0.153	0.3585	0.917	-0.154	0.163	0.3494	0.8811
Acetone	Glutamine	-0.038	0.043	0.3733	0.9176	-0.011	0.043	0.7987	0.9608
Acetone	Glycine	0.046	0.048	0.3407	0.9063	0.051	0.045	0.2583	0.8381
Acetone	Histidine	-0.038	0.043	0.3839	0.9212	-0.05	0.05	0.3147	0.8738
Acetone	Hypoxanthine	-0.053	0.145	0.7139	0.978	-0.104	0.163	0.5284	0.9188
Acetone	Isoleucine	-0.053	0.055	0.3376	0.9063	-0.079	0.054	0.1503	0.7471
Acetone	Lactate	-0.154	0.104	0.1421	0.81	-0.241	0.128	0.0651	0.674
Acetone	Leucine	-0.026	0.054	0.6311	0.975	-0.1	0.054	0.0705	0.674
Acetone	Lysine	-0.013	0.045	0.7709	0.978	-0.016	0.054	0.7714	0.9561
Acetone	Methionine	-0.053	0.046	0.2559	0.878	-0.089	0.051	0.0875	0.674
Acetone	Ornithine	-0.097	0.08	0.2296	0.8597	-0.126	0.09	0.1646	0.7715
Acetone	Phenylalanine	-0.069	0.045	0.1315	0.8012	-0.11	0.055	0.0496	0.674
Acetone	Proline	-0.002	0.049	0.9632	0.9973	-0.032	0.063	0.6159	0.9271
Acetone	Pyroglutamate	-0.089	0.109	0.4189	0.9234	0.017	0.103	0.8711	0.9763
Acetone	Pyruvate	-0.225	0.283	0.4285	0.9272	-0.371	0.319	0.2493	0.8316
Acetone	Serine	0.047	0.045	0.3101	0.8948	0.024	0.056	0.6702	0.9455
Acetone	Taurine	-0.091	0.091	0.3194	0.9007	-0.146	0.102	0.1567	0.7609
Acetone	Threonine	0.05	0.06	0.4076	0.9234	0.033	0.067	0.6257	0.93
Acetone	Tyrosine	-0.086	0.048	0.0794	0.7764	-0.105	0.059	0.0823	0.674
Acetone	Valine	0.005	0.043	0.9018	0.9973	-0.031	0.043	0.4827	0.9172
Acetone	myo-Inositol	-0.087	0.068	0.2047	0.8585	-0.129	0.084	0.1285	0.7236
Alanine	2-Aminobutyrate	-0.171	0.207	0.413	0.9234	-0.164	0.226	0.4708	0.9114
Alanine	2-Hydroxybutyrate	-0.112	0.282	0.6941	0.978	0.004	0.262	0.9889	0.9976
Alanine	2-Oxoisocaproate	-0.061	0.153	0.6932	0.978	-0.11	0.171	0.5208	0.9188
Alanine	3-Hydroxybutyrate	0.213	0.681	0.7549	0.978	0.405	0.751	0.5921	0.9188
Alanine	3-Hydroxyisobutyrate	-0.128	0.136	0.35	0.9137	-0.117	0.108	0.2818	0.8547
Alanine	3-Methyl-2-oxo-butanoic acid	-0.015	0.159	0.9229	0.9973	-0.03	0.157	0.8482	0.9752
Alanine	3-Methyl-2-oxovalerate	-0.12	0.132	0.3672	0.9176	-0.1	0.13	0.4458	0.905
Alanine	Acetate	-0.097	0.133	0.4698	0.9448	-0.109	0.135	0.4199	0.8953
Alanine	Acetone	0.019	0.117	0.8728	0.9969	0.041	0.114	0.7213	0.9533
Alanine	Alanine	0.153	0.117	0.1975	0.8562	0.21	0.122	0.0917	0.674
Alanine	Arginine	0.214	0.164	0.1973	0.8562	0.236	0.154	0.1315	0.733
Alanine	Ascorbate	0.096	0.295	0.7453	0.978	0.123	0.325	0.7052	0.9515
Alanine	Asparagine	0.021	0.123	0.8644	0.9969	0.044	0.11	0.6909	0.951
Alanine	Aspartate	-0.128	0.247	0.6071	0.9739	-0.073	0.254	0.7739	0.9561
Alanine	Betaine	-0.154	0.126	0.228	0.8597	-0.108	0.136	0.4278	0.8983
Alanine	Choline	0.052	0.147	0.7231	0.978	0.03	0.145	0.8359	0.9732
Alanine	Creatine	-0.394	0.183	0.0355	0.6807	-0.364	0.204	0.0794	0.674
Alanine	Creatinine	-0.12	0.108	0.2714	0.8835	-0.055	0.103	0.5953	0.9191
Alanine	Cystine	-0.202	0.18	0.2665	0.8822	-0.212	0.187	0.2611	0.842
Alanine	Dimethyl sulfone	0.095	0.348	0.7846	0.9822	0.156	0.331	0.6391	0.9325
Alanine	Ethanolamine	-0.058	0.145	0.6896	0.978	-0.124	0.144	0.3943	0.8811
Alanine	Formate	-0.123	0.151	0.4193	0.9234	-0.13	0.152	0.3979	0.8811
Alanine	Glucose	0.13	0.151	0.3944	0.9212	0.177	0.148	0.2364	0.8316
Alanine	Glutamate	0.09	0.322	0.7806	0.9819	0.036	0.273	0.8943	0.9827
Alanine	Glutamine	-0.019	0.089	0.8317	0.9918	-0.068	0.082	0.4069	0.8892
Alanine	Glycine	-0.001	0.094	0.9953	0.9984	0.028	0.088	0.7491	0.9553
Alanine	Histidine	0.15	0.082	0.0707	0.7764	0.154	0.083	0.0684	0.674
Alanine	Hypoxanthine	0.141	0.301	0.6419	0.9765	0.332	0.335	0.3257	0.8811
Alanine	Isoleucine	-0.17	0.107	0.1156	0.8	-0.124	0.108	0.2537	0.8316
Alanine	Lactate	0.095	0.196	0.6276	0.9749	0.265	0.254	0.3002	0.867
Alanine	Leucine	-0.15	0.113	0.1895	0.8543	-0.104	0.103	0.3153	0.8738
Alanine	Lysine	-0.125	0.085	0.1444	0.81	-0.119	0.097	0.2251	0.8259
Alanine	Methionine	-0.083	0.087	0.3397	0.9063	-0.061	0.098	0.5362	0.9188
Alanine	Ornithine	-0.106	0.165	0.5224	0.9515	-0.073	0.162	0.6544	0.941
Alanine	Phenylalanine	-0.12	0.097	0.2207	0.8597	-0.061	0.112	0.5871	0.9188
Alanine	Proline	0.168	0.101	0.0996	0.7814	0.193	0.119	0.1096	0.684
Alanine	Pyroglutamate	-0.103	0.232	0.6579	0.9765	-0.083	0.202	0.681	0.951
Alanine	Pyruvate	0.043	0.558	0.9394	0.9973	0.35	0.624	0.577	0.9188
Alanine	Serine	0.066	0.101	0.5158	0.9515	0.068	0.107	0.5283	0.9188
Alanine	Taurine	-0.072	0.193	0.7106	0.978	-0.017	0.193	0.9313	0.991
Alanine	Threonine	0.24	0.109	0.0304	0.6729	0.221	0.114	0.0568	0.674
Alanine	Tyrosine	-0.094	0.099	0.3502	0.9137	-0.081	0.109	0.4601	0.9071
Alanine	Valine	-0.063	0.087	0.4745	0.9448	-0.053	0.084	0.5359	0.9188
Alanine	myo-Inositol	-0.068	0.134	0.6141	0.9749	-0.045	0.148	0.7599	0.9561
Arginine	2-Aminobutyrate	-0.186	0.144	0.1988	0.8562	-0.195	0.157	0.2172	0.8246
Arginine	2-Hydroxybutyrate	-0.053	0.197	0.7892	0.9823	0.006	0.195	0.9759	0.996
Arginine	2-Oxoisocaproate	-0.003	0.109	0.9809	0.9973	-0.017	0.122	0.8876	0.9784
Arginine	3-Hydroxybutyrate	-0.078	0.473	0.8699	0.9969	-0.013	0.535	0.9814	0.996
Arginine	3-Hydroxyisobutyrate	0.067	0.087	0.4435	0.9377	0.099	0.083	0.241	0.8316
Arginine	3-Methyl-2-oxo-butanoic acid	0.066	0.112	0.5559	0.9576	0.033	0.12	0.784	0.9592
Arginine	3-Methyl-2-oxovalerate	-0.067	0.097	0.4933	0.9448	-0.148	0.092	0.113	0.6919
Arginine	Acetate	-0.197	0.092	0.0362	0.6807	-0.178	0.083	0.0359	0.674
Arginine	Acetone	0.119	0.086	0.1716	0.8287	0.08	0.085	0.3504	0.8811
Arginine	Alanine	0.128	0.085	0.1372	0.8012	0.176	0.082	0.0371	0.674
Arginine	Arginine	0.084	0.118	0.479	0.9448	0.041	0.14	0.7714	0.9561
Arginine	Ascorbate	-0.029	0.201	0.8867	0.9973	-0.088	0.231	0.7049	0.9515
Arginine	Asparagine	-0.055	0.079	0.4908	0.9448	-0.033	0.085	0.7032	0.951
Arginine	Aspartate	0.068	0.177	0.7004	0.978	0.046	0.192	0.8124	0.9651
Arginine	Betaine	0.175	0.082	0.0357	0.6807	0.159	0.1	0.119	0.7007
Arginine	Choline	0.184	0.106	0.0873	0.7764	0.185	0.114	0.1105	0.684
Arginine	Creatine	-0.214	0.142	0.1364	0.8012	-0.264	0.157	0.0979	0.674
Arginine	Creatinine	0.031	0.074	0.6757	0.9765	0.065	0.077	0.3978	0.8811
Arginine	Cystine	0.263	0.109	0.0189	0.6428	0.23	0.131	0.0844	0.674
Arginine	Dimethyl sulfone	-0.481	0.231	0.0412	0.7256	-0.483	0.239	0.0481	0.674
Arginine	Ethanolamine	0.082	0.103	0.4283	0.9272	0.08	0.115	0.4893	0.9172
Arginine	Formate	0.14	0.101	0.1716	0.8287	0.265	0.1	0.0103	0.4607
Arginine	Glucose	0.166	0.104	0.1142	0.7974	0.115	0.112	0.3094	0.8695
Arginine	Glutamate	-0.052	0.223	0.8164	0.9872	0.1	0.202	0.6225	0.9283
Arginine	Glutamine	-0.027	0.065	0.6768	0.9765	-0.029	0.058	0.6149	0.9271
Arginine	Glycine	0.025	0.067	0.709	0.978	0.066	0.066	0.3206	0.8811
Arginine	Histidine	-0.075	0.061	0.2213	0.8597	-0.1	0.072	0.1692	0.7827
Arginine	Hypoxanthine	0.346	0.207	0.0993	0.7814	0.561	0.181	0.0031	0.3401
Arginine	Isoleucine	-0.015	0.077	0.8438	0.9957	-0.012	0.082	0.8812	0.9763
Arginine	Lactate	0.154	0.157	0.3301	0.9063	0.301	0.179	0.0986	0.674
Arginine	Leucine	0.047	0.076	0.5407	0.9539	0.036	0.075	0.6347	0.9306
Arginine	Lysine	0.124	0.064	0.0565	0.7764	0.073	0.073	0.3164	0.8757
Arginine	Methionine	0.023	0.069	0.7378	0.978	0.002	0.078	0.9782	0.996
Arginine	Ornithine	-0.13	0.117	0.272	0.8835	-0.081	0.12	0.5014	0.9177
Arginine	Phenylalanine	-0.011	0.072	0.8766	0.9973	0.049	0.077	0.5262	0.9188
Arginine	Proline	0.094	0.066	0.1614	0.8287	0.093	0.093	0.3242	0.8811
Arginine	Pyroglutamate	0.015	0.167	0.9278	0.9973	0.007	0.147	0.9643	0.9944
Arginine	Pyruvate	0.344	0.399	0.3919	0.9212	0.541	0.415	0.1986	0.8154
Arginine	Serine	0.045	0.07	0.5223	0.9515	0.075	0.079	0.3448	0.8811
Arginine	Taurine	0.13	0.129	0.3151	0.9007	0.164	0.151	0.2801	0.8547
Arginine	Threonine	-0.029	0.083	0.7257	0.978	-0.037	0.089	0.6769	0.9487
Arginine	Tyrosine	0.069	0.066	0.2989	0.8907	0.08	0.072	0.2696	0.8522
Arginine	Valine	0.099	0.064	0.1267	0.8012	0.091	0.055	0.106	0.6759
Arginine	myo-Inositol	0.112	0.095	0.2438	0.8652	0.104	0.106	0.3319	0.8811
Asparagine	2-Aminobutyrate	0.402	0.169	0.0206	0.6544	0.445	0.173	0.0127	0.5128
Asparagine	2-Hydroxybutyrate	0.421	0.236	0.0793	0.7764	0.494	0.252	0.0553	0.674
Asparagine	2-Oxoisocaproate	-0.04	0.131	0.7627	0.978	-0.037	0.145	0.7968	0.9608
Asparagine	3-Hydroxybutyrate	1.168	0.502	0.0232	0.6544	1.202	0.6	0.0502	0.674
Asparagine	3-Hydroxyisobutyrate	-0.031	0.109	0.7727	0.9782	-0.026	0.095	0.7875	0.9592
Asparagine	3-Methyl-2-oxo-butanoic acid	-0.036	0.131	0.7867	0.9823	-0.025	0.137	0.8534	0.9752
Asparagine	3-Methyl-2-oxovalerate	-0.07	0.11	0.5277	0.9539	-0.109	0.116	0.353	0.8811
Asparagine	Acetate	-0.039	0.109	0.7189	0.978	-0.003	0.114	0.9766	0.996
Asparagine	Acetone	0.07	0.094	0.4595	0.9448	0.01	0.093	0.9127	0.9867
Asparagine	Alanine	-0.086	0.097	0.3786	0.9176	-0.115	0.095	0.2306	0.8273
Asparagine	Arginine	0.18	0.14	0.2039	0.8579	0.127	0.174	0.4691	0.9107
Asparagine	Ascorbate	-0.214	0.25	0.3962	0.9212	-0.247	0.259	0.3446	0.8811
Asparagine	Asparagine	0.043	0.097	0.6562	0.9765	0.032	0.1	0.7469	0.9537
Asparagine	Aspartate	-0.054	0.214	0.8024	0.987	-0.064	0.215	0.7667	0.9561
Asparagine	Betaine	-0.225	0.09	0.0148	0.5494	-0.25	0.107	0.023	0.6405
Asparagine	Choline	-0.216	0.115	0.0641	0.7764	-0.212	0.11	0.0597	0.674
Asparagine	Creatine	-0.097	0.16	0.547	0.9539	-0.116	0.178	0.519	0.9188
Asparagine	Creatinine	0.116	0.093	0.2162	0.8597	0.107	0.093	0.2537	0.8316
Asparagine	Cystine	-0.109	0.139	0.4363	0.9363	-0.098	0.158	0.5365	0.9188
Asparagine	Dimethyl sulfone	-0.072	0.282	0.8004	0.9859	-0.165	0.309	0.5952	0.9191
Asparagine	Ethanolamine	-0.202	0.116	0.0875	0.7764	-0.231	0.105	0.032	0.6646
Asparagine	Formate	-0.133	0.125	0.2916	0.8907	-0.09	0.141	0.527	0.9188
Asparagine	Glucose	-0.043	0.124	0.7324	0.978	-0.033	0.129	0.7987	0.9608
Asparagine	Glutamate	0.006	0.266	0.9824	0.9973	0.014	0.236	0.9518	0.9935
Asparagine	Glutamine	-0.06	0.075	0.4223	0.9234	-0.034	0.068	0.6212	0.9283
Asparagine	Glycine	0.098	0.077	0.2061	0.8597	0.116	0.071	0.1069	0.6759
Asparagine	Histidine	0.07	0.068	0.3013	0.8911	0.089	0.076	0.2457	0.8316
Asparagine	Hypoxanthine	0.424	0.236	0.0767	0.7764	0.394	0.254	0.1259	0.7168
Asparagine	Isoleucine	-0.047	0.086	0.5849	0.9642	-0.009	0.093	0.9254	0.9881
Asparagine	Lactate	0.063	0.166	0.7074	0.978	0.096	0.194	0.6221	0.9283
Asparagine	Leucine	-0.028	0.086	0.7492	0.978	0.04	0.083	0.6326	0.9306
Asparagine	Lysine	-0.115	0.064	0.0789	0.7764	-0.11	0.083	0.1917	0.8078
Asparagine	Methionine	0.012	0.078	0.8807	0.9973	0.005	0.092	0.9599	0.9935
Asparagine	Ornithine	0.042	0.135	0.7594	0.978	0.017	0.148	0.908	0.9847
Asparagine	Phenylalanine	-0.049	0.078	0.5362	0.9539	-0.063	0.093	0.4975	0.9172
Asparagine	Proline	0.036	0.081	0.6598	0.9765	0.031	0.099	0.7586	0.9561
Asparagine	Pyroglutamate	-0.021	0.189	0.9121	0.9973	0.03	0.166	0.8574	0.9752
Asparagine	Pyruvate	0.129	0.432	0.7662	0.978	0.44	0.5	0.3835	0.8811
Asparagine	Serine	0.148	0.069	0.0357	0.6807	0.193	0.077	0.0155	0.5446
Asparagine	Taurine	-0.116	0.15	0.4417	0.9367	0.011	0.164	0.9486	0.9935
Asparagine	Threonine	0.291	0.081	0.0007	0.1548	0.312	0.105	0.0043	0.341
Asparagine	Tyrosine	-0.091	0.08	0.2589	0.878	-0.157	0.087	0.0743	0.674
Asparagine	Valine	-0.047	0.072	0.518	0.9515	-0.018	0.074	0.8058	0.9616
Asparagine	myo-Inositol	-0.021	0.111	0.8507	0.9966	-0.072	0.126	0.5688	0.9188
Aspartate	2-Aminobutyrate	-0.321	0.099	0.0018	0.2355	-0.33	0.115	0.006	0.3733
Aspartate	2-Hydroxybutyrate	-0.299	0.13	0.0247	0.6544	-0.305	0.157	0.0571	0.674
Aspartate	2-Oxoisocaproate	-0.047	0.079	0.5567	0.9583	-0.157	0.086	0.0734	0.674
Aspartate	3-Hydroxybutyrate	-0.162	0.36	0.6553	0.9765	-0.172	0.391	0.6624	0.9453
Aspartate	3-Hydroxyisobutyrate	-0.078	0.066	0.2417	0.8643	-0.044	0.06	0.4624	0.9071
Aspartate	3-Methyl-2-oxo-butanoic acid	-0.074	0.077	0.3396	0.9063	-0.132	0.078	0.0955	0.674
Aspartate	3-Methyl-2-oxovalerate	-0.137	0.065	0.0395	0.7018	-0.181	0.058	0.0029	0.3401
Aspartate	Acetate	-0.096	0.072	0.1912	0.8543	-0.08	0.076	0.2986	0.867
Aspartate	Acetone	-0.026	0.059	0.6543	0.9765	-0.019	0.061	0.7511	0.9553
Aspartate	Alanine	0.084	0.052	0.115	0.7988	0.122	0.069	0.0831	0.674
Aspartate	Arginine	-0.002	0.094	0.9808	0.9973	0.02	0.102	0.8467	0.9752
Aspartate	Ascorbate	0.075	0.153	0.6262	0.9749	0.173	0.161	0.2865	0.8547
Aspartate	Asparagine	0.059	0.062	0.3406	0.9063	0.049	0.065	0.4534	0.9062
Aspartate	Aspartate	0.207	0.135	0.1299	0.8012	0.227	0.133	0.0952	0.674
Aspartate	Betaine	-0.065	0.061	0.2929	0.8907	-0.061	0.066	0.3617	0.8811
Aspartate	Choline	0.063	0.075	0.4011	0.9234	0.064	0.073	0.3821	0.8811
Aspartate	Creatine	-0.238	0.096	0.016	0.5833	-0.198	0.095	0.0407	0.674
Aspartate	Creatinine	0.039	0.056	0.4904	0.9448	0.062	0.053	0.2427	0.8316
Aspartate	Cystine	-0.007	0.092	0.9419	0.9973	0	0.114	0.9998	0.9999
Aspartate	Dimethyl sulfone	-0.133	0.183	0.4683	0.9448	-0.098	0.198	0.6216	0.9283
Aspartate	Ethanolamine	0.124	0.071	0.0831	0.7764	0.11	0.089	0.2223	0.8259
Aspartate	Formate	-0.027	0.079	0.7382	0.978	0.065	0.086	0.4572	0.9071
Aspartate	Glucose	0.07	0.074	0.3506	0.9137	0.08	0.081	0.323	0.8811
Aspartate	Glutamate	0.067	0.172	0.6958	0.978	0.08	0.155	0.6074	0.9242
Aspartate	Glutamine	-0.056	0.045	0.2112	0.8597	-0.036	0.044	0.4176	0.8953
Aspartate	Glycine	0.092	0.045	0.0442	0.744	0.1	0.051	0.0572	0.674
Aspartate	Histidine	0.042	0.041	0.3063	0.8948	0.034	0.057	0.5601	0.9188
Aspartate	Hypoxanthine	0.245	0.142	0.0886	0.7764	0.312	0.176	0.0819	0.674
Aspartate	Isoleucine	-0.076	0.057	0.1812	0.8413	-0.068	0.059	0.2551	0.8316
Aspartate	Lactate	0.136	0.119	0.2575	0.878	0.195	0.122	0.1167	0.6981
Aspartate	Leucine	-0.027	0.058	0.6432	0.9765	-0.008	0.056	0.8803	0.9763
Aspartate	Lysine	0.068	0.046	0.144	0.81	0.062	0.056	0.2705	0.8522
Aspartate	Methionine	0.074	0.048	0.1336	0.8012	0.095	0.05	0.0624	0.674
Aspartate	Ornithine	0.026	0.085	0.7593	0.978	0.038	0.098	0.7033	0.951
Aspartate	Phenylalanine	0.029	0.053	0.5918	0.9654	0.072	0.056	0.2049	0.8198
Aspartate	Proline	0.126	0.048	0.0107	0.4884	0.175	0.057	0.0035	0.3401
Aspartate	Pyroglutamate	-0.036	0.118	0.7628	0.978	0.012	0.109	0.9129	0.9867
Aspartate	Pyruvate	-0.077	0.288	0.7898	0.9823	0.093	0.352	0.7929	0.9606
Aspartate	Serine	0.033	0.048	0.4928	0.9448	0.026	0.06	0.6652	0.9455
Aspartate	Taurine	0.104	0.097	0.2874	0.8886	0.183	0.1	0.0714	0.674
Aspartate	Threonine	0.022	0.059	0.7138	0.978	0.007	0.065	0.918	0.987
Aspartate	Tyrosine	0.062	0.048	0.2035	0.8579	0.105	0.054	0.0555	0.674
Aspartate	Valine	-0.014	0.044	0.7594	0.978	0.015	0.045	0.7362	0.9533
Aspartate	myo-Inositol	0.095	0.067	0.1646	0.8287	0.147	0.07	0.0412	0.674
Betaine	2-Aminobutyrate	-0.13	0.171	0.4481	0.9392	-0.139	0.202	0.4956	0.9172
Betaine	2-Hydroxybutyrate	0.118	0.236	0.6195	0.9749	0.119	0.25	0.6352	0.9306
Betaine	2-Oxoisocaproate	0.063	0.131	0.6322	0.975	0.13	0.15	0.3895	0.8811
Betaine	3-Hydroxybutyrate	-0.1	0.595	0.8672	0.9969	0.266	0.656	0.6869	0.951
Betaine	3-Hydroxyisobutyrate	0.13	0.107	0.2302	0.8597	0.09	0.088	0.3063	0.8695
Betaine	3-Methyl-2-oxo-butanoic acid	0.043	0.133	0.75	0.978	0.078	0.133	0.557	0.9188
Betaine	3-Methyl-2-oxovalerate	0.054	0.117	0.6469	0.9765	0.087	0.127	0.4937	0.9172
Betaine	Acetate	-0.129	0.114	0.2627	0.8819	-0.14	0.113	0.2211	0.8259
Betaine	Acetone	-0.011	0.099	0.9149	0.9973	0.067	0.097	0.495	0.9172
Betaine	Alanine	-0.005	0.102	0.9616	0.9973	0.007	0.108	0.9448	0.9935
Betaine	Arginine	0.116	0.149	0.4382	0.9367	0.105	0.167	0.5317	0.9188
Betaine	Ascorbate	-0.07	0.245	0.7773	0.9808	0.063	0.284	0.8243	0.9675
Betaine	Asparagine	-0.014	0.098	0.8849	0.9973	0.029	0.107	0.7843	0.9592
Betaine	Aspartate	0.104	0.2	0.6056	0.9726	-0.118	0.233	0.615	0.9271
Betaine	Betaine	0.254	0.096	0.0103	0.4884	0.246	0.112	0.0318	0.6646
Betaine	Choline	-0.013	0.121	0.9155	0.9973	-0.04	0.128	0.7586	0.9561
Betaine	Creatine	-0.512	0.143	0.0007	0.1548	-0.57	0.145	0.0002	0.0818
Betaine	Creatinine	0.167	0.095	0.0835	0.7764	0.109	0.09	0.2307	0.8273
Betaine	Cystine	0.213	0.164	0.2003	0.8562	0.238	0.161	0.1453	0.7471
Betaine	Dimethyl sulfone	0.227	0.295	0.4445	0.9385	0.237	0.298	0.4295	0.8983
Betaine	Ethanolamine	0.141	0.115	0.2238	0.8597	0.14	0.13	0.2864	0.8547
Betaine	Formate	0.061	0.123	0.6224	0.9749	0.109	0.146	0.4568	0.9071
Betaine	Glucose	-0.001	0.13	0.996	0.9984	-0.048	0.128	0.7077	0.9515
Betaine	Glutamate	-0.153	0.268	0.5698	0.9642	-0.182	0.239	0.4499	0.9062
Betaine	Glutamine	-0.052	0.077	0.499	0.9466	0	0.068	0.9944	0.9981
Betaine	Glycine	0.026	0.082	0.7499	0.978	0.009	0.076	0.9033	0.9841
Betaine	Histidine	-0.045	0.074	0.5402	0.9539	-0.051	0.078	0.5208	0.9188
Betaine	Hypoxanthine	0.318	0.233	0.1775	0.8351	0.341	0.264	0.2016	0.8198
Betaine	Isoleucine	0.007	0.093	0.9395	0.9973	0.009	0.101	0.9286	0.99
Betaine	Lactate	-0.101	0.185	0.5863	0.9642	-0.146	0.205	0.4814	0.9172
Betaine	Leucine	0.061	0.09	0.4991	0.9466	0.053	0.095	0.5815	0.9188
Betaine	Lysine	0.05	0.077	0.515	0.9515	0.043	0.097	0.6545	0.941
Betaine	Methionine	-0.039	0.084	0.6454	0.9765	-0.057	0.093	0.5412	0.9188
Betaine	Ornithine	-0.089	0.141	0.5305	0.9539	-0.024	0.159	0.8793	0.9763
Betaine	Phenylalanine	-0.015	0.082	0.8573	0.9969	-0.034	0.1	0.7366	0.9533
Betaine	Proline	0.118	0.086	0.1743	0.8291	0.154	0.088	0.0842	0.674
Betaine	Pyroglutamate	0.041	0.193	0.8345	0.993	0.181	0.176	0.3081	0.8695
Betaine	Pyruvate	-0.397	0.492	0.4223	0.9234	-0.501	0.565	0.3791	0.8811
Betaine	Serine	-0.009	0.086	0.9215	0.9973	-0.008	0.098	0.9314	0.991
Betaine	Taurine	-0.073	0.161	0.6523	0.9765	-0.125	0.168	0.4581	0.9071
Betaine	Threonine	-0.084	0.098	0.396	0.9212	-0.189	0.109	0.0902	0.674
Betaine	Tyrosine	0.02	0.085	0.8118	0.9872	0.006	0.098	0.9516	0.9935
Betaine	Valine	0.069	0.071	0.3348	0.9063	0.038	0.07	0.5928	0.9188
Betaine	myo-Inositol	0.115	0.113	0.31	0.8948	0.106	0.154	0.4946	0.9172
Carnitine	2-Aminobutyrate	0.107	0.194	0.5811	0.9642	0.054	0.194	0.7801	0.9588
Carnitine	2-Hydroxybutyrate	0.03	0.249	0.9048	0.9973	0.053	0.252	0.8347	0.9729
Carnitine	2-Oxoisocaproate	-0.201	0.131	0.1302	0.8012	-0.135	0.17	0.4293	0.8983
Carnitine	3-Hydroxybutyrate	0.221	0.624	0.7238	0.978	0.408	0.641	0.5266	0.9188
Carnitine	3-Hydroxyisobutyrate	-0.086	0.117	0.4657	0.9448	0.018	0.103	0.8626	0.9763
Carnitine	3-Methyl-2-oxo-butanoic acid	-0.14	0.144	0.3345	0.9063	-0.056	0.151	0.7117	0.9515
Carnitine	3-Methyl-2-oxovalerate	0.024	0.122	0.8448	0.9957	0.08	0.118	0.5014	0.9177
Carnitine	Acetate	-0.039	0.119	0.7414	0.978	0.078	0.118	0.5147	0.9188
Carnitine	Acetone	0.149	0.101	0.1446	0.81	0.097	0.103	0.3501	0.8811
Carnitine	Alanine	-0.172	0.096	0.0793	0.7764	-0.117	0.113	0.3077	0.8695
Carnitine	Arginine	0.098	0.151	0.5173	0.9515	0.098	0.174	0.575	0.9188
Carnitine	Ascorbate	0.05	0.255	0.8451	0.9957	0.364	0.299	0.2288	0.8273
Carnitine	Asparagine	-0.013	0.102	0.8968	0.9973	0.041	0.117	0.728	0.9533
Carnitine	Aspartate	-0.06	0.22	0.7876	0.9823	0.132	0.243	0.5878	0.9188
Carnitine	Betaine	0.004	0.111	0.9705	0.9973	0.019	0.121	0.8779	0.9763
Carnitine	Choline	0.063	0.124	0.6163	0.9749	0.027	0.139	0.8444	0.975
Carnitine	Creatine	-0.086	0.173	0.6207	0.9749	-0.158	0.185	0.3968	0.8811
Carnitine	Creatinine	0.154	0.103	0.1392	0.8067	0.135	0.105	0.2055	0.8198
Carnitine	Cystine	0.406	0.159	0.0132	0.5165	0.256	0.168	0.133	0.7356
Carnitine	Dimethyl sulfone	-0.16	0.3	0.5955	0.9682	-0.079	0.33	0.8122	0.9651
Carnitine	Ethanolamine	0.236	0.119	0.0521	0.7764	0.288	0.148	0.0567	0.674
Carnitine	Formate	-0.178	0.13	0.1738	0.8287	-0.076	0.139	0.5856	0.9188
Carnitine	Glucose	0.14	0.142	0.3303	0.9063	0.185	0.147	0.2131	0.8226
Carnitine	Glutamate	0.078	0.293	0.7918	0.9823	0.099	0.27	0.7138	0.9529
Carnitine	Glutamine	-0.059	0.078	0.4582	0.9448	-0.109	0.075	0.1552	0.7605
Carnitine	Glycine	0.061	0.086	0.4848	0.9448	0.051	0.089	0.5654	0.9188
Carnitine	Histidine	-0.096	0.076	0.2079	0.8597	-0.113	0.088	0.2025	0.8198
Carnitine	Hypoxanthine	0.138	0.27	0.6116	0.9749	0.35	0.3	0.2483	0.8316
Carnitine	Isoleucine	0.043	0.098	0.6616	0.9765	0.06	0.104	0.5634	0.9188
Carnitine	Lactate	-0.177	0.184	0.3402	0.9063	0.223	0.243	0.3622	0.8811
Carnitine	Leucine	0.038	0.093	0.6879	0.978	0.025	0.088	0.7788	0.9588
Carnitine	Lysine	0.011	0.082	0.8947	0.9973	-0.052	0.092	0.5784	0.9188
Carnitine	Methionine	-0.058	0.083	0.4873	0.9448	-0.025	0.103	0.8081	0.9636
Carnitine	Ornithine	-0.122	0.145	0.4023	0.9234	-0.185	0.148	0.2166	0.8241
Carnitine	Phenylalanine	-0.047	0.08	0.5614	0.9614	0.003	0.107	0.9779	0.996
Carnitine	Proline	-0.006	0.088	0.9481	0.9973	0	0.111	0.9999	0.9999
Carnitine	Pyroglutamate	0.005	0.211	0.9809	0.9973	0.156	0.194	0.4265	0.8983
Carnitine	Pyruvate	-0.099	0.5	0.8444	0.9957	0.96	0.546	0.0842	0.674
Carnitine	Serine	0.049	0.089	0.5808	0.9642	0.074	0.106	0.4869	0.9172
Carnitine	Taurine	0.046	0.174	0.7907	0.9823	0.244	0.209	0.2477	0.8316
Carnitine	Threonine	0.122	0.103	0.2379	0.8643	0.041	0.122	0.7371	0.9533
Carnitine	Tyrosine	-0.156	0.091	0.0903	0.7764	-0.14	0.11	0.2074	0.8204
Carnitine	Valine	0.013	0.078	0.8641	0.9969	-0.029	0.077	0.7083	0.9515
Carnitine	myo-Inositol	0.182	0.124	0.1468	0.81	0.238	0.141	0.0965	0.674
Choline	2-Aminobutyrate	-0.19	0.138	0.1736	0.8287	-0.182	0.171	0.2924	0.8612
Choline	2-Hydroxybutyrate	-0.283	0.212	0.1863	0.8537	-0.238	0.189	0.2137	0.8234
Choline	2-Oxoisocaproate	-0.128	0.117	0.2777	0.8845	-0.176	0.123	0.159	0.766
Choline	3-Hydroxybutyrate	-0.049	0.513	0.925	0.9973	0.355	0.592	0.5519	0.9188
Choline	3-Hydroxyisobutyrate	-0.003	0.1	0.9789	0.9973	0.008	0.089	0.9307	0.991
Choline	3-Methyl-2-oxo-butanoic acid	-0.066	0.122	0.5879	0.9642	-0.085	0.107	0.4309	0.8983
Choline	3-Methyl-2-oxovalerate	-0.139	0.105	0.1914	0.8543	-0.173	0.095	0.0755	0.674
Choline	Acetate	-0.142	0.102	0.1704	0.8287	-0.107	0.106	0.3181	0.8793
Choline	Acetone	0.018	0.089	0.8426	0.9957	0.051	0.087	0.5569	0.9188
Choline	Alanine	0.021	0.088	0.8132	0.9872	0.035	0.093	0.7116	0.9515
Choline	Arginine	-0.021	0.131	0.8726	0.9969	-0.061	0.152	0.6904	0.951
Choline	Ascorbate	-0.131	0.209	0.5349	0.9539	-0.125	0.232	0.5925	0.9188
Choline	Asparagine	-0.015	0.086	0.8572	0.9969	0.019	0.091	0.8389	0.9732
Choline	Aspartate	0.274	0.19	0.155	0.8245	0.225	0.213	0.2963	0.8657
Choline	Betaine	0.013	0.092	0.8844	0.9973	0.011	0.104	0.9179	0.987
Choline	Choline	0.089	0.111	0.4261	0.9258	0.065	0.114	0.5703	0.9188
Choline	Creatine	-0.269	0.146	0.07	0.7764	-0.297	0.157	0.0634	0.674
Choline	Creatinine	0.157	0.085	0.069	0.7764	0.12	0.079	0.1357	0.7362
Choline	Cystine	0.091	0.131	0.4891	0.9448	0.052	0.152	0.7346	0.9533
Choline	Dimethyl sulfone	-0.114	0.262	0.6645	0.9765	-0.139	0.278	0.6199	0.9283
Choline	Ethanolamine	0.049	0.106	0.6441	0.9765	0.013	0.117	0.9097	0.9857
Choline	Formate	-0.126	0.115	0.2783	0.8845	-0.105	0.125	0.4023	0.8875
Choline	Glucose	0.022	0.119	0.8556	0.9969	0.01	0.119	0.9317	0.991
Choline	Glutamate	0.014	0.253	0.9575	0.9973	0.088	0.224	0.6952	0.951
Choline	Glutamine	-0.101	0.061	0.1025	0.7841	-0.109	0.061	0.0825	0.674
Choline	Glycine	0.153	0.07	0.0312	0.6729	0.179	0.073	0.0172	0.5675
Choline	Histidine	-0.049	0.068	0.4778	0.9448	-0.045	0.079	0.573	0.9188
Choline	Hypoxanthine	0.335	0.217	0.1272	0.8012	0.512	0.204	0.0152	0.5446
Choline	Isoleucine	-0.181	0.071	0.0135	0.5165	-0.182	0.075	0.0187	0.5986
Choline	Lactate	-0.03	0.155	0.8491	0.9966	0.143	0.185	0.4416	0.9028
Choline	Leucine	-0.098	0.086	0.2596	0.878	-0.115	0.076	0.137	0.7362
Choline	Lysine	-0.021	0.066	0.7566	0.978	-0.051	0.075	0.5044	0.9188
Choline	Methionine	0.065	0.072	0.3709	0.9176	0.068	0.081	0.4078	0.8898
Choline	Ornithine	-0.102	0.123	0.4092	0.9234	-0.065	0.132	0.6274	0.9302
Choline	Phenylalanine	0.007	0.071	0.9169	0.9973	0.047	0.085	0.5809	0.9188
Choline	Proline	0.139	0.074	0.0632	0.7764	0.139	0.088	0.1213	0.7035
Choline	Pyroglutamate	0.006	0.178	0.9721	0.9973	0.17	0.145	0.2455	0.8316
Choline	Pyruvate	-0.073	0.421	0.862	0.9969	0.282	0.47	0.5506	0.9188
Choline	Serine	0.067	0.077	0.3852	0.9212	0.077	0.082	0.3526	0.8811
Choline	Taurine	0.02	0.15	0.8942	0.9973	0.105	0.154	0.496	0.9172
Choline	Threonine	0.117	0.085	0.173	0.8287	0.089	0.096	0.3612	0.8811
Choline	Tyrosine	0.034	0.073	0.6467	0.9765	0.04	0.086	0.6435	0.9341
Choline	Valine	-0.015	0.065	0.8175	0.9878	-0.038	0.06	0.5255	0.9188
Choline	myo-Inositol	0.088	0.101	0.3872	0.9212	0.098	0.12	0.4186	0.8953
Citrate	2-Aminobutyrate	-0.338	0.152	0.0298	0.6729	-0.469	0.171	0.0082	0.4207
Citrate	2-Hydroxybutyrate	-0.182	0.221	0.4131	0.9234	-0.232	0.26	0.375	0.8811
Citrate	2-Oxoisocaproate	-0.231	0.115	0.0479	0.7641	-0.274	0.161	0.0933	0.674
Citrate	3-Hydroxybutyrate	-0.005	0.562	0.9935	0.9984	0.695	0.681	0.3115	0.8715
Citrate	3-Hydroxyisobutyrate	-0.002	0.109	0.9854	0.9973	-0.146	0.086	0.095	0.674
Citrate	3-Methyl-2-oxo-butanoic acid	-0.311	0.104	0.0039	0.3431	-0.321	0.12	0.0098	0.4607
Citrate	3-Methyl-2-oxovalerate	-0.148	0.117	0.2095	0.8597	-0.198	0.117	0.097	0.674
Citrate	Acetate	-0.183	0.107	0.0903	0.7764	-0.293	0.097	0.0039	0.341
Citrate	Acetone	0.028	0.095	0.773	0.9782	0.105	0.102	0.3114	0.8715
Citrate	Alanine	-0.004	0.098	0.9695	0.9973	-0.022	0.109	0.8393	0.9732
Citrate	Arginine	-0.028	0.146	0.8507	0.9966	-0.027	0.169	0.8719	0.9763
Citrate	Ascorbate	0.211	0.237	0.3767	0.9176	0.099	0.288	0.7311	0.9533
Citrate	Asparagine	-0.139	0.089	0.1241	0.8012	-0.111	0.11	0.315	0.8738
Citrate	Aspartate	0.148	0.191	0.441	0.9367	0.143	0.225	0.5289	0.9188
Citrate	Betaine	-0.218	0.102	0.0366	0.6807	-0.343	0.115	0.0044	0.341
Citrate	Choline	0.045	0.119	0.7062	0.978	-0.003	0.125	0.9817	0.996
Citrate	Creatine	-0.286	0.148	0.0579	0.7764	-0.431	0.141	0.0034	0.3401
Citrate	Creatinine	0.028	0.091	0.7593	0.978	-0.039	0.093	0.6785	0.9493
Citrate	Cystine	0.079	0.144	0.5839	0.9642	0.062	0.178	0.7276	0.9533
Citrate	Dimethyl sulfone	0.066	0.283	0.8164	0.9872	0.075	0.312	0.8119	0.9651
Citrate	Ethanolamine	0.007	0.121	0.9564	0.9973	-0.052	0.133	0.6992	0.951
Citrate	Formate	0.142	0.119	0.2386	0.8643	0.108	0.146	0.4636	0.9071
Citrate	Glucose	0.045	0.134	0.7351	0.978	0.044	0.134	0.7452	0.9533
Citrate	Glutamate	0.094	0.275	0.7328	0.978	0.079	0.258	0.7605	0.9561
Citrate	Glutamine	0.015	0.074	0.837	0.9935	-0.059	0.063	0.3541	0.8811
Citrate	Glycine	-0.045	0.078	0.5652	0.9642	-0.055	0.074	0.4624	0.9071
Citrate	Histidine	-0.084	0.078	0.2841	0.8886	-0.051	0.09	0.5731	0.9188
Citrate	Hypoxanthine	0.023	0.249	0.9272	0.9973	0.102	0.281	0.7167	0.9533
Citrate	Isoleucine	-0.002	0.089	0.983	0.9973	-0.068	0.1	0.4962	0.9172
Citrate	Lactate	-0.031	0.173	0.8593	0.9969	0.14	0.216	0.518	0.9188
Citrate	Leucine	0.031	0.086	0.7192	0.978	-0.049	0.097	0.6131	0.9271
Citrate	Lysine	-0.102	0.07	0.1487	0.81	-0.122	0.085	0.1589	0.766
Citrate	Methionine	-0.037	0.078	0.6353	0.975	-0.048	0.091	0.5959	0.9191
Citrate	Ornithine	-0.109	0.134	0.4177	0.9234	-0.098	0.148	0.5086	0.9188
Citrate	Phenylalanine	-0.029	0.079	0.7204	0.978	-0.091	0.094	0.3397	0.8811
Citrate	Proline	0.078	0.086	0.3652	0.9176	0.077	0.104	0.464	0.9071
Citrate	Pyroglutamate	-0.142	0.174	0.4182	0.9234	-0.201	0.168	0.2373	0.8316
Citrate	Pyruvate	-0.034	0.459	0.9416	0.9973	0.194	0.561	0.7305	0.9533
Citrate	Serine	-0.084	0.08	0.2987	0.8907	-0.064	0.094	0.5023	0.9186
Citrate	Taurine	0.071	0.168	0.6721	0.9765	0.047	0.169	0.7813	0.9588
Citrate	Threonine	0.046	0.094	0.6288	0.9749	0.02	0.11	0.8543	0.9752
Citrate	Tyrosine	0.009	0.083	0.9097	0.9973	0.011	0.098	0.9149	0.987
Citrate	Valine	0.05	0.071	0.4819	0.9448	-0.001	0.076	0.9907	0.9976
Citrate	myo-Inositol	-0.037	0.111	0.7429	0.978	-0.037	0.146	0.8028	0.961
Creatine	2-Aminobutyrate	0.17	0.101	0.0957	0.7814	0.139	0.105	0.1894	0.8063
Creatine	2-Hydroxybutyrate	0.048	0.134	0.7218	0.978	0.06	0.12	0.6204	0.9283
Creatine	2-Oxoisocaproate	-0.152	0.066	0.0243	0.6544	-0.133	0.078	0.0935	0.674
Creatine	3-Hydroxybutyrate	-0.211	0.329	0.5226	0.9515	-0.285	0.367	0.4409	0.9028
Creatine	3-Hydroxyisobutyrate	-0.011	0.064	0.8657	0.9969	0.021	0.053	0.6954	0.951
Creatine	3-Methyl-2-oxo-butanoic acid	-0.088	0.077	0.2545	0.878	-0.03	0.075	0.6868	0.951
Creatine	3-Methyl-2-oxovalerate	-0.087	0.067	0.198	0.8562	-0.046	0.059	0.4363	0.9016
Creatine	Acetate	-0.029	0.064	0.6529	0.9765	0.012	0.064	0.8528	0.9752
Creatine	Acetone	0.047	0.057	0.4207	0.9234	0.04	0.053	0.4483	0.9062
Creatine	Alanine	-0.144	0.054	0.0093	0.4806	-0.139	0.066	0.0394	0.674
Creatine	Arginine	-0.036	0.087	0.6827	0.978	-0.03	0.089	0.7365	0.9533
Creatine	Ascorbate	-0.13	0.132	0.3282	0.9063	-0.115	0.139	0.4124	0.8923
Creatine	Asparagine	-0.127	0.056	0.0261	0.6642	-0.163	0.057	0.0057	0.3676
Creatine	Aspartate	-0.257	0.111	0.0239	0.6544	-0.171	0.117	0.149	0.7471
Creatine	Betaine	-0.117	0.057	0.046	0.7524	-0.098	0.064	0.1305	0.729
Creatine	Choline	-0.209	0.071	0.0046	0.3687	-0.192	0.066	0.0049	0.3467
Creatine	Creatine	0.323	0.086	0.0004	0.1239	0.327	0.089	0.0005	0.1599
Creatine	Creatinine	-0.058	0.053	0.2798	0.8845	-0.048	0.045	0.292	0.8612
Creatine	Cystine	0.05	0.086	0.5678	0.9642	0.075	0.087	0.3895	0.8811
Creatine	Dimethyl sulfone	-0.041	0.171	0.8103	0.9872	-0.006	0.165	0.9699	0.996
Creatine	Ethanolamine	-0.127	0.07	0.073	0.7764	-0.138	0.069	0.0506	0.674
Creatine	Formate	-0.08	0.071	0.2665	0.8822	-0.097	0.074	0.1959	0.8154
Creatine	Glucose	0.072	0.075	0.3422	0.9091	0.038	0.074	0.6068	0.9242
Creatine	Glutamate	-0.249	0.164	0.1351	0.8012	-0.13	0.146	0.3776	0.8811
Creatine	Glutamine	-0.089	0.044	0.0489	0.7655	-0.101	0.03	0.0013	0.2451
Creatine	Glycine	-0.069	0.044	0.1163	0.8	-0.051	0.043	0.2418	0.8316
Creatine	Histidine	-0.031	0.04	0.4397	0.9367	-0.065	0.04	0.1164	0.6981
Creatine	Hypoxanthine	-0.092	0.137	0.5048	0.9485	-0.035	0.151	0.8157	0.9656
Creatine	Isoleucine	-0.051	0.052	0.3323	0.9063	-0.077	0.045	0.0917	0.674
Creatine	Lactate	-0.137	0.105	0.1992	0.8562	-0.072	0.12	0.5505	0.9188
Creatine	Leucine	-0.068	0.056	0.2304	0.8597	-0.087	0.051	0.0933	0.674
Creatine	Lysine	-0.03	0.044	0.4993	0.9466	-0.04	0.042	0.3533	0.8811
Creatine	Methionine	-0.075	0.049	0.1284	0.8012	-0.083	0.051	0.1083	0.6809
Creatine	Ornithine	-0.144	0.077	0.0661	0.7764	-0.177	0.078	0.0274	0.6602
Creatine	Phenylalanine	-0.121	0.042	0.0058	0.399	-0.122	0.047	0.0116	0.509
Creatine	Proline	-0.111	0.048	0.0232	0.6544	-0.122	0.056	0.0326	0.6646
Creatine	Pyroglutamate	-0.16	0.103	0.1268	0.8012	-0.125	0.096	0.1993	0.8154
Creatine	Pyruvate	0.035	0.277	0.9011	0.9973	0.178	0.293	0.5474	0.9188
Creatine	Serine	-0.015	0.049	0.7601	0.978	-0.03	0.049	0.5477	0.9188
Creatine	Taurine	-0.138	0.083	0.1005	0.7814	-0.084	0.098	0.3947	0.8811
Creatine	Threonine	0.077	0.053	0.1521	0.8174	0.059	0.06	0.3272	0.8811
Creatine	Tyrosine	-0.149	0.043	0.0009	0.1977	-0.154	0.044	0.0008	0.218
Creatine	Valine	-0.06	0.043	0.1735	0.8287	-0.064	0.036	0.0775	0.674
Creatine	myo-Inositol	-0.157	0.072	0.0324	0.6729	-0.168	0.068	0.0164	0.5667
Creatinine	2-Aminobutyrate	-0.283	0.232	0.2256	0.8597	-0.209	0.23	0.3667	0.8811
Creatinine	2-Hydroxybutyrate	-0.406	0.268	0.1336	0.8012	-0.409	0.305	0.1863	0.8005
Creatinine	2-Oxoisocaproate	-0.095	0.166	0.5688	0.9642	-0.232	0.199	0.2505	0.8316
Creatinine	3-Hydroxybutyrate	-0.095	0.729	0.8969	0.9973	-0.325	0.798	0.6855	0.951
Creatinine	3-Hydroxyisobutyrate	-0.094	0.135	0.4892	0.9448	-0.039	0.118	0.7455	0.9533
Creatinine	3-Methyl-2-oxo-butanoic acid	0.027	0.162	0.8673	0.9969	-0.049	0.169	0.7733	0.9561
Creatinine	3-Methyl-2-oxovalerate	-0.183	0.143	0.2049	0.8585	-0.183	0.14	0.1977	0.8154
Creatinine	Acetate	0.224	0.129	0.0873	0.7764	0.152	0.126	0.2331	0.8316
Creatinine	Acetone	0.004	0.12	0.9763	0.9973	0.02	0.119	0.8664	0.9763
Creatinine	Alanine	-0.083	0.116	0.4799	0.9448	-0.115	0.124	0.3575	0.8811
Creatinine	Arginine	-0.054	0.185	0.7703	0.978	-0.095	0.197	0.6307	0.9306
Creatinine	Ascorbate	0.007	0.294	0.9823	0.9973	-0.168	0.345	0.6276	0.9302
Creatinine	Asparagine	0.171	0.114	0.1362	0.8012	0.222	0.123	0.0767	0.674
Creatinine	Aspartate	0.553	0.262	0.0382	0.6872	0.475	0.265	0.0792	0.674
Creatinine	Betaine	-0.149	0.128	0.2488	0.8745	-0.161	0.133	0.2321	0.8296
Creatinine	Choline	0.136	0.151	0.3719	0.9176	0.033	0.157	0.8329	0.9726
Creatinine	Creatine	-0.567	0.176	0.002	0.2355	-0.599	0.172	0.001	0.2316
Creatinine	Creatinine	0.525	0.088	0	0.0001	0.537	0.095	0	0.0004
Creatinine	Cystine	-0.251	0.179	0.1669	0.8287	-0.175	0.201	0.3887	0.8811
Creatinine	Dimethyl sulfone	-0.028	0.358	0.9372	0.9973	0.031	0.364	0.9323	0.991
Creatinine	Ethanolamine	0.213	0.156	0.1777	0.8351	0.174	0.171	0.3133	0.8729
Creatinine	Formate	-0.05	0.155	0.7483	0.978	-0.08	0.165	0.6272	0.9302
Creatinine	Glucose	-0.021	0.158	0.8935	0.9973	0.02	0.155	0.897	0.9841
Creatinine	Glutamate	0.527	0.345	0.1315	0.8012	0.367	0.329	0.2692	0.8522
Creatinine	Glutamine	-0.048	0.094	0.6107	0.9749	-0.015	0.081	0.8538	0.9752
Creatinine	Glycine	0.245	0.086	0.0057	0.399	0.222	0.079	0.0069	0.393
Creatinine	Histidine	0.112	0.079	0.1604	0.8287	0.083	0.094	0.3796	0.8811
Creatinine	Hypoxanthine	0.39	0.301	0.1985	0.8562	0.421	0.36	0.2474	0.8316
Creatinine	Isoleucine	-0.231	0.106	0.0322	0.6729	-0.187	0.114	0.1072	0.6759
Creatinine	Lactate	0.384	0.223	0.0891	0.7764	0.312	0.257	0.2297	0.8273
Creatinine	Leucine	-0.172	0.115	0.1373	0.8012	-0.142	0.109	0.1996	0.8154
Creatinine	Lysine	-0.175	0.092	0.0621	0.7764	-0.174	0.101	0.0899	0.674
Creatinine	Methionine	0.15	0.099	0.1345	0.8012	0.2	0.107	0.0674	0.674
Creatinine	Ornithine	-0.048	0.172	0.7786	0.9808	-0.022	0.19	0.9061	0.9844
Creatinine	Phenylalanine	0.14	0.1	0.1667	0.8287	0.175	0.11	0.1158	0.6981
Creatinine	Proline	0.102	0.11	0.3571	0.917	0.17	0.118	0.1548	0.7601
Creatinine	Pyroglutamate	0.111	0.224	0.6219	0.9749	0.196	0.207	0.3474	0.8811
Creatinine	Pyruvate	0.693	0.587	0.2422	0.8643	0.814	0.588	0.1719	0.7866
Creatinine	Serine	0.16	0.097	0.104	0.7858	0.201	0.106	0.0638	0.674
Creatinine	Taurine	0.187	0.195	0.3386	0.9063	0.279	0.226	0.2236	0.8259
Creatinine	Threonine	0.102	0.121	0.3991	0.9212	0.079	0.135	0.5594	0.9188
Creatinine	Tyrosine	0.141	0.096	0.1469	0.81	0.135	0.107	0.2125	0.8226
Creatinine	Valine	-0.114	0.093	0.2264	0.8597	-0.112	0.074	0.1331	0.7356
Creatinine	myo-Inositol	0.29	0.134	0.0334	0.6789	0.375	0.136	0.0078	0.4207
Cystine	2-Aminobutyrate	0.053	0.129	0.6808	0.978	0.046	0.136	0.7397	0.9533
Cystine	2-Hydroxybutyrate	0.102	0.17	0.5498	0.9545	0.154	0.166	0.3564	0.8811
Cystine	2-Oxoisocaproate	0.007	0.095	0.9396	0.9973	0.05	0.105	0.6357	0.9306
Cystine	3-Hydroxybutyrate	0.384	0.445	0.3919	0.9212	0.766	0.41	0.0668	0.674
Cystine	3-Hydroxyisobutyrate	-0.009	0.081	0.9165	0.9973	0.01	0.071	0.8937	0.9826
Cystine	3-Methyl-2-oxo-butanoic acid	0.032	0.096	0.7379	0.978	0.055	0.097	0.5727	0.9188
Cystine	3-Methyl-2-oxovalerate	-0.042	0.083	0.6187	0.9749	0.013	0.082	0.8774	0.9763
Cystine	Acetate	0.067	0.085	0.4354	0.9355	0.035	0.084	0.6817	0.951
Cystine	Acetone	0.085	0.072	0.2427	0.8643	0.061	0.073	0.4071	0.8892
Cystine	Alanine	-0.063	0.071	0.3756	0.9176	-0.094	0.077	0.2248	0.8259
Cystine	Arginine	0.162	0.103	0.121	0.8012	0.139	0.116	0.2359	0.8316
Cystine	Ascorbate	0.169	0.18	0.3503	0.9137	-0.042	0.205	0.8395	0.9732
Cystine	Asparagine	-0.143	0.072	0.0522	0.7764	-0.105	0.067	0.1222	0.707
Cystine	Aspartate	-0.177	0.163	0.2818	0.8886	-0.107	0.165	0.5212	0.9188
Cystine	Betaine	-0.001	0.076	0.9933	0.9984	-0.024	0.085	0.7747	0.9561
Cystine	Choline	-0.069	0.097	0.4801	0.9448	-0.186	0.083	0.029	0.6602
Cystine	Creatine	-0.158	0.118	0.1875	0.8537	-0.167	0.136	0.2244	0.8259
Cystine	Creatinine	-0.002	0.068	0.9789	0.9973	0.002	0.063	0.9806	0.996
Cystine	Cystine	0.146	0.119	0.2241	0.8597	0.111	0.122	0.3697	0.8811
Cystine	Dimethyl sulfone	0.099	0.212	0.6411	0.9765	0.2	0.221	0.3708	0.8811
Cystine	Ethanolamine	-0.101	0.086	0.2423	0.8643	-0.173	0.081	0.0368	0.674
Cystine	Formate	-0.004	0.091	0.9609	0.9973	-0.017	0.093	0.8572	0.9752
Cystine	Glucose	0.014	0.095	0.8864	0.9973	0.015	0.096	0.8782	0.9763
Cystine	Glutamate	-0.116	0.206	0.5728	0.9642	-0.069	0.174	0.692	0.951
Cystine	Glutamine	0.053	0.049	0.2794	0.8845	0.006	0.048	0.9042	0.9841
Cystine	Glycine	-0.155	0.056	0.0073	0.4266	-0.137	0.052	0.0102	0.4607
Cystine	Histidine	-0.091	0.052	0.0809	0.7764	-0.115	0.055	0.0425	0.674
Cystine	Hypoxanthine	-0.024	0.184	0.895	0.9973	0.121	0.19	0.5271	0.9188
Cystine	Isoleucine	0.065	0.066	0.3319	0.9063	0.1	0.063	0.1176	0.6996
Cystine	Lactate	-0.029	0.132	0.8268	0.9908	-0.056	0.145	0.6999	0.951
Cystine	Leucine	0.027	0.063	0.6622	0.9765	0.028	0.057	0.6243	0.9286
Cystine	Lysine	-0.047	0.054	0.3865	0.9212	-0.069	0.06	0.2544	0.8316
Cystine	Methionine	-0.065	0.059	0.2768	0.8845	-0.066	0.058	0.2603	0.8413
Cystine	Ornithine	-0.126	0.102	0.2214	0.8597	-0.1	0.097	0.3055	0.8695
Cystine	Phenylalanine	-0.053	0.058	0.3623	0.9176	-0.057	0.065	0.3884	0.8811
Cystine	Proline	-0.007	0.061	0.9138	0.9973	-0.004	0.075	0.9531	0.9935
Cystine	Pyroglutamate	-0.081	0.138	0.56	0.9614	-0.051	0.126	0.6847	0.951
Cystine	Pyruvate	0.124	0.364	0.7348	0.978	0.206	0.416	0.6224	0.9283
Cystine	Serine	-0.092	0.06	0.1318	0.8012	-0.052	0.07	0.4624	0.9071
Cystine	Taurine	-0.116	0.113	0.3059	0.8948	-0.145	0.125	0.2495	0.8316
Cystine	Threonine	0.054	0.072	0.4548	0.9448	0.074	0.072	0.3096	0.8695
Cystine	Tyrosine	-0.068	0.056	0.2341	0.863	-0.091	0.067	0.1813	0.7956
Cystine	Valine	-0.009	0.054	0.8722	0.9969	-0.03	0.053	0.5676	0.9188
Cystine	myo-Inositol	-0.073	0.082	0.3772	0.9176	-0.061	0.1	0.5463	0.9188
Dimethyl sulfone	2-Aminobutyrate	-0.148	0.092	0.1123	0.7974	-0.186	0.091	0.0454	0.674
Dimethyl sulfone	2-Hydroxybutyrate	0.051	0.122	0.6764	0.9765	0.073	0.121	0.5469	0.9188
Dimethyl sulfone	2-Oxoisocaproate	0.002	0.067	0.9758	0.9973	-0.012	0.077	0.8762	0.9763
Dimethyl sulfone	3-Hydroxybutyrate	0.095	0.303	0.7555	0.978	0.301	0.321	0.3536	0.8811
Dimethyl sulfone	3-Hydroxyisobutyrate	0.046	0.054	0.4043	0.9234	0.022	0.051	0.6661	0.9455
Dimethyl sulfone	3-Methyl-2-oxo-butanoic acid	-0.001	0.067	0.9898	0.9983	-0.028	0.07	0.6875	0.951
Dimethyl sulfone	3-Methyl-2-oxovalerate	0.012	0.059	0.8378	0.9935	-0.006	0.059	0.9217	0.9875
Dimethyl sulfone	Acetate	-0.037	0.057	0.5215	0.9515	-0.012	0.06	0.8377	0.9732
Dimethyl sulfone	Acetone	0.008	0.05	0.87	0.9969	0.021	0.051	0.6751	0.948
Dimethyl sulfone	Alanine	-0.028	0.05	0.5771	0.9642	-0.076	0.049	0.1302	0.729
Dimethyl sulfone	Arginine	-0.013	0.077	0.8628	0.9969	-0.054	0.089	0.5429	0.9188
Dimethyl sulfone	Ascorbate	0.331	0.128	0.0119	0.4917	0.291	0.14	0.042	0.674
Dimethyl sulfone	Asparagine	-0.05	0.049	0.3143	0.9007	-0.102	0.056	0.0732	0.674
Dimethyl sulfone	Aspartate	-0.079	0.1	0.4312	0.9306	-0.088	0.123	0.477	0.915
Dimethyl sulfone	Betaine	-0.051	0.053	0.3431	0.9093	-0.039	0.063	0.5433	0.9188
Dimethyl sulfone	Choline	-0.045	0.061	0.4643	0.9448	-0.015	0.066	0.8205	0.9673
Dimethyl sulfone	Creatine	-0.044	0.081	0.592	0.9654	-0.028	0.105	0.7878	0.9592
Dimethyl sulfone	Creatinine	0.021	0.047	0.6535	0.9765	0.046	0.047	0.3303	0.8811
Dimethyl sulfone	Cystine	0.005	0.076	0.946	0.9973	0.014	0.098	0.8874	0.9784
Dimethyl sulfone	Dimethyl sulfone	0.924	0.097	0	0	1	0.101	0	0
Dimethyl sulfone	Ethanolamine	0.008	0.062	0.8957	0.9973	-0.007	0.07	0.9182	0.987
Dimethyl sulfone	Formate	-0.034	0.065	0.6037	0.9726	-0.046	0.066	0.4914	0.9172
Dimethyl sulfone	Glucose	0.118	0.065	0.075	0.7764	0.179	0.071	0.0145	0.5446
Dimethyl sulfone	Glutamate	-0.264	0.14	0.0631	0.7764	-0.243	0.159	0.1336	0.7362
Dimethyl sulfone	Glutamine	-0.065	0.033	0.0543	0.7764	-0.059	0.04	0.1445	0.7471
Dimethyl sulfone	Glycine	-0.03	0.04	0.4634	0.9448	-0.018	0.043	0.6875	0.951
Dimethyl sulfone	Histidine	-0.012	0.036	0.7285	0.978	0.007	0.045	0.8791	0.9763
Dimethyl sulfone	Hypoxanthine	-0.076	0.127	0.5537	0.9554	-0.146	0.126	0.2524	0.8316
Dimethyl sulfone	Isoleucine	-0.086	0.045	0.0597	0.7764	-0.08	0.047	0.0947	0.674
Dimethyl sulfone	Lactate	-0.027	0.09	0.7618	0.978	-0.044	0.116	0.7092	0.9515
Dimethyl sulfone	Leucine	-0.113	0.047	0.0206	0.6544	-0.041	0.051	0.4161	0.8953
Dimethyl sulfone	Lysine	-0.121	0.036	0.0013	0.2149	-0.119	0.04	0.0047	0.341
Dimethyl sulfone	Methionine	-0.016	0.04	0.6948	0.978	-0.027	0.049	0.5899	0.9188
Dimethyl sulfone	Ornithine	-0.026	0.069	0.706	0.978	-0.033	0.077	0.6698	0.9455
Dimethyl sulfone	Phenylalanine	-0.019	0.042	0.654	0.9765	-0.021	0.049	0.673	0.9463
Dimethyl sulfone	Proline	-0.027	0.041	0.5125	0.9515	-0.046	0.054	0.3965	0.8811
Dimethyl sulfone	Pyroglutamate	-0.032	0.099	0.7468	0.978	-0.09	0.08	0.2661	0.8508
Dimethyl sulfone	Pyruvate	-0.085	0.238	0.7238	0.978	-0.016	0.278	0.953	0.9935
Dimethyl sulfone	Serine	-0.017	0.043	0.6994	0.978	-0.045	0.05	0.3763	0.8811
Dimethyl sulfone	Taurine	-0.095	0.08	0.2433	0.865	-0.046	0.088	0.6053	0.9236
Dimethyl sulfone	Threonine	-0.114	0.059	0.0561	0.7764	-0.121	0.057	0.0382	0.674
Dimethyl sulfone	Tyrosine	-0.051	0.041	0.223	0.8597	-0.09	0.054	0.0976	0.674
Dimethyl sulfone	Valine	-0.089	0.037	0.0181	0.6352	-0.095	0.034	0.0073	0.4044
Dimethyl sulfone	myo-Inositol	0.062	0.061	0.307	0.8948	0.014	0.075	0.856	0.9752
Formate	2-Aminobutyrate	0.421	0.179	0.0219	0.6544	0.344	0.174	0.0535	0.674
Formate	2-Hydroxybutyrate	0.398	0.23	0.088	0.7764	0.4	0.269	0.142	0.7459
Formate	2-Oxoisocaproate	-0.009	0.141	0.9521	0.9973	0.047	0.158	0.7688	0.9561
Formate	3-Hydroxybutyrate	0.782	0.614	0.2078	0.8597	1.032	0.574	0.0777	0.674
Formate	3-Hydroxyisobutyrate	0.114	0.113	0.3201	0.9007	0.179	0.1	0.0789	0.674
Formate	3-Methyl-2-oxo-butanoic acid	-0.074	0.128	0.5617	0.9614	0.04	0.148	0.7875	0.9592
Formate	3-Methyl-2-oxovalerate	-0.124	0.114	0.2794	0.8845	-0.091	0.121	0.4526	0.9062
Formate	Acetate	-0.26	0.119	0.033	0.6768	-0.173	0.114	0.1367	0.7362
Formate	Acetone	0.165	0.099	0.0992	0.7814	0.11	0.104	0.2968	0.8657
Formate	Alanine	-0.137	0.099	0.1722	0.8287	-0.127	0.115	0.2726	0.8547
Formate	Arginine	0.143	0.152	0.3494	0.9137	0.111	0.164	0.5009	0.9177
Formate	Ascorbate	-0.27	0.247	0.278	0.8845	-0.172	0.294	0.5601	0.9188
Formate	Asparagine	-0.033	0.106	0.754	0.978	-0.105	0.117	0.3721	0.8811
Formate	Aspartate	0.105	0.217	0.6301	0.975	0.135	0.247	0.5867	0.9188
Formate	Betaine	-0.17	0.114	0.1401	0.8083	-0.128	0.118	0.2823	0.8547
Formate	Choline	-0.18	0.126	0.157	0.8283	-0.2	0.124	0.1134	0.6922
Formate	Creatine	-0.057	0.178	0.7497	0.978	-0.13	0.192	0.5006	0.9177
Formate	Creatinine	0.036	0.099	0.715	0.978	0.033	0.098	0.7375	0.9533
Formate	Cystine	0.202	0.164	0.2211	0.8597	0.151	0.17	0.3773	0.8811
Formate	Dimethyl sulfone	-0.238	0.31	0.4455	0.9385	-0.378	0.308	0.2245	0.8259
Formate	Ethanolamine	-0.157	0.133	0.2425	0.8643	-0.147	0.147	0.321	0.8811
Formate	Formate	0.119	0.133	0.3723	0.9176	0.178	0.15	0.2423	0.8316
Formate	Glucose	-0.094	0.137	0.4946	0.9448	-0.122	0.121	0.3202	0.8811
Formate	Glutamate	-0.102	0.289	0.725	0.978	0.019	0.253	0.9407	0.9935
Formate	Glutamine	-0.129	0.072	0.0794	0.7764	-0.188	0.072	0.012	0.512
Formate	Glycine	0.041	0.086	0.6342	0.975	0.012	0.082	0.8799	0.9763
Formate	Histidine	-0.046	0.073	0.5296	0.9539	-0.12	0.087	0.1727	0.7876
Formate	Hypoxanthine	0.442	0.253	0.0851	0.7764	0.451	0.24	0.0655	0.674
Formate	Isoleucine	-0.037	0.098	0.7109	0.978	-0.075	0.103	0.4691	0.9107
Formate	Lactate	-0.168	0.185	0.3675	0.9176	-0.137	0.222	0.5403	0.9188
Formate	Leucine	-0.002	0.093	0.9824	0.9973	-0.038	0.091	0.6751	0.948
Formate	Lysine	0.041	0.079	0.6104	0.9749	0.001	0.093	0.9956	0.9984
Formate	Methionine	-0.074	0.082	0.3736	0.9176	-0.044	0.094	0.6416	0.9325
Formate	Ornithine	-0.038	0.146	0.7942	0.9823	-0.029	0.155	0.8532	0.9752
Formate	Phenylalanine	-0.089	0.083	0.285	0.8886	-0.079	0.106	0.4586	0.9071
Formate	Proline	0	0.087	0.9993	0.9997	-0.03	0.114	0.7965	0.9608
Formate	Pyroglutamate	0.044	0.201	0.8288	0.9908	0.14	0.18	0.4383	0.9016
Formate	Pyruvate	-0.564	0.491	0.2554	0.878	-0.287	0.547	0.6021	0.9224
Formate	Serine	0.032	0.094	0.7362	0.978	0.055	0.097	0.5711	0.9188
Formate	Taurine	-0.218	0.158	0.1718	0.8287	-0.124	0.162	0.4484	0.9062
Formate	Threonine	0.093	0.107	0.3855	0.9212	0.031	0.112	0.7852	0.9592
Formate	Tyrosine	-0.109	0.09	0.2325	0.8615	-0.136	0.109	0.2175	0.8246
Formate	Valine	0.02	0.077	0.7903	0.9823	0.003	0.078	0.9741	0.996
Formate	myo-Inositol	-0.026	0.124	0.836	0.9935	-0.08	0.142	0.5747	0.9188
Glucose	2-Aminobutyrate	0.147	0.182	0.4232	0.9234	0.041	0.189	0.8274	0.9692
Glucose	2-Hydroxybutyrate	0.139	0.233	0.5535	0.9554	0.184	0.244	0.4527	0.9062
Glucose	2-Oxoisocaproate	-0.056	0.131	0.6691	0.9765	-0.015	0.156	0.9228	0.9875
Glucose	3-Hydroxybutyrate	0.758	0.569	0.1877	0.8537	1.094	0.659	0.1025	0.674
Glucose	3-Hydroxyisobutyrate	-0.063	0.109	0.568	0.9642	-0.112	0.094	0.2414	0.8316
Glucose	3-Methyl-2-oxo-butanoic acid	0.034	0.133	0.7994	0.9859	0.026	0.143	0.8558	0.9752
Glucose	3-Methyl-2-oxovalerate	0.1	0.113	0.3783	0.9176	0.123	0.108	0.2605	0.8413
Glucose	Acetate	-0.125	0.109	0.2549	0.878	-0.103	0.12	0.3953	0.8811
Glucose	Acetone	0.154	0.096	0.1118	0.7974	0.059	0.097	0.5454	0.9188
Glucose	Alanine	-0.053	0.103	0.6056	0.9726	-0.06	0.112	0.5929	0.9188
Glucose	Arginine	0.117	0.146	0.4256	0.9258	0.175	0.162	0.2847	0.8547
Glucose	Ascorbate	0.144	0.237	0.5453	0.9539	0.129	0.281	0.6489	0.9381
Glucose	Asparagine	-0.038	0.095	0.6877	0.978	-0.06	0.104	0.5691	0.9188
Glucose	Aspartate	-0.064	0.218	0.7695	0.978	-0.016	0.23	0.944	0.9935
Glucose	Betaine	-0.002	0.106	0.9875	0.9974	-0.102	0.112	0.3657	0.8811
Glucose	Choline	-0.117	0.121	0.3381	0.9063	-0.141	0.113	0.2198	0.8259
Glucose	Creatine	0.019	0.162	0.9096	0.9973	-0.037	0.206	0.8567	0.9752
Glucose	Creatinine	-0.135	0.089	0.1343	0.8012	-0.101	0.091	0.2699	0.8522
Glucose	Cystine	0.142	0.156	0.3676	0.9176	-0.002	0.191	0.9929	0.9976
Glucose	Dimethyl sulfone	0.151	0.269	0.5773	0.9642	0.25	0.293	0.3972	0.8811
Glucose	Ethanolamine	-0.075	0.124	0.5456	0.9539	-0.111	0.134	0.4119	0.8923
Glucose	Formate	0.021	0.126	0.8689	0.9969	0.005	0.134	0.9677	0.9954
Glucose	Glucose	0.065	0.134	0.6272	0.9749	0.007	0.133	0.9563	0.9935
Glucose	Glutamate	0.147	0.272	0.5916	0.9654	0.059	0.249	0.814	0.9656
Glucose	Glutamine	0.037	0.07	0.6006	0.9707	-0.045	0.077	0.5616	0.9188
Glucose	Glycine	-0.127	0.074	0.0909	0.7764	-0.089	0.073	0.228	0.8259
Glucose	Histidine	-0.055	0.07	0.4332	0.9336	-0.042	0.088	0.6344	0.9306
Glucose	Hypoxanthine	-0.175	0.249	0.486	0.9448	0.028	0.298	0.9251	0.9881
Glucose	Isoleucine	0.11	0.099	0.2673	0.8822	0.036	0.098	0.7177	0.9533
Glucose	Lactate	-0.024	0.178	0.8933	0.9973	-0.012	0.212	0.9537	0.9935
Glucose	Leucine	0.08	0.087	0.3584	0.917	-0.033	0.088	0.7073	0.9515
Glucose	Lysine	0.039	0.079	0.6242	0.9749	-0.023	0.095	0.8094	0.9636
Glucose	Methionine	-0.126	0.075	0.0967	0.7814	-0.184	0.08	0.0247	0.6511
Glucose	Ornithine	-0.06	0.143	0.6754	0.9765	-0.093	0.144	0.5191	0.9188
Glucose	Phenylalanine	-0.138	0.084	0.1049	0.7858	-0.162	0.082	0.0548	0.674
Glucose	Proline	0	0.082	0.9965	0.9984	-0.007	0.109	0.9515	0.9935
Glucose	Pyroglutamate	0.044	0.196	0.823	0.9908	0.04	0.194	0.8396	0.9732
Glucose	Pyruvate	-0.173	0.462	0.7095	0.978	-0.317	0.553	0.5684	0.9188
Glucose	Serine	0.005	0.084	0.9485	0.9973	0.03	0.095	0.752	0.9553
Glucose	Taurine	-0.004	0.165	0.9815	0.9973	-0.035	0.175	0.842	0.9733
Glucose	Threonine	0.165	0.099	0.1012	0.7814	0.144	0.111	0.1995	0.8154
Glucose	Tyrosine	-0.064	0.087	0.4612	0.9448	-0.045	0.103	0.6644	0.9455
Glucose	Valine	0.062	0.072	0.387	0.9212	0.001	0.075	0.9861	0.9976
Glucose	myo-Inositol	-0.016	0.116	0.8926	0.9973	-0.029	0.143	0.8391	0.9732
Glutamate	2-Aminobutyrate	-0.137	0.088	0.1233	0.8012	-0.191	0.095	0.0491	0.674
Glutamate	2-Hydroxybutyrate	-0.137	0.13	0.2953	0.8907	-0.127	0.141	0.3734	0.8811
Glutamate	2-Oxoisocaproate	-0.033	0.076	0.6621	0.9765	-0.077	0.087	0.3772	0.8811
Glutamate	3-Hydroxybutyrate	-0.162	0.331	0.6259	0.9749	-0.07	0.385	0.8567	0.9752
Glutamate	3-Hydroxyisobutyrate	-0.002	0.065	0.9805	0.9973	-0.002	0.056	0.9676	0.9954
Glutamate	3-Methyl-2-oxo-butanoic acid	0.013	0.079	0.8682	0.9969	-0.018	0.079	0.823	0.9675
Glutamate	3-Methyl-2-oxovalerate	-0.042	0.067	0.529	0.9539	-0.07	0.062	0.2642	0.8479
Glutamate	Acetate	-0.081	0.066	0.2228	0.8597	-0.053	0.07	0.4513	0.9062
Glutamate	Acetone	0.007	0.058	0.9015	0.9973	-0.019	0.057	0.7396	0.9533
Glutamate	Alanine	0.026	0.056	0.6404	0.9765	0.018	0.06	0.76	0.9561
Glutamate	Arginine	0.037	0.086	0.6683	0.9765	0.042	0.093	0.653	0.9403
Glutamate	Ascorbate	0.042	0.14	0.7667	0.978	0.062	0.165	0.7104	0.9515
Glutamate	Asparagine	-0.016	0.056	0.7788	0.9808	-0.041	0.061	0.5081	0.9188
Glutamate	Aspartate	0.161	0.123	0.1956	0.8562	0.17	0.12	0.162	0.7667
Glutamate	Betaine	0.03	0.06	0.6137	0.9749	0.039	0.068	0.5761	0.9188
Glutamate	Choline	-0.036	0.069	0.6029	0.972	-0.019	0.069	0.7888	0.9596
Glutamate	Creatine	-0.027	0.097	0.7838	0.9822	-0.031	0.107	0.775	0.9561
Glutamate	Creatinine	0.026	0.056	0.6473	0.9765	0.03	0.053	0.573	0.9188
Glutamate	Cystine	0.072	0.081	0.3771	0.9176	0.04	0.093	0.6668	0.9455
Glutamate	Dimethyl sulfone	-0.089	0.165	0.5916	0.9654	-0.076	0.193	0.697	0.951
Glutamate	Ethanolamine	0.072	0.068	0.2919	0.8907	0.086	0.071	0.2279	0.8259
Glutamate	Formate	-0.04	0.076	0.5959	0.9682	-0.04	0.078	0.6078	0.9242
Glutamate	Glucose	0.055	0.076	0.4764	0.9448	0.018	0.078	0.8176	0.9658
Glutamate	Glutamate	0.029	0.161	0.8589	0.9969	0.107	0.133	0.4229	0.8976
Glutamate	Glutamine	-0.032	0.044	0.4641	0.9448	-0.041	0.04	0.3062	0.8695
Glutamate	Glycine	0.028	0.048	0.5668	0.9642	0.036	0.041	0.3795	0.8811
Glutamate	Histidine	-0.041	0.04	0.3133	0.9001	-0.022	0.046	0.6271	0.9302
Glutamate	Hypoxanthine	-0.016	0.147	0.9141	0.9973	0.116	0.161	0.4734	0.9139
Glutamate	Isoleucine	-0.033	0.054	0.5407	0.9539	-0.059	0.051	0.2557	0.832
Glutamate	Lactate	-0.013	0.1	0.8952	0.9973	0.091	0.119	0.4479	0.9062
Glutamate	Leucine	-0.015	0.052	0.7671	0.978	-0.04	0.048	0.4062	0.8892
Glutamate	Lysine	0.07	0.042	0.0997	0.7814	0.045	0.048	0.3548	0.8811
Glutamate	Methionine	0.011	0.048	0.8148	0.9872	0.02	0.05	0.6909	0.951
Glutamate	Ornithine	-0.029	0.08	0.7151	0.978	-0.016	0.088	0.8579	0.9752
Glutamate	Phenylalanine	-0.015	0.048	0.762	0.978	-0.002	0.058	0.9795	0.996
Glutamate	Proline	0.066	0.049	0.188	0.8537	0.057	0.056	0.3129	0.8729
Glutamate	Pyroglutamate	0.039	0.11	0.7279	0.978	0.035	0.103	0.733	0.9533
Glutamate	Pyruvate	0.101	0.276	0.7145	0.978	0.217	0.294	0.4643	0.9071
Glutamate	Serine	0.01	0.05	0.8353	0.9933	-0.004	0.055	0.948	0.9935
Glutamate	Taurine	0.105	0.101	0.2994	0.8907	0.178	0.096	0.0687	0.674
Glutamate	Threonine	0.016	0.058	0.7826	0.9822	-0.01	0.062	0.8705	0.9763
Glutamate	Tyrosine	-0.002	0.049	0.9693	0.9973	0.005	0.056	0.9235	0.9875
Glutamate	Valine	0.027	0.043	0.5434	0.9539	0.01	0.041	0.8017	0.9608
Glutamate	myo-Inositol	0.031	0.066	0.6406	0.9765	0.052	0.076	0.4974	0.9172
Glutamine	2-Aminobutyrate	-0.23	0.246	0.3543	0.9168	-0.173	0.261	0.5103	0.9188
Glutamine	2-Hydroxybutyrate	-0.17	0.346	0.6246	0.9749	0.017	0.327	0.9585	0.9935
Glutamine	2-Oxoisocaproate	-0.114	0.186	0.5403	0.9539	-0.038	0.212	0.8598	0.9763
Glutamine	3-Hydroxybutyrate	-0.029	0.821	0.9719	0.9973	-0.489	0.905	0.5911	0.9188
Glutamine	3-Hydroxyisobutyrate	-0.343	0.156	0.0316	0.6729	-0.265	0.119	0.0301	0.6621
Glutamine	3-Methyl-2-oxo-butanoic acid	-0.183	0.193	0.3453	0.913	-0.083	0.197	0.6764	0.9486
Glutamine	3-Methyl-2-oxovalerate	-0.281	0.149	0.0643	0.7764	-0.145	0.149	0.3345	0.8811
Glutamine	Acetate	-0.114	0.167	0.4972	0.9461	-0.12	0.158	0.4502	0.9062
Glutamine	Acetone	0.092	0.141	0.5186	0.9515	0.269	0.146	0.0712	0.674
Glutamine	Alanine	-0.124	0.139	0.3759	0.9176	-0.081	0.143	0.5748	0.9188
Glutamine	Arginine	0.051	0.206	0.803	0.9872	0.047	0.232	0.8416	0.9733
Glutamine	Ascorbate	-0.134	0.323	0.6795	0.978	0.179	0.385	0.6434	0.9341
Glutamine	Asparagine	-0.043	0.135	0.7492	0.978	-0.011	0.144	0.938	0.9925
Glutamine	Aspartate	-0.129	0.298	0.6663	0.9765	-0.35	0.3	0.2483	0.8316
Glutamine	Betaine	-0.161	0.15	0.2874	0.8886	-0.095	0.173	0.5834	0.9188
Glutamine	Choline	0.044	0.168	0.7935	0.9823	-0.146	0.18	0.4225	0.8976
Glutamine	Creatine	-0.39	0.221	0.0828	0.7764	-0.451	0.245	0.0716	0.674
Glutamine	Creatinine	0.208	0.13	0.1144	0.7974	0.232	0.128	0.0764	0.674
Glutamine	Cystine	-0.087	0.22	0.6951	0.978	-0.031	0.241	0.8984	0.9841
Glutamine	Dimethyl sulfone	-0.053	0.422	0.9002	0.9973	0.115	0.427	0.788	0.9592
Glutamine	Ethanolamine	0.042	0.176	0.8139	0.9872	0.015	0.18	0.9347	0.991
Glutamine	Formate	-0.282	0.171	0.1047	0.7858	-0.333	0.198	0.0986	0.674
Glutamine	Glucose	0.024	0.187	0.8994	0.9973	0.078	0.191	0.6858	0.951
Glutamine	Glutamate	-0.051	0.395	0.8977	0.9973	-0.184	0.328	0.577	0.9188
Glutamine	Glutamine	0.113	0.109	0.3033	0.8933	0.11	0.099	0.2701	0.8522
Glutamine	Glycine	0.102	0.114	0.3716	0.9176	0.075	0.101	0.4569	0.9071
Glutamine	Histidine	0.213	0.104	0.0446	0.744	0.139	0.121	0.2552	0.8316
Glutamine	Hypoxanthine	0.126	0.351	0.7199	0.978	0.191	0.369	0.6074	0.9242
Glutamine	Isoleucine	-0.164	0.129	0.2083	0.8597	-0.175	0.126	0.1685	0.7823
Glutamine	Lactate	-0.148	0.272	0.5879	0.9642	-0.138	0.286	0.6324	0.9306
Glutamine	Leucine	-0.126	0.144	0.3857	0.9212	-0.145	0.125	0.2524	0.8316
Glutamine	Lysine	-0.117	0.093	0.2132	0.8597	-0.098	0.11	0.3765	0.8811
Glutamine	Methionine	-0.091	0.105	0.3926	0.9212	-0.058	0.126	0.6466	0.9365
Glutamine	Ornithine	-0.038	0.196	0.8474	0.9962	-0.064	0.209	0.7618	0.9561
Glutamine	Phenylalanine	-0.197	0.116	0.095	0.7814	-0.196	0.122	0.1139	0.693
Glutamine	Proline	0.064	0.117	0.5878	0.9642	0.117	0.136	0.392	0.8811
Glutamine	Pyroglutamate	-0.16	0.264	0.5478	0.9539	0.122	0.227	0.5941	0.9191
Glutamine	Pyruvate	-0.311	0.681	0.6495	0.9765	-0.023	0.768	0.976	0.996
Glutamine	Serine	0.041	0.123	0.7385	0.978	0.056	0.14	0.6921	0.951
Glutamine	Taurine	-0.096	0.236	0.6852	0.978	-0.248	0.233	0.2933	0.8622
Glutamine	Threonine	0.095	0.144	0.5134	0.9515	0.058	0.158	0.7155	0.9533
Glutamine	Tyrosine	-0.276	0.116	0.0207	0.6544	-0.276	0.137	0.0495	0.674
Glutamine	Valine	-0.172	0.109	0.1173	0.8012	-0.158	0.098	0.1147	0.6958
Glutamine	myo-Inositol	0.1	0.159	0.5318	0.9539	0.235	0.194	0.2316	0.8291
Glycine	2-Aminobutyrate	-0.306	0.181	0.0945	0.7814	-0.243	0.181	0.1842	0.7979
Glycine	2-Hydroxybutyrate	-0.309	0.208	0.1416	0.81	-0.244	0.207	0.2436	0.8316
Glycine	2-Oxoisocaproate	-0.236	0.125	0.0642	0.7764	-0.389	0.134	0.0052	0.3552
Glycine	3-Hydroxybutyrate	-0.194	0.565	0.7326	0.978	-0.342	0.558	0.5426	0.9188
Glycine	3-Hydroxyisobutyrate	-0.176	0.105	0.0995	0.7814	-0.052	0.094	0.5822	0.9188
Glycine	3-Methyl-2-oxo-butanoic acid	-0.219	0.118	0.0672	0.7764	-0.256	0.12	0.0378	0.674
Glycine	3-Methyl-2-oxovalerate	-0.243	0.103	0.0219	0.6544	-0.234	0.105	0.0294	0.6602
Glycine	Acetate	-0.028	0.11	0.8001	0.9859	-0.033	0.107	0.7558	0.9561
Glycine	Acetone	0.078	0.093	0.4064	0.9234	0.102	0.092	0.2757	0.8547
Glycine	Alanine	-0.047	0.095	0.6218	0.9749	-0.054	0.098	0.5814	0.9188
Glycine	Arginine	-0.123	0.142	0.3887	0.9212	-0.129	0.154	0.4044	0.8888
Glycine	Ascorbate	0.083	0.231	0.7193	0.978	0.221	0.257	0.3937	0.8811
Glycine	Asparagine	-0.094	0.089	0.2946	0.8907	-0.091	0.099	0.3648	0.8811
Glycine	Aspartate	-0.039	0.199	0.8463	0.9962	-0.049	0.215	0.8197	0.9673
Glycine	Betaine	-0.248	0.102	0.0174	0.6211	-0.235	0.11	0.0376	0.674
Glycine	Choline	-0.076	0.113	0.5043	0.9485	-0.126	0.121	0.3009	0.867
Glycine	Creatine	-0.274	0.145	0.0628	0.7764	-0.225	0.153	0.1473	0.7471
Glycine	Creatinine	0.012	0.091	0.8978	0.9973	0.03	0.081	0.7081	0.9515
Glycine	Cystine	-0.066	0.144	0.6493	0.9765	-0.092	0.145	0.5287	0.9188
Glycine	Dimethyl sulfone	0.013	0.274	0.9628	0.9973	-0.005	0.268	0.9844	0.9974
Glycine	Ethanolamine	-0.106	0.117	0.366	0.9176	-0.187	0.103	0.074	0.674
Glycine	Formate	-0.171	0.114	0.1377	0.8012	-0.136	0.125	0.2806	0.8547
Glycine	Glucose	0.129	0.12	0.2884	0.8886	0.207	0.11	0.0659	0.674
Glycine	Glutamate	-0.215	0.254	0.3989	0.9212	-0.181	0.213	0.398	0.8811
Glycine	Glutamine	-0.029	0.076	0.6991	0.978	-0.021	0.061	0.7386	0.9533
Glycine	Glycine	0.283	0.064	0	0.0195	0.265	0.064	0.0001	0.0685
Glycine	Histidine	0.036	0.068	0.6009	0.9707	0.029	0.079	0.7189	0.9533
Glycine	Hypoxanthine	-0.021	0.239	0.9316	0.9973	-0.138	0.237	0.563	0.9188
Glycine	Isoleucine	-0.313	0.079	0.0002	0.0752	-0.258	0.065	0.0002	0.0818
Glycine	Lactate	-0.131	0.163	0.4234	0.9234	-0.073	0.202	0.7179	0.9533
Glycine	Leucine	-0.236	0.084	0.0064	0.415	-0.171	0.082	0.042	0.674
Glycine	Lysine	-0.101	0.068	0.1394	0.8067	-0.091	0.069	0.1917	0.8078
Glycine	Methionine	-0.046	0.072	0.5316	0.9539	-0.051	0.082	0.5345	0.9188
Glycine	Ornithine	-0.112	0.134	0.408	0.9234	-0.139	0.12	0.2521	0.8316
Glycine	Phenylalanine	-0.092	0.07	0.1916	0.8543	-0.073	0.085	0.3946	0.8811
Glycine	Proline	0.006	0.08	0.9367	0.9973	0.025	0.094	0.7896	0.96
Glycine	Pyroglutamate	-0.338	0.176	0.0594	0.7764	-0.301	0.13	0.0244	0.6511
Glycine	Pyruvate	-0.195	0.447	0.6643	0.9765	0.021	0.503	0.9677	0.9954
Glycine	Serine	-0.004	0.08	0.9555	0.9973	-0.025	0.089	0.7774	0.9585
Glycine	Taurine	-0.099	0.153	0.5219	0.9515	-0.019	0.149	0.898	0.9841
Glycine	Threonine	-0.001	0.094	0.9936	0.9984	-0.037	0.102	0.7209	0.9533
Glycine	Tyrosine	-0.014	0.083	0.8697	0.9969	-0.005	0.084	0.9479	0.9935
Glycine	Valine	-0.159	0.062	0.0124	0.5029	-0.101	0.059	0.0919	0.674
Glycine	myo-Inositol	0.046	0.108	0.6728	0.9765	0.078	0.121	0.5206	0.9188
Isoleucine	2-Aminobutyrate	0.297	0.144	0.044	0.744	0.314	0.137	0.0262	0.6602
Isoleucine	2-Hydroxybutyrate	0.383	0.178	0.0349	0.6807	0.401	0.178	0.0284	0.6602
Isoleucine	2-Oxoisocaproate	-0.01	0.105	0.9262	0.9973	0.054	0.115	0.6409	0.9325
Isoleucine	3-Hydroxybutyrate	0.321	0.441	0.4695	0.9448	0.164	0.471	0.7291	0.9533
Isoleucine	3-Hydroxyisobutyrate	0.128	0.09	0.1599	0.8287	0.127	0.075	0.095	0.674
Isoleucine	3-Methyl-2-oxo-butanoic acid	-0.003	0.105	0.9762	0.9973	0.025	0.109	0.8166	0.9656
Isoleucine	3-Methyl-2-oxovalerate	-0.058	0.092	0.532	0.9539	-0.031	0.086	0.7243	0.9533
Isoleucine	Acetate	-0.022	0.091	0.8063	0.9872	0.013	0.086	0.8825	0.9763
Isoleucine	Acetone	0.065	0.078	0.4056	0.9234	0.092	0.079	0.2455	0.8316
Isoleucine	Alanine	-0.087	0.078	0.2655	0.8822	-0.06	0.082	0.4707	0.9114
Isoleucine	Arginine	0.104	0.124	0.4036	0.9234	0.094	0.13	0.4717	0.9123
Isoleucine	Ascorbate	-0.078	0.178	0.6633	0.9765	-0.058	0.219	0.7919	0.9606
Isoleucine	Asparagine	-0.026	0.073	0.7242	0.978	-0.049	0.078	0.5353	0.9188
Isoleucine	Aspartate	-0.235	0.156	0.1364	0.8012	-0.276	0.159	0.0883	0.674
Isoleucine	Betaine	0.007	0.082	0.9326	0.9973	0.057	0.097	0.5572	0.9188
Isoleucine	Choline	-0.113	0.092	0.2203	0.8597	-0.076	0.097	0.433	0.901
Isoleucine	Creatine	0.012	0.131	0.925	0.9973	-0.015	0.149	0.9212	0.9875
Isoleucine	Creatinine	-0.005	0.075	0.9504	0.9973	-0.032	0.072	0.6598	0.9449
Isoleucine	Cystine	0.139	0.119	0.2447	0.8658	0.192	0.107	0.0781	0.674
Isoleucine	Dimethyl sulfone	-0.158	0.228	0.4905	0.9448	-0.19	0.229	0.4099	0.892
Isoleucine	Ethanolamine	-0.088	0.096	0.3611	0.9176	-0.079	0.107	0.4623	0.9071
Isoleucine	Formate	0.139	0.098	0.1629	0.8287	0.142	0.105	0.1815	0.7956
Isoleucine	Glucose	0.141	0.106	0.1877	0.8537	0.07	0.1	0.4858	0.9172
Isoleucine	Glutamate	-0.099	0.224	0.6593	0.9765	-0.044	0.176	0.8015	0.9608
Isoleucine	Glutamine	-0.042	0.057	0.4619	0.9448	-0.048	0.051	0.3554	0.8811
Isoleucine	Glycine	0.021	0.067	0.7493	0.978	0.065	0.053	0.2255	0.8259
Isoleucine	Histidine	0.001	0.057	0.9888	0.9982	-0.003	0.063	0.9581	0.9935
Isoleucine	Hypoxanthine	-0.02	0.212	0.9245	0.9973	0.073	0.2	0.7169	0.9533
Isoleucine	Isoleucine	0.07	0.075	0.3546	0.9168	0.047	0.072	0.5163	0.9188
Isoleucine	Lactate	-0.015	0.144	0.9174	0.9973	-0.082	0.17	0.6307	0.9306
Isoleucine	Leucine	0.119	0.072	0.1005	0.7814	0.094	0.071	0.1873	0.8006
Isoleucine	Lysine	-0.002	0.061	0.9751	0.9973	-0.018	0.064	0.7724	0.9561
Isoleucine	Methionine	-0.063	0.064	0.3221	0.9007	-0.093	0.066	0.1644	0.7715
Isoleucine	Ornithine	-0.126	0.114	0.2734	0.8837	-0.127	0.116	0.2761	0.8547
Isoleucine	Phenylalanine	-0.062	0.063	0.3325	0.9063	-0.063	0.067	0.3556	0.8811
Isoleucine	Proline	-0.096	0.067	0.1573	0.8283	-0.139	0.079	0.0822	0.674
Isoleucine	Pyroglutamate	-0.26	0.15	0.0869	0.7764	-0.257	0.13	0.0534	0.674
Isoleucine	Pyruvate	0.354	0.364	0.3342	0.9063	0.287	0.43	0.5066	0.9188
Isoleucine	Serine	0.164	0.064	0.0131	0.5165	0.169	0.067	0.0144	0.5446
Isoleucine	Taurine	0.141	0.128	0.2744	0.8845	0.099	0.145	0.4972	0.9172
Isoleucine	Threonine	0.07	0.074	0.3486	0.9137	0.072	0.08	0.37	0.8811
Isoleucine	Tyrosine	-0.149	0.068	0.0325	0.6729	-0.144	0.072	0.0521	0.674
Isoleucine	Valine	0.08	0.059	0.1816	0.8413	0.056	0.05	0.2708	0.8522
Isoleucine	myo-Inositol	-0.147	0.091	0.1121	0.7974	-0.166	0.099	0.1	0.674
Lactate	2-Aminobutyrate	-0.205	0.135	0.1355	0.8012	-0.217	0.145	0.1396	0.7362
Lactate	2-Hydroxybutyrate	-0.167	0.178	0.3516	0.9144	-0.073	0.187	0.6954	0.951
Lactate	2-Oxoisocaproate	-0.016	0.105	0.8822	0.9973	-0.039	0.118	0.7446	0.9533
Lactate	3-Hydroxybutyrate	0.065	0.459	0.8884	0.9973	0.414	0.51	0.4201	0.8953
Lactate	3-Hydroxyisobutyrate	0.046	0.081	0.5717	0.9642	0.012	0.078	0.8753	0.9763
Lactate	3-Methyl-2-oxo-butanoic acid	0.07	0.108	0.5191	0.9515	0.065	0.103	0.5337	0.9188
Lactate	3-Methyl-2-oxovalerate	-0.001	0.092	0.9926	0.9984	0.004	0.088	0.9619	0.994
Lactate	Acetate	-0.064	0.086	0.4573	0.9448	-0.064	0.093	0.4948	0.9172
Lactate	Acetone	0.048	0.081	0.5544	0.9559	0.044	0.079	0.576	0.9188
Lactate	Alanine	0.026	0.079	0.7404	0.978	0.008	0.086	0.922	0.9875
Lactate	Arginine	0.094	0.113	0.4115	0.9234	0.094	0.112	0.4066	0.8892
Lactate	Ascorbate	0.167	0.204	0.4154	0.9234	0.142	0.225	0.5296	0.9188
Lactate	Asparagine	0.012	0.079	0.8824	0.9973	0.015	0.078	0.8519	0.9752
Lactate	Aspartate	0.085	0.167	0.6139	0.9749	0.135	0.183	0.4656	0.9079
Lactate	Betaine	-0.065	0.077	0.3983	0.9212	-0.058	0.092	0.5267	0.9188
Lactate	Choline	-0.003	0.095	0.9781	0.9973	-0.019	0.098	0.8509	0.9752
Lactate	Creatine	-0.165	0.13	0.2103	0.8597	-0.105	0.143	0.4654	0.9079
Lactate	Creatinine	-0.053	0.073	0.4692	0.9448	-0.017	0.071	0.8087	0.9636
Lactate	Cystine	-0.119	0.117	0.3163	0.9007	-0.162	0.139	0.248	0.8316
Lactate	Dimethyl sulfone	-0.005	0.235	0.9834	0.9973	-0.008	0.234	0.9713	0.996
Lactate	Ethanolamine	0.099	0.091	0.282	0.8886	0.093	0.098	0.3439	0.8811
Lactate	Formate	-0.053	0.106	0.6174	0.9749	-0.047	0.099	0.6352	0.9306
Lactate	Glucose	0.111	0.099	0.262	0.8819	0.075	0.099	0.4546	0.9066
Lactate	Glutamate	0.032	0.221	0.8868	0.9973	0.081	0.187	0.6676	0.9455
Lactate	Glutamine	-0.1	0.056	0.0808	0.7764	-0.117	0.061	0.062	0.674
Lactate	Glycine	-0.034	0.063	0.5917	0.9654	-0.004	0.059	0.9469	0.9935
Lactate	Histidine	0.053	0.059	0.3669	0.9176	0.098	0.06	0.1119	0.6873
Lactate	Hypoxanthine	0.015	0.203	0.9398	0.9973	0.236	0.228	0.3062	0.8695
Lactate	Isoleucine	-0.085	0.074	0.2553	0.878	-0.09	0.072	0.215	0.8241
Lactate	Lactate	0.098	0.139	0.4807	0.9448	0.249	0.186	0.1869	0.8005
Lactate	Leucine	-0.09	0.077	0.2488	0.8745	-0.073	0.071	0.3086	0.8695
Lactate	Lysine	-0.005	0.061	0.9295	0.9973	-0.024	0.068	0.7187	0.9533
Lactate	Methionine	-0.003	0.067	0.9593	0.9973	0.009	0.073	0.902	0.9841
Lactate	Ornithine	-0.048	0.113	0.6699	0.9765	0.006	0.118	0.9601	0.9935
Lactate	Phenylalanine	-0.074	0.069	0.2897	0.8905	-0.039	0.074	0.5989	0.9219
Lactate	Proline	0.093	0.069	0.1845	0.849	0.116	0.071	0.1106	0.684
Lactate	Pyroglutamate	0.073	0.162	0.6524	0.9765	0.036	0.137	0.7928	0.9606
Lactate	Pyruvate	0.089	0.362	0.8064	0.9872	0.369	0.377	0.3317	0.8811
Lactate	Serine	0.007	0.071	0.9205	0.9973	0.019	0.075	0.802	0.9608
Lactate	Taurine	-0.03	0.133	0.8199	0.9886	0.04	0.131	0.7608	0.9561
Lactate	Threonine	0.012	0.078	0.8745	0.997	-0.026	0.082	0.752	0.9553
Lactate	Tyrosine	-0.011	0.07	0.8723	0.9969	-0.009	0.073	0.9006	0.9841
Lactate	Valine	-0.004	0.057	0.9452	0.9973	-0.018	0.06	0.7585	0.9561
Lactate	myo-Inositol	-0.056	0.089	0.5369	0.9539	-0.062	0.104	0.5515	0.9188
Leucine	2-Aminobutyrate	0.279	0.166	0.0971	0.7814	0.288	0.161	0.0786	0.674
Leucine	2-Hydroxybutyrate	0.378	0.203	0.0671	0.7764	0.388	0.219	0.0822	0.674
Leucine	2-Oxoisocaproate	-0.027	0.125	0.8289	0.9908	-0.002	0.135	0.9896	0.9976
Leucine	3-Hydroxybutyrate	0.325	0.527	0.5393	0.9539	0.163	0.565	0.7733	0.9561
Leucine	3-Hydroxyisobutyrate	0.097	0.105	0.3588	0.917	0.121	0.089	0.1787	0.7956
Leucine	3-Methyl-2-oxo-butanoic acid	-0.027	0.124	0.8257	0.9908	-0.028	0.126	0.8228	0.9675
Leucine	3-Methyl-2-oxovalerate	-0.125	0.102	0.2252	0.8597	-0.143	0.103	0.1706	0.7834
Leucine	Acetate	-0.1	0.101	0.3283	0.9063	-0.048	0.109	0.6608	0.9449
Leucine	Acetone	0.073	0.095	0.4414	0.9367	0.084	0.087	0.3409	0.8811
Leucine	Alanine	-0.063	0.095	0.5087	0.9496	-0.028	0.102	0.7876	0.9592
Leucine	Arginine	0.117	0.144	0.4167	0.9234	0.114	0.15	0.4498	0.9062
Leucine	Ascorbate	-0.104	0.216	0.6332	0.975	-0.039	0.262	0.8824	0.9763
Leucine	Asparagine	-0.014	0.089	0.8747	0.997	-0.042	0.092	0.6531	0.9403
Leucine	Aspartate	-0.247	0.187	0.1915	0.8543	-0.281	0.187	0.1377	0.7362
Leucine	Betaine	-0.004	0.1	0.9647	0.9973	0.022	0.11	0.8435	0.9746
Leucine	Choline	-0.111	0.107	0.305	0.8948	-0.066	0.12	0.5846	0.9188
Leucine	Creatine	-0.099	0.147	0.5013	0.9485	-0.1	0.173	0.5665	0.9188
Leucine	Creatinine	0.004	0.089	0.9605	0.9973	-0.028	0.084	0.7406	0.9533
Leucine	Cystine	0.181	0.139	0.1974	0.8562	0.247	0.123	0.0502	0.674
Leucine	Dimethyl sulfone	-0.292	0.268	0.2795	0.8845	-0.314	0.272	0.2532	0.8316
Leucine	Ethanolamine	-0.07	0.112	0.5361	0.9539	-0.063	0.125	0.6176	0.9283
Leucine	Formate	0.141	0.117	0.2323	0.8615	0.184	0.126	0.1489	0.7471
Leucine	Glucose	0.189	0.116	0.1087	0.7974	0.134	0.12	0.2695	0.8522
Leucine	Glutamate	-0.101	0.264	0.7031	0.978	-0.025	0.219	0.9109	0.9861
Leucine	Glutamine	-0.081	0.07	0.2559	0.878	-0.071	0.061	0.2515	0.8316
Leucine	Glycine	0.066	0.081	0.4171	0.9234	0.091	0.066	0.1739	0.7887
Leucine	Histidine	0.02	0.068	0.7696	0.978	0.014	0.076	0.8501	0.9752
Leucine	Hypoxanthine	0.098	0.23	0.6719	0.9765	0.209	0.233	0.3735	0.8811
Leucine	Isoleucine	0.028	0.088	0.7538	0.978	0.022	0.087	0.7985	0.9608
Leucine	Lactate	-0.065	0.176	0.7142	0.978	-0.067	0.202	0.741	0.9533
Leucine	Leucine	0.113	0.085	0.191	0.8543	0.118	0.072	0.1066	0.6759
Leucine	Lysine	0.01	0.072	0.8886	0.9973	-0.025	0.076	0.7458	0.9533
Leucine	Methionine	-0.062	0.073	0.3935	0.9212	-0.084	0.085	0.3281	0.8811
Leucine	Ornithine	-0.168	0.14	0.2364	0.8643	-0.175	0.137	0.2091	0.8226
Leucine	Phenylalanine	-0.065	0.077	0.4049	0.9234	-0.046	0.082	0.5788	0.9188
Leucine	Proline	-0.07	0.082	0.3925	0.9212	-0.136	0.092	0.1457	0.7471
Leucine	Pyroglutamate	-0.275	0.17	0.1114	0.7974	-0.237	0.18	0.1923	0.8078
Leucine	Pyruvate	0.305	0.438	0.4877	0.9448	0.304	0.49	0.537	0.9188
Leucine	Serine	0.214	0.075	0.0058	0.399	0.217	0.073	0.0046	0.341
Leucine	Taurine	0.231	0.149	0.1265	0.8012	0.194	0.166	0.2483	0.8316
Leucine	Threonine	0.101	0.084	0.2342	0.863	0.091	0.095	0.3424	0.8811
Leucine	Tyrosine	-0.139	0.079	0.0811	0.7764	-0.129	0.091	0.1593	0.766
Leucine	Valine	0.092	0.071	0.1992	0.8562	0.07	0.064	0.2764	0.8547
Leucine	myo-Inositol	-0.111	0.108	0.3089	0.8948	-0.139	0.12	0.2538	0.8316
Lysine	2-Aminobutyrate	0.24	0.158	0.1327	0.8012	0.263	0.166	0.1185	0.7007
Lysine	2-Hydroxybutyrate	0.303	0.207	0.149	0.81	0.297	0.22	0.1831	0.7956
Lysine	2-Oxoisocaproate	-0.042	0.115	0.7166	0.978	-0.057	0.13	0.6603	0.9449
Lysine	3-Hydroxybutyrate	0.022	0.508	0.9655	0.9973	-0.12	0.553	0.829	0.9702
Lysine	3-Hydroxyisobutyrate	0.025	0.095	0.793	0.9823	0.047	0.086	0.59	0.9188
Lysine	3-Methyl-2-oxo-butanoic acid	-0.046	0.122	0.708	0.978	-0.076	0.118	0.5191	0.9188
Lysine	3-Methyl-2-oxovalerate	-0.148	0.102	0.1515	0.8164	-0.206	0.092	0.0287	0.6602
Lysine	Acetate	-0.092	0.094	0.3314	0.9063	-0.048	0.101	0.6364	0.9306
Lysine	Acetone	0.08	0.088	0.3705	0.9176	0.07	0.088	0.4305	0.8983
Lysine	Alanine	-0.041	0.089	0.6476	0.9765	0.005	0.09	0.9578	0.9935
Lysine	Arginine	0.1	0.133	0.4548	0.9448	0.129	0.149	0.3914	0.8811
Lysine	Ascorbate	-0.11	0.214	0.6082	0.9739	-0.092	0.24	0.7023	0.951
Lysine	Asparagine	-0.003	0.086	0.9731	0.9973	-0.013	0.086	0.8781	0.9763
Lysine	Aspartate	-0.012	0.196	0.9524	0.9973	-0.053	0.19	0.7811	0.9588
Lysine	Betaine	-0.056	0.093	0.5505	0.9545	-0.033	0.102	0.7445	0.9533
Lysine	Choline	-0.11	0.105	0.2995	0.8907	-0.091	0.103	0.3815	0.8811
Lysine	Creatine	-0.184	0.144	0.2061	0.8597	-0.199	0.145	0.1768	0.7956
Lysine	Creatinine	0.098	0.081	0.2297	0.8597	0.09	0.082	0.2762	0.8547
Lysine	Cystine	0.132	0.135	0.3314	0.9063	0.167	0.124	0.1827	0.7956
Lysine	Dimethyl sulfone	-0.36	0.257	0.1657	0.8287	-0.446	0.257	0.0884	0.674
Lysine	Ethanolamine	-0.064	0.109	0.5579	0.9595	-0.066	0.115	0.5719	0.9188
Lysine	Formate	0.082	0.109	0.455	0.9448	0.13	0.112	0.252	0.8316
Lysine	Glucose	0.162	0.116	0.1695	0.8287	0.094	0.118	0.4308	0.8983
Lysine	Glutamate	-0.002	0.247	0.995	0.9984	0.042	0.196	0.8302	0.9708
Lysine	Glutamine	-0.125	0.069	0.0749	0.7764	-0.109	0.058	0.0682	0.674
Lysine	Glycine	0.085	0.077	0.2737	0.8837	0.133	0.057	0.0234	0.6416
Lysine	Histidine	-0.068	0.063	0.2825	0.8886	-0.064	0.071	0.3699	0.8811
Lysine	Hypoxanthine	0.252	0.223	0.2626	0.8819	0.311	0.185	0.0981	0.674
Lysine	Isoleucine	-0.035	0.084	0.6732	0.9765	-0.046	0.083	0.581	0.9188
Lysine	Lactate	0.114	0.155	0.4659	0.9448	0.135	0.174	0.4409	0.9028
Lysine	Leucine	0.031	0.077	0.6926	0.978	0.017	0.068	0.8035	0.961
Lysine	Lysine	0.058	0.067	0.3853	0.9212	0.069	0.073	0.3469	0.8811
Lysine	Methionine	-0.017	0.072	0.8155	0.9872	-0.047	0.081	0.5646	0.9188
Lysine	Ornithine	-0.141	0.126	0.2701	0.8835	-0.183	0.129	0.1617	0.7667
Lysine	Phenylalanine	-0.041	0.072	0.5751	0.9642	-0.028	0.082	0.7368	0.9533
Lysine	Proline	0.006	0.074	0.9352	0.9973	-0.021	0.089	0.8155	0.9656
Lysine	Pyroglutamate	-0.179	0.179	0.3217	0.9007	-0.113	0.163	0.4922	0.9172
Lysine	Pyruvate	0.448	0.408	0.2753	0.8845	0.61	0.418	0.1503	0.7471
Lysine	Serine	0.175	0.073	0.0192	0.6448	0.18	0.076	0.0207	0.6243
Lysine	Taurine	0.151	0.146	0.3058	0.8948	0.14	0.163	0.3924	0.8811
Lysine	Threonine	0.206	0.079	0.0112	0.4884	0.218	0.084	0.0124	0.512
Lysine	Tyrosine	-0.075	0.074	0.3188	0.9007	-0.058	0.087	0.5125	0.9188
Lysine	Valine	0.008	0.065	0.9048	0.9973	-0.002	0.063	0.9711	0.996
Lysine	myo-Inositol	0.034	0.1	0.7383	0.978	-0.002	0.12	0.9871	0.9976
Methanol	2-Aminobutyrate	0.1	0.077	0.197	0.8562	0.069	0.088	0.4377	0.9016
Methanol	2-Hydroxybutyrate	0.062	0.102	0.5451	0.9539	0.02	0.117	0.8666	0.9763
Methanol	2-Oxoisocaproate	-0.009	0.059	0.8843	0.9973	0.043	0.078	0.5805	0.9188
Methanol	3-Hydroxybutyrate	-0.382	0.254	0.1376	0.8012	-0.184	0.306	0.5504	0.9188
Methanol	3-Hydroxyisobutyrate	0.126	0.04	0.0026	0.2862	0.098	0.045	0.0343	0.6649
Methanol	3-Methyl-2-oxo-butanoic acid	-0.039	0.055	0.4824	0.9448	-0.05	0.064	0.4387	0.9016
Methanol	3-Methyl-2-oxovalerate	-0.013	0.05	0.7943	0.9823	0.016	0.055	0.7746	0.9561
Methanol	Acetate	0.001	0.049	0.9759	0.9973	0.007	0.055	0.9053	0.9841
Methanol	Acetone	0.056	0.042	0.1823	0.8424	0.051	0.047	0.2831	0.8547
Methanol	Alanine	0.033	0.045	0.4752	0.9448	0.047	0.053	0.3801	0.8811
Methanol	Arginine	0.046	0.063	0.471	0.9448	0.022	0.076	0.7736	0.9561
Methanol	Ascorbate	0.195	0.092	0.037	0.6807	0.241	0.117	0.0449	0.674
Methanol	Asparagine	0.034	0.042	0.4183	0.9234	0.03	0.05	0.5567	0.9188
Methanol	Aspartate	0.04	0.093	0.6683	0.9765	0.112	0.105	0.2939	0.8622
Methanol	Betaine	0.003	0.046	0.9427	0.9973	0.007	0.057	0.9034	0.9841
Methanol	Choline	0.005	0.053	0.9269	0.9973	0.082	0.058	0.1623	0.7667
Methanol	Creatine	0.033	0.071	0.6406	0.9765	0.043	0.097	0.6605	0.9449
Methanol	Creatinine	0.083	0.041	0.0468	0.7596	0.076	0.045	0.0983	0.674
Methanol	Cystine	0.122	0.065	0.062	0.7764	0.119	0.07	0.0967	0.674
Methanol	Dimethyl sulfone	0.147	0.123	0.2345	0.863	0.077	0.152	0.6147	0.9271
Methanol	Ethanolamine	0.046	0.051	0.3778	0.9176	0.084	0.061	0.1721	0.7866
Methanol	Formate	0.025	0.053	0.6326	0.975	0.047	0.066	0.474	0.914
Methanol	Glucose	0.024	0.057	0.6744	0.9765	0.062	0.063	0.3253	0.8811
Methanol	Glutamate	0.007	0.123	0.9546	0.9973	0.067	0.114	0.557	0.9188
Methanol	Glutamine	-0.028	0.032	0.388	0.9212	-0.045	0.035	0.2007	0.8185
Methanol	Glycine	0.015	0.036	0.6705	0.9765	-0.002	0.038	0.9498	0.9935
Methanol	Histidine	-0.036	0.031	0.2555	0.878	-0.028	0.04	0.494	0.9172
Methanol	Hypoxanthine	0.186	0.103	0.0748	0.7764	0.189	0.127	0.1426	0.7469
Methanol	Isoleucine	-0.016	0.04	0.6889	0.978	0.017	0.048	0.7294	0.9533
Methanol	Lactate	0.051	0.075	0.5047	0.9485	0.14	0.103	0.1803	0.7956
Methanol	Leucine	-0.004	0.04	0.9295	0.9973	0.034	0.044	0.4461	0.905
Methanol	Lysine	0.006	0.033	0.865	0.9969	0.051	0.041	0.2126	0.8226
Methanol	Methionine	0.022	0.033	0.504	0.9485	0.036	0.042	0.3883	0.8811
Methanol	Ornithine	0.066	0.058	0.2586	0.878	0.071	0.074	0.3413	0.8811
Methanol	Phenylalanine	0.012	0.036	0.7393	0.978	0.029	0.043	0.4972	0.9172
Methanol	Proline	0.032	0.035	0.3577	0.917	0.045	0.048	0.3487	0.8811
Methanol	Pyroglutamate	0.076	0.089	0.3991	0.9212	0.054	0.091	0.5527	0.9188
Methanol	Pyruvate	-0.3	0.187	0.1127	0.7974	-0.098	0.265	0.7118	0.9515
Methanol	Serine	0.046	0.036	0.2071	0.8597	0.059	0.041	0.1607	0.766
Methanol	Taurine	-0.082	0.068	0.2285	0.8597	-0.038	0.086	0.6613	0.9449
Methanol	Threonine	0.028	0.041	0.4955	0.9453	0.006	0.052	0.9076	0.9847
Methanol	Tyrosine	0.031	0.038	0.4272	0.9263	0.022	0.047	0.6465	0.9365
Methanol	Valine	0	0.033	0.994	0.9984	0.013	0.032	0.6829	0.951
Methanol	myo-Inositol	0.111	0.048	0.0249	0.6544	0.125	0.065	0.0598	0.674
Methionine	2-Aminobutyrate	0.206	0.148	0.1678	0.8287	0.246	0.164	0.1378	0.7362
Methionine	2-Hydroxybutyrate	0.29	0.211	0.1735	0.8287	0.34	0.224	0.135	0.7362
Methionine	2-Oxoisocaproate	-0.089	0.114	0.4343	0.9345	-0.121	0.132	0.3611	0.8811
Methionine	3-Hydroxybutyrate	0.57	0.482	0.2414	0.8643	0.473	0.551	0.3937	0.8811
Methionine	3-Hydroxyisobutyrate	-0.011	0.097	0.9128	0.9973	0.007	0.085	0.9376	0.9925
Methionine	3-Methyl-2-oxo-butanoic acid	-0.079	0.114	0.4939	0.9448	-0.117	0.11	0.2936	0.8622
Methionine	3-Methyl-2-oxovalerate	-0.14	0.096	0.1496	0.81	-0.16	0.093	0.0922	0.674
Methionine	Acetate	-0.102	0.098	0.3002	0.8907	-0.075	0.092	0.4175	0.8953
Methionine	Acetone	0.104	0.084	0.2213	0.8597	0.131	0.083	0.1204	0.702
Methionine	Alanine	-0.092	0.085	0.2851	0.8886	-0.086	0.092	0.3518	0.8811
Methionine	Arginine	-0.063	0.136	0.6447	0.9765	-0.078	0.142	0.5868	0.9188
Methionine	Ascorbate	-0.008	0.213	0.9715	0.9973	-0.009	0.242	0.9698	0.996
Methionine	Asparagine	-0.069	0.085	0.4225	0.9234	-0.088	0.089	0.3271	0.8811
Methionine	Aspartate	-0.15	0.182	0.4118	0.9234	-0.195	0.183	0.2913	0.8605
Methionine	Betaine	-0.164	0.095	0.0883	0.7764	-0.15	0.096	0.1237	0.7119
Methionine	Choline	-0.109	0.103	0.2932	0.8907	-0.083	0.109	0.4496	0.9062
Methionine	Creatine	-0.035	0.146	0.8094	0.9872	-0.008	0.162	0.9618	0.994
Methionine	Creatinine	0.002	0.083	0.9816	0.9973	0.004	0.074	0.9597	0.9935
Methionine	Cystine	0.043	0.132	0.7458	0.978	0.13	0.135	0.3395	0.8811
Methionine	Dimethyl sulfone	-0.003	0.262	0.9924	0.9984	-0.121	0.256	0.6367	0.9306
Methionine	Ethanolamine	-0.146	0.106	0.1732	0.8287	-0.142	0.111	0.2047	0.8198
Methionine	Formate	-0.033	0.107	0.7607	0.978	-0.017	0.109	0.8733	0.9763
Methionine	Glucose	0.104	0.117	0.3766	0.9176	0.052	0.123	0.6756	0.9481
Methionine	Glutamate	-0.075	0.241	0.7556	0.978	-0.01	0.199	0.9584	0.9935
Methionine	Glutamine	-0.155	0.06	0.0113	0.4884	-0.123	0.062	0.0538	0.674
Methionine	Glycine	0.082	0.074	0.2725	0.8835	0.104	0.063	0.1043	0.674
Methionine	Histidine	0.019	0.065	0.77	0.978	0.023	0.075	0.7636	0.9561
Methionine	Hypoxanthine	0.351	0.213	0.1047	0.7858	0.371	0.198	0.067	0.674
Methionine	Isoleucine	-0.146	0.074	0.0532	0.7764	-0.127	0.077	0.1036	0.674
Methionine	Lactate	0.071	0.154	0.6448	0.9765	0.06	0.179	0.7393	0.9533
Methionine	Leucine	-0.133	0.082	0.1105	0.7974	-0.078	0.087	0.377	0.8811
Methionine	Lysine	-0.123	0.067	0.0737	0.7764	-0.108	0.062	0.0877	0.674
Methionine	Methionine	-0.022	0.072	0.7572	0.978	-0.071	0.081	0.3862	0.8811
Methionine	Ornithine	-0.119	0.123	0.3378	0.9063	-0.16	0.119	0.1825	0.7956
Methionine	Phenylalanine	-0.109	0.069	0.1196	0.8012	-0.129	0.071	0.0746	0.674
Methionine	Proline	-0.048	0.076	0.5299	0.9539	-0.077	0.087	0.3768	0.8811
Methionine	Pyroglutamate	-0.165	0.165	0.3219	0.9007	-0.125	0.153	0.4193	0.8953
Methionine	Pyruvate	0.173	0.417	0.6798	0.978	0.312	0.464	0.5047	0.9188
Methionine	Serine	0.218	0.073	0.0041	0.3431	0.195	0.085	0.0254	0.6602
Methionine	Taurine	0.043	0.145	0.7696	0.978	0.061	0.143	0.6715	0.9455
Methionine	Threonine	0.206	0.076	0.0083	0.4716	0.198	0.08	0.0169	0.5675
Methionine	Tyrosine	-0.093	0.076	0.2264	0.8597	-0.104	0.084	0.2205	0.8259
Methionine	Valine	-0.136	0.066	0.0452	0.745	-0.101	0.057	0.0824	0.674
Methionine	myo-Inositol	-0.032	0.103	0.7583	0.978	-0.109	0.106	0.3094	0.8695
N,N-Dimethylglycine	2-Aminobutyrate	0.008	0.189	0.9659	0.9973	-0.116	0.205	0.5734	0.9188
N,N-Dimethylglycine	2-Hydroxybutyrate	-0.004	0.25	0.9873	0.9974	0.034	0.246	0.89	0.9805
N,N-Dimethylglycine	2-Oxoisocaproate	0.04	0.14	0.7777	0.9808	0.016	0.162	0.9196	0.9874
N,N-Dimethylglycine	3-Hydroxybutyrate	-1.16	0.577	0.0484	0.7641	-0.701	0.655	0.289	0.8585
N,N-Dimethylglycine	3-Hydroxyisobutyrate	0.155	0.104	0.1417	0.81	0.133	0.1	0.1913	0.8078
N,N-Dimethylglycine	3-Methyl-2-oxo-butanoic acid	0.144	0.142	0.3125	0.8992	0.123	0.15	0.4164	0.8953
N,N-Dimethylglycine	3-Methyl-2-oxovalerate	-0.054	0.12	0.6541	0.9765	-0.044	0.123	0.7217	0.9533
N,N-Dimethylglycine	Acetate	-0.044	0.124	0.7261	0.978	0.025	0.126	0.8416	0.9733
N,N-Dimethylglycine	Acetone	0.18	0.099	0.0738	0.7764	0.121	0.1	0.2275	0.8259
N,N-Dimethylglycine	Alanine	0.004	0.107	0.9718	0.9973	0.078	0.114	0.4953	0.9172
N,N-Dimethylglycine	Arginine	-0.094	0.156	0.5475	0.9539	-0.264	0.15	0.0836	0.674
N,N-Dimethylglycine	Ascorbate	0.054	0.249	0.8278	0.9908	0.052	0.325	0.8739	0.9763
N,N-Dimethylglycine	Asparagine	-0.085	0.109	0.4393	0.9367	-0.131	0.11	0.2384	0.8316
N,N-Dimethylglycine	Aspartate	-0.024	0.227	0.9151	0.9973	-0.126	0.249	0.6148	0.9271
N,N-Dimethylglycine	Betaine	-0.007	0.111	0.9499	0.9973	-0.046	0.133	0.7331	0.9533
N,N-Dimethylglycine	Choline	-0.081	0.125	0.5182	0.9515	-0.072	0.153	0.6404	0.9325
N,N-Dimethylglycine	Creatine	-0.312	0.168	0.0676	0.7764	-0.371	0.192	0.0581	0.674
N,N-Dimethylglycine	Creatinine	0.285	0.087	0.0016	0.2355	0.273	0.101	0.009	0.4411
N,N-Dimethylglycine	Cystine	0.305	0.165	0.0691	0.7764	0.215	0.171	0.2125	0.8226
N,N-Dimethylglycine	Dimethyl sulfone	0.094	0.31	0.7633	0.978	0.009	0.331	0.9779	0.996
N,N-Dimethylglycine	Ethanolamine	-0.071	0.124	0.5669	0.9642	-0.064	0.149	0.6702	0.9455
N,N-Dimethylglycine	Formate	-0.081	0.129	0.5316	0.9539	-0.043	0.148	0.775	0.9561
N,N-Dimethylglycine	Glucose	0.036	0.139	0.7985	0.9856	0.006	0.147	0.968	0.9954
N,N-Dimethylglycine	Glutamate	-0.216	0.28	0.443	0.9375	0.006	0.263	0.9829	0.9966
N,N-Dimethylglycine	Glutamine	-0.154	0.075	0.0447	0.744	-0.17	0.079	0.0363	0.674
N,N-Dimethylglycine	Glycine	0.01	0.086	0.9037	0.9973	0.055	0.078	0.4882	0.9172
N,N-Dimethylglycine	Histidine	-0.136	0.076	0.0773	0.7764	-0.101	0.086	0.243	0.8316
N,N-Dimethylglycine	Hypoxanthine	0.202	0.251	0.4237	0.9234	0.37	0.293	0.2123	0.8226
N,N-Dimethylglycine	Isoleucine	-0.171	0.093	0.0721	0.7764	-0.197	0.094	0.04	0.674
N,N-Dimethylglycine	Lactate	-0.043	0.187	0.819	0.9886	0.168	0.203	0.4132	0.8923
N,N-Dimethylglycine	Leucine	-0.116	0.102	0.2587	0.878	-0.175	0.099	0.0818	0.674
N,N-Dimethylglycine	Lysine	-0.025	0.082	0.7639	0.978	-0.08	0.088	0.3654	0.8811
N,N-Dimethylglycine	Methionine	0.015	0.086	0.8633	0.9969	0.027	0.101	0.7924	0.9606
N,N-Dimethylglycine	Ornithine	-0.236	0.144	0.1068	0.7947	-0.226	0.14	0.111	0.684
N,N-Dimethylglycine	Phenylalanine	-0.072	0.086	0.404	0.9234	-0.062	0.101	0.5381	0.9188
N,N-Dimethylglycine	Proline	0.108	0.097	0.2692	0.8835	0.116	0.12	0.3379	0.8811
N,N-Dimethylglycine	Pyroglutamate	0.084	0.201	0.6771	0.9765	0.133	0.186	0.4768	0.915
N,N-Dimethylglycine	Pyruvate	-0.192	0.513	0.7091	0.978	0.133	0.6	0.8251	0.9675
N,N-Dimethylglycine	Serine	-0.027	0.089	0.7599	0.978	-0.024	0.107	0.821	0.9673
N,N-Dimethylglycine	Taurine	-0.173	0.177	0.3297	0.9063	-0.063	0.184	0.7352	0.9533
N,N-Dimethylglycine	Threonine	0.009	0.105	0.9341	0.9973	-0.067	0.121	0.5845	0.9188
N,N-Dimethylglycine	Tyrosine	0.013	0.09	0.887	0.9973	-0.011	0.105	0.9137	0.987
N,N-Dimethylglycine	Valine	-0.059	0.08	0.4662	0.9448	-0.139	0.077	0.0758	0.674
N,N-Dimethylglycine	myo-Inositol	0.054	0.123	0.6608	0.9765	-0.008	0.143	0.9544	0.9935
O-Acetylcarnitine	2-Aminobutyrate	0.095	0.173	0.5827	0.9642	0.189	0.196	0.3389	0.8811
O-Acetylcarnitine	2-Hydroxybutyrate	0.085	0.22	0.7008	0.978	0.197	0.235	0.406	0.8892
O-Acetylcarnitine	2-Oxoisocaproate	-0.004	0.122	0.971	0.9973	-0.006	0.139	0.9635	0.9943
O-Acetylcarnitine	3-Hydroxybutyrate	-0.302	0.534	0.5734	0.9642	-0.164	0.618	0.7917	0.9606
O-Acetylcarnitine	3-Hydroxyisobutyrate	0.016	0.102	0.8732	0.9969	-0.033	0.092	0.7235	0.9533
O-Acetylcarnitine	3-Methyl-2-oxo-butanoic acid	0.04	0.123	0.746	0.978	0.092	0.134	0.4975	0.9172
O-Acetylcarnitine	3-Methyl-2-oxovalerate	0.075	0.11	0.4969	0.9461	0.083	0.114	0.4682	0.9107
O-Acetylcarnitine	Acetate	-0.004	0.104	0.9668	0.9973	0.001	0.112	0.9948	0.9981
O-Acetylcarnitine	Acetone	0.002	0.092	0.9819	0.9973	0.049	0.094	0.6076	0.9242
O-Acetylcarnitine	Alanine	-0.022	0.098	0.8265	0.9908	-0.053	0.098	0.5873	0.9188
O-Acetylcarnitine	Arginine	0.087	0.14	0.5381	0.9539	0.066	0.164	0.6886	0.951
O-Acetylcarnitine	Ascorbate	0.033	0.228	0.8861	0.9973	-0.004	0.273	0.9873	0.9976
O-Acetylcarnitine	Asparagine	-0.048	0.086	0.5826	0.9642	-0.137	0.102	0.1858	0.8005
O-Acetylcarnitine	Aspartate	0.127	0.204	0.5368	0.9539	-0.19	0.2	0.3462	0.8811
O-Acetylcarnitine	Betaine	0.115	0.089	0.1999	0.8562	0.118	0.12	0.3305	0.8811
O-Acetylcarnitine	Choline	-0.004	0.112	0.9684	0.9973	-0.052	0.126	0.6839	0.951
O-Acetylcarnitine	Creatine	0.025	0.16	0.8746	0.997	0.056	0.176	0.7518	0.9553
O-Acetylcarnitine	Creatinine	-0.019	0.088	0.8321	0.9918	-0.123	0.072	0.0938	0.674
O-Acetylcarnitine	Cystine	0.168	0.143	0.2442	0.8654	0.282	0.154	0.0725	0.674
O-Acetylcarnitine	Dimethyl sulfone	0.008	0.277	0.9783	0.9973	-0.09	0.284	0.7526	0.9553
O-Acetylcarnitine	Ethanolamine	0.057	0.117	0.6261	0.9749	-0.026	0.125	0.8371	0.9732
O-Acetylcarnitine	Formate	-0.071	0.114	0.5324	0.9539	-0.179	0.125	0.1564	0.7609
O-Acetylcarnitine	Glucose	0.019	0.129	0.8819	0.9973	0.008	0.132	0.9494	0.9935
O-Acetylcarnitine	Glutamate	0.092	0.262	0.7252	0.978	0.054	0.229	0.815	0.9656
O-Acetylcarnitine	Glutamine	-0.027	0.075	0.7224	0.978	-0.009	0.065	0.8841	0.9776
O-Acetylcarnitine	Glycine	-0.048	0.074	0.5209	0.9515	-0.079	0.067	0.2441	0.8316
O-Acetylcarnitine	Histidine	-0.049	0.067	0.4714	0.9448	-0.065	0.079	0.4154	0.8953
O-Acetylcarnitine	Hypoxanthine	-0.02	0.243	0.9339	0.9973	0.021	0.277	0.9392	0.9933
O-Acetylcarnitine	Isoleucine	0.023	0.088	0.796	0.9831	0.027	0.097	0.78	0.9588
O-Acetylcarnitine	Lactate	-0.089	0.17	0.6016	0.9707	-0.105	0.221	0.6354	0.9306
O-Acetylcarnitine	Leucine	-0.004	0.082	0.961	0.9973	-0.013	0.082	0.876	0.9763
O-Acetylcarnitine	Lysine	0.059	0.071	0.4153	0.9234	0.077	0.093	0.4101	0.892
O-Acetylcarnitine	Methionine	-0.041	0.08	0.6099	0.9749	-0.092	0.079	0.2461	0.8316
O-Acetylcarnitine	Ornithine	-0.189	0.134	0.1629	0.8287	-0.195	0.147	0.1918	0.8078
O-Acetylcarnitine	Phenylalanine	-0.136	0.076	0.0773	0.7764	-0.151	0.088	0.0915	0.674
O-Acetylcarnitine	Proline	0.004	0.078	0.9599	0.9973	-0.125	0.09	0.1695	0.7827
O-Acetylcarnitine	Pyroglutamate	-0.002	0.189	0.9916	0.9984	-0.039	0.169	0.8199	0.9673
O-Acetylcarnitine	Pyruvate	-0.029	0.445	0.9488	0.9973	-0.141	0.517	0.7867	0.9592
O-Acetylcarnitine	Serine	0.058	0.082	0.4828	0.9448	-0.023	0.096	0.8093	0.9636
O-Acetylcarnitine	Taurine	-0.052	0.161	0.7468	0.978	-0.075	0.152	0.6212	0.9283
O-Acetylcarnitine	Threonine	-0.074	0.095	0.4384	0.9367	-0.08	0.103	0.4371	0.9016
O-Acetylcarnitine	Tyrosine	-0.195	0.077	0.0142	0.5359	-0.25	0.079	0.0025	0.3401
O-Acetylcarnitine	Valine	0.021	0.07	0.7668	0.978	-0.006	0.071	0.9342	0.991
O-Acetylcarnitine	myo-Inositol	-0.081	0.105	0.4412	0.9367	-0.126	0.137	0.3638	0.8811
Ornithine	2-Aminobutyrate	0.194	0.129	0.1357	0.8012	0.183	0.141	0.1981	0.8154
Ornithine	2-Hydroxybutyrate	0.152	0.167	0.3665	0.9176	0.207	0.136	0.1328	0.7356
Ornithine	2-Oxoisocaproate	-0.141	0.088	0.1137	0.7974	-0.168	0.101	0.102	0.674
Ornithine	3-Hydroxybutyrate	0.552	0.399	0.1709	0.8287	0.524	0.41	0.2064	0.8204
Ornithine	3-Hydroxyisobutyrate	0	0.076	0.9956	0.9984	-0.001	0.067	0.9898	0.9976
Ornithine	3-Methyl-2-oxo-butanoic acid	-0.154	0.086	0.0766	0.7764	-0.148	0.086	0.0909	0.674
Ornithine	3-Methyl-2-oxovalerate	-0.121	0.076	0.1143	0.7974	-0.131	0.072	0.0737	0.674
Ornithine	Acetate	-0.049	0.076	0.5275	0.9539	-0.018	0.076	0.8128	0.9651
Ornithine	Acetone	0.052	0.067	0.4392	0.9367	0.07	0.065	0.2838	0.8547
Ornithine	Alanine	-0.151	0.069	0.0321	0.6729	-0.178	0.073	0.0172	0.5675
Ornithine	Arginine	0.058	0.102	0.5673	0.9642	0.049	0.112	0.6608	0.9449
Ornithine	Ascorbate	-0.094	0.168	0.5793	0.9642	-0.012	0.189	0.9507	0.9935
Ornithine	Asparagine	-0.012	0.066	0.8605	0.9969	-0.048	0.068	0.4843	0.9172
Ornithine	Aspartate	-0.1	0.146	0.4941	0.9448	-0.203	0.137	0.1455	0.7471
Ornithine	Betaine	-0.214	0.059	0.0006	0.1548	-0.191	0.071	0.0099	0.4607
Ornithine	Choline	-0.235	0.078	0.0036	0.3431	-0.225	0.076	0.0046	0.341
Ornithine	Creatine	-0.098	0.12	0.414	0.9234	-0.105	0.128	0.4132	0.8923
Ornithine	Creatinine	0.045	0.066	0.4948	0.9448	0.01	0.06	0.8733	0.9763
Ornithine	Cystine	-0.166	0.103	0.1115	0.7974	-0.208	0.095	0.0319	0.6646
Ornithine	Dimethyl sulfone	-0.075	0.207	0.7169	0.978	-0.112	0.207	0.5918	0.9188
Ornithine	Ethanolamine	-0.149	0.082	0.0741	0.7764	-0.199	0.077	0.0129	0.5128
Ornithine	Formate	-0.003	0.087	0.9755	0.9973	0.005	0.089	0.9547	0.9935
Ornithine	Glucose	0.085	0.092	0.3609	0.9176	0.08	0.084	0.3476	0.8811
Ornithine	Glutamate	-0.083	0.186	0.6578	0.9765	-0.087	0.153	0.569	0.9188
Ornithine	Glutamine	-0.046	0.051	0.3616	0.9176	-0.037	0.046	0.4307	0.8983
Ornithine	Glycine	0.077	0.054	0.157	0.8283	0.066	0.05	0.1975	0.8154
Ornithine	Histidine	0.083	0.048	0.0856	0.7764	0.09	0.05	0.0791	0.674
Ornithine	Hypoxanthine	0.078	0.173	0.6511	0.9765	0.061	0.192	0.7505	0.9553
Ornithine	Isoleucine	-0.028	0.062	0.6552	0.9765	-0.033	0.065	0.6158	0.9271
Ornithine	Lactate	-0.147	0.14	0.2987	0.8907	-0.161	0.14	0.2532	0.8316
Ornithine	Leucine	-0.01	0.062	0.8703	0.9969	0.009	0.055	0.8775	0.9763
Ornithine	Lysine	-0.062	0.052	0.2382	0.8643	-0.041	0.058	0.4837	0.9172
Ornithine	Methionine	-0.029	0.057	0.6054	0.9726	-0.043	0.061	0.4841	0.9172
Ornithine	Ornithine	0.033	0.095	0.7291	0.978	0.025	0.096	0.7963	0.9608
Ornithine	Phenylalanine	-0.066	0.054	0.2231	0.8597	-0.065	0.061	0.2961	0.8657
Ornithine	Proline	0.023	0.057	0.6858	0.978	-0.014	0.072	0.8499	0.9752
Ornithine	Pyroglutamate	-0.231	0.128	0.0753	0.7764	-0.244	0.108	0.0283	0.6602
Ornithine	Pyruvate	-0.436	0.331	0.1925	0.8543	-0.306	0.349	0.3855	0.8811
Ornithine	Serine	0.07	0.057	0.2231	0.8597	0.05	0.058	0.3929	0.8811
Ornithine	Taurine	-0.045	0.116	0.7022	0.978	-0.019	0.108	0.8601	0.9763
Ornithine	Threonine	0.139	0.062	0.0285	0.6729	0.132	0.07	0.0656	0.674
Ornithine	Tyrosine	-0.018	0.06	0.7669	0.978	-0.003	0.063	0.9586	0.9935
Ornithine	Valine	0.033	0.05	0.507	0.9489	0.036	0.042	0.396	0.8811
Ornithine	myo-Inositol	-0.045	0.079	0.5692	0.9642	-0.084	0.091	0.3589	0.8811
Phenylalanine	2-Aminobutyrate	0.034	0.185	0.8549	0.9969	0.028	0.185	0.8824	0.9763
Phenylalanine	2-Hydroxybutyrate	0.077	0.235	0.7425	0.978	0.091	0.235	0.7006	0.951
Phenylalanine	2-Oxoisocaproate	-0.116	0.137	0.3991	0.9212	-0.11	0.149	0.4619	0.9071
Phenylalanine	3-Hydroxybutyrate	0.267	0.606	0.6611	0.9765	0.519	0.669	0.4413	0.9028
Phenylalanine	3-Hydroxyisobutyrate	0.025	0.108	0.8147	0.9872	0.032	0.097	0.7409	0.9533
Phenylalanine	3-Methyl-2-oxo-butanoic acid	-0.039	0.135	0.7715	0.978	-0.082	0.128	0.5274	0.9188
Phenylalanine	3-Methyl-2-oxovalerate	-0.174	0.113	0.1283	0.8012	-0.231	0.097	0.0211	0.6243
Phenylalanine	Acetate	-0.211	0.104	0.0477	0.7641	-0.14	0.12	0.2477	0.8316
Phenylalanine	Acetone	0.037	0.103	0.7233	0.978	-0.005	0.097	0.9591	0.9935
Phenylalanine	Alanine	0.012	0.106	0.9084	0.9973	0.061	0.109	0.577	0.9188
Phenylalanine	Arginine	0.046	0.152	0.7652	0.978	0.021	0.17	0.9034	0.9841
Phenylalanine	Ascorbate	-0.197	0.228	0.3908	0.9212	-0.189	0.275	0.4935	0.9172
Phenylalanine	Asparagine	-0.003	0.099	0.9763	0.9973	0.036	0.1	0.7199	0.9533
Phenylalanine	Aspartate	0.088	0.211	0.6773	0.9765	0.197	0.228	0.3908	0.8811
Phenylalanine	Betaine	-0.162	0.105	0.128	0.8012	-0.141	0.112	0.2128	0.8226
Phenylalanine	Choline	-0.106	0.119	0.3779	0.9176	-0.041	0.123	0.738	0.9533
Phenylalanine	Creatine	-0.197	0.169	0.2497	0.8745	-0.223	0.175	0.2076	0.8204
Phenylalanine	Creatinine	0.061	0.092	0.5096	0.9498	0.053	0.089	0.5537	0.9188
Phenylalanine	Cystine	0.062	0.16	0.699	0.978	0.033	0.185	0.8609	0.9763
Phenylalanine	Dimethyl sulfone	-0.107	0.295	0.7176	0.978	-0.201	0.314	0.5253	0.9188
Phenylalanine	Ethanolamine	-0.053	0.131	0.6873	0.978	-0.034	0.135	0.8007	0.9608
Phenylalanine	Formate	-0.002	0.128	0.9847	0.9973	0.088	0.138	0.5265	0.9188
Phenylalanine	Glucose	0.096	0.135	0.4787	0.9448	0.022	0.135	0.8721	0.9763
Phenylalanine	Glutamate	-0.007	0.286	0.9815	0.9973	0.15	0.252	0.5527	0.9188
Phenylalanine	Glutamine	-0.184	0.068	0.009	0.4806	-0.17	0.071	0.0207	0.6243
Phenylalanine	Glycine	0.116	0.084	0.1731	0.8287	0.155	0.074	0.0402	0.674
Phenylalanine	Histidine	0.036	0.073	0.6174	0.9749	0.11	0.082	0.1828	0.7956
Phenylalanine	Hypoxanthine	0.343	0.244	0.165	0.8287	0.387	0.251	0.1288	0.7236
Phenylalanine	Isoleucine	-0.128	0.088	0.1506	0.8136	-0.128	0.091	0.1655	0.7735
Phenylalanine	Lactate	0.05	0.181	0.7842	0.9822	0.131	0.202	0.5194	0.9188
Phenylalanine	Leucine	-0.04	0.093	0.6689	0.9765	0.003	0.084	0.9736	0.996
Phenylalanine	Lysine	-0.032	0.077	0.6813	0.978	-0.014	0.089	0.8753	0.9763
Phenylalanine	Methionine	0.098	0.081	0.2345	0.863	0.077	0.087	0.3821	0.8811
Phenylalanine	Ornithine	-0.043	0.14	0.7603	0.978	-0.026	0.15	0.8612	0.9763
Phenylalanine	Phenylalanine	0.059	0.086	0.4933	0.9448	0.094	0.088	0.2908	0.8601
Phenylalanine	Proline	0.066	0.089	0.4625	0.9448	0.064	0.103	0.5372	0.9188
Phenylalanine	Pyroglutamate	-0.106	0.196	0.5887	0.9642	0.016	0.172	0.9265	0.9888
Phenylalanine	Pyruvate	0.153	0.49	0.7551	0.978	0.452	0.536	0.4024	0.8875
Phenylalanine	Serine	0.136	0.079	0.0897	0.7764	0.159	0.095	0.0994	0.674
Phenylalanine	Taurine	0.186	0.163	0.2595	0.878	0.303	0.17	0.0798	0.674
Phenylalanine	Threonine	0.229	0.099	0.0237	0.6544	0.219	0.101	0.0347	0.6649
Phenylalanine	Tyrosine	0.037	0.084	0.6651	0.9765	0.046	0.1	0.6469	0.9365
Phenylalanine	Valine	0.005	0.076	0.9524	0.9973	0.005	0.076	0.952	0.9935
Phenylalanine	myo-Inositol	0.128	0.114	0.264	0.8822	0.088	0.137	0.521	0.9188
Proline	2-Aminobutyrate	-0.156	0.128	0.2264	0.8597	-0.142	0.144	0.3265	0.8811
Proline	2-Hydroxybutyrate	-0.083	0.198	0.6774	0.9765	-0.021	0.177	0.9047	0.9841
Proline	2-Oxoisocaproate	-0.04	0.111	0.7198	0.978	-0.121	0.118	0.3101	0.8698
Proline	3-Hydroxybutyrate	0.301	0.501	0.5501	0.9545	0.025	0.481	0.9594	0.9935
Proline	3-Hydroxyisobutyrate	-0.142	0.087	0.1069	0.7947	-0.101	0.071	0.164	0.7715
Proline	3-Methyl-2-oxo-butanoic acid	-0.096	0.107	0.3707	0.9176	-0.137	0.106	0.2043	0.8198
Proline	3-Methyl-2-oxovalerate	-0.142	0.097	0.1451	0.81	-0.199	0.083	0.0191	0.603
Proline	Acetate	-0.15	0.092	0.1107	0.7974	-0.14	0.088	0.1191	0.7007
Proline	Acetone	0.03	0.08	0.7083	0.978	0.034	0.075	0.652	0.9403
Proline	Alanine	0.001	0.084	0.9861	0.9974	-0.003	0.081	0.9752	0.996
Proline	Arginine	-0.022	0.127	0.8633	0.9969	0.009	0.128	0.9453	0.9935
Proline	Ascorbate	-0.439	0.207	0.0376	0.6843	-0.358	0.221	0.1107	0.684
Proline	Asparagine	0.013	0.082	0.8707	0.9969	0.032	0.083	0.7017	0.951
Proline	Aspartate	-0.039	0.18	0.8297	0.9911	-0.135	0.171	0.4347	0.9016
Proline	Betaine	-0.06	0.092	0.5185	0.9515	-0.061	0.089	0.4947	0.9172
Proline	Choline	-0.064	0.097	0.5089	0.9496	-0.06	0.093	0.5192	0.9188
Proline	Creatine	-0.315	0.135	0.0222	0.6544	-0.328	0.139	0.0219	0.6243
Proline	Creatinine	0.034	0.08	0.677	0.9765	0.051	0.075	0.5002	0.9177
Proline	Cystine	-0.079	0.125	0.5307	0.9539	-0.073	0.132	0.5847	0.9188
Proline	Dimethyl sulfone	0.017	0.243	0.944	0.9973	-0.017	0.241	0.9447	0.9935
Proline	Ethanolamine	-0.022	0.103	0.8343	0.993	-0.017	0.109	0.8763	0.9763
Proline	Formate	0.054	0.104	0.6088	0.9741	0.077	0.108	0.475	0.9145
Proline	Glucose	0.063	0.11	0.5721	0.9642	0.054	0.107	0.6125	0.9271
Proline	Glutamate	-0.012	0.232	0.9594	0.9973	-0.074	0.19	0.6986	0.951
Proline	Glutamine	-0.137	0.061	0.0287	0.6729	-0.117	0.056	0.0413	0.674
Proline	Glycine	0.021	0.067	0.7561	0.978	0.029	0.058	0.6228	0.9283
Proline	Histidine	-0.021	0.057	0.7164	0.978	-0.028	0.062	0.651	0.9397
Proline	Hypoxanthine	0.141	0.214	0.5138	0.9515	0.129	0.203	0.5287	0.9188
Proline	Isoleucine	-0.136	0.073	0.0682	0.7764	-0.115	0.079	0.1481	0.7471
Proline	Lactate	0.005	0.145	0.9713	0.9973	0.017	0.158	0.9147	0.987
Proline	Leucine	-0.116	0.081	0.1584	0.8287	-0.101	0.068	0.1385	0.7362
Proline	Lysine	-0.043	0.065	0.5136	0.9515	-0.058	0.068	0.3936	0.8811
Proline	Methionine	-0.025	0.065	0.6964	0.978	-0.045	0.067	0.5062	0.9188
Proline	Ornithine	-0.085	0.114	0.4605	0.9448	-0.116	0.122	0.3454	0.8811
Proline	Phenylalanine	-0.066	0.065	0.3177	0.9007	-0.056	0.072	0.4402	0.9028
Proline	Proline	0.209	0.07	0.004	0.3431	0.216	0.077	0.0069	0.393
Proline	Pyroglutamate	-0.076	0.16	0.6344	0.975	-0.087	0.136	0.5284	0.9188
Proline	Pyruvate	0.248	0.386	0.5233	0.952	0.241	0.423	0.5709	0.9188
Proline	Serine	0.071	0.068	0.3023	0.8918	0.054	0.072	0.4603	0.9071
Proline	Taurine	0	0.137	0.9997	0.9997	-0.064	0.131	0.6243	0.9286
Proline	Threonine	0.159	0.071	0.0286	0.6729	0.145	0.071	0.0455	0.674
Proline	Tyrosine	-0.126	0.075	0.0983	0.7814	-0.113	0.073	0.1246	0.713
Proline	Valine	-0.102	0.061	0.096	0.7814	-0.097	0.057	0.0947	0.674
Proline	myo-Inositol	0.012	0.092	0.8953	0.9973	-0.058	0.101	0.5667	0.9188
Pyruvate	2-Aminobutyrate	-0.03	0.082	0.7132	0.978	-0.111	0.081	0.1783	0.7956
Pyruvate	2-Hydroxybutyrate	-0.074	0.107	0.4914	0.9448	-0.094	0.114	0.413	0.8923
Pyruvate	2-Oxoisocaproate	0.008	0.06	0.8944	0.9973	0.011	0.072	0.8819	0.9763
Pyruvate	3-Hydroxybutyrate	0.07	0.27	0.7955	0.983	0.189	0.342	0.5829	0.9188
Pyruvate	3-Hydroxyisobutyrate	0.012	0.049	0.8074	0.9872	0.013	0.047	0.7819	0.9588
Pyruvate	3-Methyl-2-oxo-butanoic acid	0.086	0.063	0.1778	0.8351	0.073	0.067	0.2818	0.8547
Pyruvate	3-Methyl-2-oxovalerate	0.029	0.055	0.6015	0.9707	0.027	0.052	0.6115	0.9271
Pyruvate	Acetate	-0.026	0.052	0.6232	0.9749	0.006	0.056	0.9119	0.9866
Pyruvate	Acetone	0.081	0.043	0.0641	0.7764	0.013	0.047	0.7791	0.9588
Pyruvate	Alanine	0.014	0.045	0.7605	0.978	0.008	0.05	0.8821	0.9763
Pyruvate	Arginine	0.041	0.067	0.5424	0.9539	0.043	0.073	0.5557	0.9188
Pyruvate	Ascorbate	0.019	0.109	0.8598	0.9969	-0.014	0.135	0.9172	0.987
Pyruvate	Asparagine	0.047	0.044	0.2854	0.8886	0.04	0.047	0.3902	0.8811
Pyruvate	Aspartate	0.024	0.097	0.8064	0.9872	0.129	0.105	0.2214	0.8259
Pyruvate	Betaine	-0.035	0.046	0.447	0.9386	-0.039	0.057	0.4957	0.9172
Pyruvate	Choline	-0.019	0.057	0.738	0.978	0.01	0.061	0.8741	0.9763
Pyruvate	Creatine	-0.093	0.077	0.23	0.8597	-0.094	0.087	0.2855	0.8547
Pyruvate	Creatinine	0.024	0.044	0.5783	0.9642	0.059	0.042	0.1679	0.7812
Pyruvate	Cystine	-0.046	0.07	0.519	0.9515	-0.136	0.079	0.0897	0.674
Pyruvate	Dimethyl sulfone	0.046	0.13	0.7253	0.978	0.024	0.141	0.8654	0.9763
Pyruvate	Ethanolamine	-0.007	0.058	0.9079	0.9973	0.01	0.063	0.8747	0.9763
Pyruvate	Formate	-0.041	0.059	0.4912	0.9448	-0.034	0.06	0.5704	0.9188
Pyruvate	Glucose	0.024	0.06	0.6911	0.978	-0.002	0.063	0.9797	0.996
Pyruvate	Glutamate	0.005	0.13	0.9717	0.9973	0.012	0.117	0.9184	0.987
Pyruvate	Glutamine	0.01	0.034	0.7693	0.978	-0.024	0.033	0.4626	0.9071
Pyruvate	Glycine	0.025	0.037	0.5072	0.9489	0.05	0.033	0.1362	0.7362
Pyruvate	Histidine	-0.011	0.033	0.7489	0.978	0.001	0.04	0.9812	0.996
Pyruvate	Hypoxanthine	0.012	0.119	0.9199	0.9973	0.155	0.127	0.2276	0.8259
Pyruvate	Isoleucine	-0.012	0.043	0.7892	0.9823	-0.039	0.041	0.3382	0.8811
Pyruvate	Lactate	0.039	0.083	0.6416	0.9765	0.133	0.104	0.2036	0.8198
Pyruvate	Leucine	-0.024	0.041	0.5625	0.962	-0.025	0.038	0.508	0.9188
Pyruvate	Lysine	0	0.036	0.9981	0.9995	-0.034	0.04	0.3964	0.8811
Pyruvate	Methionine	0.008	0.039	0.8339	0.993	0.015	0.046	0.7446	0.9533
Pyruvate	Ornithine	-0.017	0.064	0.794	0.9823	-0.021	0.071	0.7655	0.9561
Pyruvate	Phenylalanine	-0.008	0.04	0.8376	0.9935	0.015	0.048	0.7598	0.9561
Pyruvate	Proline	0.05	0.04	0.2141	0.8597	0.072	0.04	0.0782	0.674
Pyruvate	Pyroglutamate	0.077	0.089	0.3925	0.9212	0.033	0.089	0.7105	0.9515
Pyruvate	Pyruvate	0.067	0.218	0.7602	0.978	0.141	0.26	0.5908	0.9188
Pyruvate	Serine	0.027	0.039	0.4796	0.9448	0.039	0.043	0.3761	0.8811
Pyruvate	Taurine	-0.027	0.077	0.7257	0.978	0.025	0.083	0.7638	0.9561
Pyruvate	Threonine	0.045	0.047	0.3454	0.913	0.024	0.05	0.6355	0.9306
Pyruvate	Tyrosine	0.025	0.037	0.5083	0.9496	0.032	0.046	0.492	0.9172
Pyruvate	Valine	0.015	0.035	0.6689	0.9765	0.006	0.033	0.8533	0.9752
Pyruvate	myo-Inositol	-0.03	0.054	0.5756	0.9642	-0.031	0.066	0.6362	0.9306
Serine	2-Aminobutyrate	0.124	0.184	0.5037	0.9485	0.1	0.187	0.5962	0.9191
Serine	2-Hydroxybutyrate	0.078	0.239	0.7446	0.978	0.132	0.221	0.5529	0.9188
Serine	2-Oxoisocaproate	-0.189	0.129	0.148	0.81	-0.239	0.147	0.1102	0.684
Serine	3-Hydroxybutyrate	0.37	0.578	0.5249	0.9539	0.466	0.644	0.4729	0.9138
Serine	3-Hydroxyisobutyrate	-0.049	0.113	0.666	0.9765	-0.004	0.1	0.9661	0.9953
Serine	3-Methyl-2-oxo-butanoic acid	-0.107	0.126	0.3965	0.9212	-0.121	0.132	0.3643	0.8811
Serine	3-Methyl-2-oxovalerate	-0.239	0.107	0.0288	0.6729	-0.246	0.109	0.0276	0.6602
Serine	Acetate	-0.181	0.103	0.0854	0.7764	-0.098	0.118	0.4089	0.8913
Serine	Acetone	0.116	0.1	0.2501	0.8745	0.109	0.1	0.2775	0.8547
Serine	Alanine	-0.127	0.096	0.1902	0.8543	-0.099	0.105	0.349	0.8811
Serine	Arginine	0.004	0.153	0.9791	0.9973	0.03	0.173	0.8648	0.9763
Serine	Ascorbate	-0.197	0.244	0.423	0.9234	-0.128	0.287	0.657	0.9433
Serine	Asparagine	-0.088	0.093	0.3479	0.9137	-0.121	0.11	0.2757	0.8547
Serine	Aspartate	0.019	0.211	0.9301	0.9973	-0.006	0.227	0.9792	0.996
Serine	Betaine	-0.315	0.094	0.0013	0.2149	-0.335	0.11	0.0035	0.3401
Serine	Choline	-0.226	0.114	0.0523	0.7764	-0.212	0.105	0.0495	0.674
Serine	Creatine	-0.381	0.163	0.0222	0.6544	-0.415	0.181	0.026	0.6602
Serine	Creatinine	0.09	0.094	0.3429	0.9093	0.079	0.085	0.3613	0.8811
Serine	Cystine	-0.043	0.145	0.7694	0.978	-0.063	0.169	0.7118	0.9515
Serine	Dimethyl sulfone	-0.21	0.274	0.4471	0.9386	-0.248	0.308	0.4244	0.8983
Serine	Ethanolamine	-0.303	0.103	0.0047	0.3687	-0.297	0.115	0.0122	0.512
Serine	Formate	-0.004	0.125	0.9728	0.9973	0.091	0.139	0.5137	0.9188
Serine	Glucose	0.183	0.122	0.1362	0.8012	0.162	0.128	0.2094	0.8226
Serine	Glutamate	-0.055	0.276	0.8434	0.9957	0.048	0.239	0.8418	0.9733
Serine	Glutamine	-0.133	0.066	0.0485	0.7641	-0.097	0.072	0.1847	0.7979
Serine	Glycine	0.147	0.077	0.0619	0.7764	0.192	0.075	0.0134	0.5222
Serine	Histidine	-0.022	0.073	0.7602	0.978	-0.031	0.089	0.7263	0.9533
Serine	Hypoxanthine	-0.017	0.255	0.9458	0.9973	0.035	0.292	0.9054	0.9841
Serine	Isoleucine	-0.152	0.097	0.1198	0.8012	-0.178	0.094	0.0635	0.674
Serine	Lactate	-0.114	0.184	0.5372	0.9539	0.053	0.197	0.7902	0.9603
Serine	Leucine	-0.094	0.101	0.3546	0.9168	-0.116	0.095	0.2249	0.8259
Serine	Lysine	-0.095	0.073	0.1994	0.8562	-0.136	0.082	0.1025	0.674
Serine	Methionine	-0.02	0.082	0.8075	0.9872	-0.037	0.093	0.6948	0.951
Serine	Ornithine	-0.128	0.137	0.3529	0.9168	-0.189	0.14	0.1803	0.7956
Serine	Phenylalanine	-0.073	0.084	0.3859	0.9212	-0.061	0.105	0.5592	0.9188
Serine	Proline	-0.015	0.085	0.8644	0.9969	-0.026	0.11	0.815	0.9656
Serine	Pyroglutamate	-0.308	0.177	0.0858	0.7764	-0.191	0.172	0.2736	0.8547
Serine	Pyruvate	0.116	0.478	0.8092	0.9872	0.543	0.509	0.2908	0.8601
Serine	Serine	0.185	0.081	0.0251	0.6544	0.166	0.092	0.0756	0.674
Serine	Taurine	-0.029	0.164	0.8608	0.9969	0.04	0.172	0.8175	0.9658
Serine	Threonine	0.207	0.091	0.0261	0.6642	0.142	0.107	0.1928	0.808
Serine	Tyrosine	-0.124	0.089	0.1703	0.8287	-0.109	0.101	0.2859	0.8547
Serine	Valine	-0.04	0.073	0.5882	0.9642	-0.056	0.073	0.4457	0.905
Serine	myo-Inositol	-0.052	0.115	0.652	0.9765	-0.112	0.138	0.418	0.8953
Taurine	2-Aminobutyrate	-0.123	0.11	0.2672	0.8822	-0.137	0.11	0.2202	0.8259
Taurine	2-Hydroxybutyrate	-0.124	0.137	0.3656	0.9176	-0.084	0.148	0.5731	0.9188
Taurine	2-Oxoisocaproate	-0.094	0.075	0.2145	0.8597	-0.18	0.091	0.054	0.674
Taurine	3-Hydroxybutyrate	-0.216	0.359	0.5504	0.9545	-0.128	0.379	0.737	0.9533
Taurine	3-Hydroxyisobutyrate	-0.05	0.065	0.4465	0.9386	-0.053	0.056	0.3511	0.8811
Taurine	3-Methyl-2-oxo-butanoic acid	-0.087	0.071	0.2257	0.8597	-0.126	0.083	0.1374	0.7362
Taurine	3-Methyl-2-oxovalerate	-0.135	0.066	0.0439	0.744	-0.168	0.061	0.0084	0.4207
Taurine	Acetate	-0.079	0.063	0.2145	0.8597	-0.059	0.073	0.4287	0.8983
Taurine	Acetone	0.045	0.061	0.4614	0.9448	0.054	0.062	0.3935	0.8811
Taurine	Alanine	-0.004	0.061	0.9517	0.9973	0.005	0.064	0.9334	0.991
Taurine	Arginine	-0.014	0.089	0.8765	0.9973	-0.03	0.101	0.7698	0.9561
Taurine	Ascorbate	0.125	0.146	0.3938	0.9212	0.179	0.17	0.2987	0.867
Taurine	Asparagine	-0.005	0.057	0.9336	0.9973	-0.006	0.062	0.9245	0.9881
Taurine	Aspartate	0.043	0.127	0.7352	0.978	0.059	0.135	0.6653	0.9455
Taurine	Betaine	-0.114	0.059	0.0591	0.7764	-0.137	0.067	0.0467	0.674
Taurine	Choline	-0.04	0.071	0.5714	0.9642	-0.051	0.077	0.5068	0.9188
Taurine	Creatine	-0.171	0.093	0.0719	0.7764	-0.111	0.108	0.3091	0.8695
Taurine	Creatinine	0.009	0.057	0.8713	0.9969	0.006	0.054	0.9078	0.9847
Taurine	Cystine	-0.069	0.092	0.4534	0.9448	-0.131	0.099	0.1905	0.8078
Taurine	Dimethyl sulfone	-0.176	0.176	0.3206	0.9007	-0.165	0.184	0.3716	0.8811
Taurine	Ethanolamine	0.048	0.07	0.4918	0.9448	0.01	0.083	0.9009	0.9841
Taurine	Formate	-0.085	0.074	0.2564	0.878	-0.047	0.083	0.5759	0.9188
Taurine	Glucose	0.082	0.071	0.2522	0.878	0.062	0.076	0.422	0.8976
Taurine	Glutamate	-0.066	0.162	0.686	0.978	-0.022	0.14	0.8763	0.9763
Taurine	Glutamine	-0.066	0.041	0.1094	0.7974	-0.043	0.041	0.3006	0.867
Taurine	Glycine	0.007	0.049	0.8854	0.9973	0.037	0.047	0.4349	0.9016
Taurine	Histidine	0.039	0.042	0.3475	0.9137	0.071	0.051	0.1701	0.7827
Taurine	Hypoxanthine	0.135	0.148	0.3679	0.9176	0.304	0.138	0.0316	0.6646
Taurine	Isoleucine	-0.102	0.055	0.0709	0.7764	-0.094	0.053	0.0818	0.674
Taurine	Lactate	0.03	0.104	0.7712	0.978	0.114	0.118	0.3378	0.8811
Taurine	Leucine	-0.084	0.055	0.1277	0.8012	-0.06	0.061	0.3297	0.8811
Taurine	Lysine	-0.01	0.046	0.8256	0.9908	-0.029	0.051	0.5724	0.9188
Taurine	Methionine	0.009	0.048	0.8558	0.9969	0.008	0.056	0.8905	0.9805
Taurine	Ornithine	-0.093	0.084	0.2709	0.8835	-0.073	0.094	0.4439	0.9049
Taurine	Phenylalanine	-0.081	0.052	0.1273	0.8012	-0.056	0.064	0.3907	0.8811
Taurine	Proline	0.057	0.048	0.2401	0.8643	0.089	0.063	0.1596	0.766
Taurine	Pyroglutamate	-0.135	0.105	0.2035	0.8579	-0.082	0.105	0.436	0.9016
Taurine	Pyruvate	-0.165	0.287	0.5666	0.9642	-0.003	0.328	0.9929	0.9976
Taurine	Serine	0.012	0.052	0.8236	0.9908	0.013	0.059	0.8255	0.9675
Taurine	Taurine	-0.019	0.099	0.8481	0.9962	0.054	0.104	0.6047	0.9234
Taurine	Threonine	0.028	0.057	0.6234	0.9749	-0.004	0.067	0.9465	0.9935
Taurine	Tyrosine	0.017	0.049	0.7219	0.978	0.025	0.064	0.695	0.951
Taurine	Valine	-0.036	0.041	0.3831	0.9212	-0.036	0.045	0.4258	0.8983
Taurine	myo-Inositol	-0.001	0.067	0.9855	0.9973	0.006	0.084	0.9425	0.9935
Threonine	2-Aminobutyrate	0.18	0.107	0.0979	0.7814	0.204	0.107	0.0605	0.674
Threonine	2-Hydroxybutyrate	0.201	0.157	0.2034	0.8579	0.226	0.159	0.16	0.766
Threonine	2-Oxoisocaproate	-0.053	0.084	0.5294	0.9539	-0.05	0.094	0.5939	0.9191
Threonine	3-Hydroxybutyrate	0.491	0.359	0.1765	0.8351	0.452	0.392	0.2543	0.8316
Threonine	3-Hydroxyisobutyrate	-0.068	0.067	0.3161	0.9007	-0.039	0.058	0.5033	0.9188
Threonine	3-Methyl-2-oxo-butanoic acid	-0.038	0.083	0.6485	0.9765	-0.049	0.082	0.554	0.9188
Threonine	3-Methyl-2-oxovalerate	-0.071	0.069	0.3092	0.8948	-0.09	0.071	0.2104	0.8226
Threonine	Acetate	-0.084	0.067	0.2154	0.8597	-0.073	0.067	0.2808	0.8547
Threonine	Acetone	0.036	0.062	0.5611	0.9614	-0.01	0.057	0.865	0.9763
Threonine	Alanine	-0.027	0.062	0.6599	0.9765	-0.016	0.063	0.8044	0.9615
Threonine	Arginine	0.105	0.084	0.2151	0.8597	0.08	0.093	0.3934	0.8811
Threonine	Ascorbate	-0.189	0.151	0.2152	0.8597	-0.268	0.148	0.0751	0.674
Threonine	Asparagine	0.015	0.061	0.8018	0.9868	0.02	0.063	0.7506	0.9553
Threonine	Aspartate	-0.008	0.136	0.9513	0.9973	0.051	0.146	0.7273	0.9533
Threonine	Betaine	-0.139	0.063	0.0311	0.6729	-0.117	0.065	0.0761	0.674
Threonine	Choline	-0.079	0.07	0.2635	0.8821	-0.05	0.071	0.4806	0.9172
Threonine	Creatine	-0.107	0.097	0.272	0.8835	-0.112	0.104	0.2847	0.8547
Threonine	Creatinine	0.09	0.055	0.1101	0.7974	0.103	0.055	0.0696	0.674
Threonine	Cystine	0.062	0.097	0.5205	0.9515	0.061	0.1	0.5437	0.9188
Threonine	Dimethyl sulfone	-0.175	0.18	0.3344	0.9063	-0.201	0.195	0.3056	0.8695
Threonine	Ethanolamine	-0.115	0.075	0.133	0.8012	-0.107	0.076	0.1647	0.7715
Threonine	Formate	-0.026	0.077	0.736	0.978	-0.02	0.078	0.8015	0.9608
Threonine	Glucose	-0.029	0.081	0.7223	0.978	-0.027	0.078	0.7276	0.9533
Threonine	Glutamate	0.113	0.17	0.5104	0.9498	0.11	0.155	0.4803	0.9172
Threonine	Glutamine	-0.016	0.046	0.7258	0.978	-0.012	0.041	0.7671	0.9561
Threonine	Glycine	0.061	0.052	0.2497	0.8745	0.088	0.04	0.0326	0.6646
Threonine	Histidine	0.002	0.044	0.966	0.9973	0	0.05	0.9972	0.9991
Threonine	Hypoxanthine	0.191	0.153	0.2165	0.8597	0.187	0.138	0.1804	0.7956
Threonine	Isoleucine	0.004	0.057	0.9421	0.9973	0.033	0.059	0.5773	0.9188
Threonine	Lactate	0.111	0.11	0.3176	0.9007	0.208	0.103	0.0479	0.674
Threonine	Leucine	0.027	0.057	0.6348	0.975	0.042	0.05	0.4061	0.8892
Threonine	Lysine	-0.028	0.044	0.5288	0.9539	-0.022	0.051	0.6633	0.9455
Threonine	Methionine	0.044	0.051	0.3924	0.9212	0.031	0.054	0.5705	0.9188
Threonine	Ornithine	-0.001	0.087	0.9925	0.9984	-0.026	0.09	0.7738	0.9561
Threonine	Phenylalanine	0.002	0.051	0.9624	0.9973	0.017	0.057	0.7639	0.9561
Threonine	Proline	0.026	0.054	0.6311	0.975	0.032	0.061	0.6016	0.9224
Threonine	Pyroglutamate	-0.08	0.11	0.4712	0.9448	-0.021	0.11	0.8471	0.9752
Threonine	Pyruvate	0.335	0.275	0.2284	0.8597	0.575	0.305	0.0648	0.674
Threonine	Serine	0.087	0.054	0.111	0.7974	0.096	0.053	0.0743	0.674
Threonine	Taurine	0.005	0.105	0.9613	0.9973	0.091	0.106	0.3969	0.8811
Threonine	Threonine	0.325	0.052	0	0	0.33	0.057	0	0.0004
Threonine	Tyrosine	-0.019	0.053	0.715	0.978	-0.022	0.06	0.7112	0.9515
Threonine	Valine	-0.02	0.045	0.6608	0.9765	0.001	0.044	0.9876	0.9976
Threonine	myo-Inositol	0.014	0.07	0.8444	0.9957	0.003	0.082	0.9737	0.996
Tyrosine	2-Aminobutyrate	0.212	0.148	0.1572	0.8283	0.178	0.164	0.2816	0.8547
Tyrosine	2-Hydroxybutyrate	0.374	0.213	0.0835	0.7764	0.372	0.205	0.0743	0.674
Tyrosine	2-Oxoisocaproate	-0.052	0.119	0.6633	0.9765	-0.069	0.131	0.6026	0.9224
Tyrosine	3-Hydroxybutyrate	0.663	0.471	0.1642	0.8287	0.863	0.46	0.0661	0.674
Tyrosine	3-Hydroxyisobutyrate	0.078	0.092	0.3982	0.9212	0.086	0.089	0.339	0.8811
Tyrosine	3-Methyl-2-oxo-butanoic acid	-0.098	0.119	0.4152	0.9234	-0.127	0.107	0.2393	0.8316
Tyrosine	3-Methyl-2-oxovalerate	-0.142	0.103	0.1709	0.8287	-0.187	0.089	0.0411	0.674
Tyrosine	Acetate	-0.1	0.1	0.3239	0.9037	-0.074	0.096	0.4439	0.9049
Tyrosine	Acetone	0.069	0.085	0.4197	0.9234	0.051	0.082	0.5353	0.9188
Tyrosine	Alanine	-0.08	0.087	0.3564	0.917	-0.056	0.086	0.5186	0.9188
Tyrosine	Arginine	0.073	0.136	0.5948	0.9682	0.048	0.14	0.7352	0.9533
Tyrosine	Ascorbate	-0.103	0.212	0.6279	0.9749	-0.152	0.238	0.5252	0.9188
Tyrosine	Asparagine	-0.021	0.087	0.8121	0.9872	0.007	0.087	0.9338	0.991
Tyrosine	Aspartate	-0.17	0.185	0.3619	0.9176	-0.1	0.182	0.5847	0.9188
Tyrosine	Betaine	-0.149	0.089	0.0984	0.7814	-0.096	0.102	0.3465	0.8811
Tyrosine	Choline	-0.196	0.098	0.0501	0.7764	-0.122	0.102	0.2391	0.8316
Tyrosine	Creatine	-0.252	0.157	0.1138	0.7974	-0.247	0.155	0.1166	0.6981
Tyrosine	Creatinine	0.042	0.087	0.6291	0.9749	0.045	0.079	0.5663	0.9188
Tyrosine	Cystine	0.076	0.133	0.5706	0.9642	0.055	0.14	0.6937	0.951
Tyrosine	Dimethyl sulfone	-0.217	0.269	0.4224	0.9234	-0.382	0.264	0.1543	0.7601
Tyrosine	Ethanolamine	-0.079	0.104	0.4487	0.9392	-0.053	0.113	0.6401	0.9325
Tyrosine	Formate	0.078	0.11	0.4824	0.9448	0.152	0.118	0.2044	0.8198
Tyrosine	Glucose	0.128	0.112	0.2596	0.878	0.047	0.119	0.6939	0.951
Tyrosine	Glutamate	-0.173	0.232	0.4601	0.9448	-0.076	0.195	0.6985	0.951
Tyrosine	Glutamine	-0.12	0.065	0.0698	0.7764	-0.104	0.062	0.1001	0.674
Tyrosine	Glycine	0.066	0.072	0.3633	0.9176	0.12	0.06	0.0512	0.674
Tyrosine	Histidine	-0.02	0.063	0.7521	0.978	-0.01	0.072	0.8933	0.9826
Tyrosine	Hypoxanthine	0.305	0.221	0.1715	0.8287	0.394	0.189	0.0425	0.674
Tyrosine	Isoleucine	-0.015	0.083	0.8587	0.9969	0.031	0.081	0.7018	0.951
Tyrosine	Lactate	0.023	0.154	0.8828	0.9973	-0.071	0.181	0.6965	0.951
Tyrosine	Leucine	0.034	0.077	0.6639	0.9765	0.092	0.069	0.1866	0.8005
Tyrosine	Lysine	-0.047	0.07	0.5066	0.9489	-0.036	0.071	0.6113	0.9271
Tyrosine	Methionine	-0.01	0.073	0.8952	0.9973	-0.03	0.078	0.7041	0.9514
Tyrosine	Ornithine	-0.088	0.125	0.4855	0.9448	-0.099	0.136	0.4688	0.9107
Tyrosine	Phenylalanine	0	0.073	0.9946	0.9984	0.008	0.082	0.9231	0.9875
Tyrosine	Proline	0.005	0.076	0.9506	0.9973	0.022	0.088	0.8059	0.9616
Tyrosine	Pyroglutamate	-0.154	0.169	0.3651	0.9176	-0.117	0.155	0.4522	0.9062
Tyrosine	Pyruvate	-0.011	0.421	0.9798	0.9973	0.182	0.473	0.7018	0.951
Tyrosine	Serine	0.104	0.081	0.2019	0.8579	0.142	0.077	0.0708	0.674
Tyrosine	Taurine	0.054	0.148	0.7146	0.978	0.131	0.155	0.4036	0.8879
Tyrosine	Threonine	0.22	0.091	0.0183	0.6352	0.214	0.09	0.0214	0.6243
Tyrosine	Tyrosine	0.092	0.075	0.2204	0.8597	0.092	0.07	0.199	0.8154
Tyrosine	Valine	0.031	0.065	0.6372	0.9765	0.043	0.055	0.4444	0.905
Tyrosine	myo-Inositol	0.051	0.103	0.6239	0.9749	-0.001	0.117	0.9928	0.9976
Urea	2-Aminobutyrate	0.153	0.117	0.195	0.8562	0.073	0.132	0.579	0.9188
Urea	2-Hydroxybutyrate	0.232	0.154	0.137	0.8012	0.128	0.179	0.4762	0.915
Urea	2-Oxoisocaproate	-0.088	0.09	0.3302	0.9063	-0.062	0.109	0.5696	0.9188
Urea	3-Hydroxybutyrate	-0.063	0.386	0.8713	0.9969	-0.14	0.423	0.7421	0.9533
Urea	3-Hydroxyisobutyrate	0.074	0.068	0.2785	0.8845	0.069	0.063	0.2809	0.8547
Urea	3-Methyl-2-oxo-butanoic acid	-0.061	0.088	0.4907	0.9448	-0.038	0.091	0.6787	0.9493
Urea	3-Methyl-2-oxovalerate	-0.076	0.077	0.3315	0.9063	-0.136	0.08	0.0955	0.674
Urea	Acetate	-0.043	0.071	0.5489	0.9545	-0.039	0.075	0.6029	0.9224
Urea	Acetone	0.048	0.065	0.4619	0.9448	0.055	0.068	0.4178	0.8953
Urea	Alanine	-0.111	0.062	0.077	0.7764	-0.133	0.07	0.0646	0.674
Urea	Arginine	-0.003	0.101	0.9753	0.9973	-0.055	0.109	0.615	0.9271
Urea	Ascorbate	-0.301	0.156	0.0577	0.7764	-0.351	0.166	0.0393	0.674
Urea	Asparagine	-0.064	0.068	0.3471	0.9137	-0.094	0.075	0.2157	0.8241
Urea	Aspartate	-0.164	0.137	0.2358	0.8643	-0.142	0.147	0.3379	0.8811
Urea	Betaine	-0.074	0.07	0.2905	0.8907	-0.07	0.075	0.3555	0.8811
Urea	Choline	-0.197	0.07	0.0066	0.415	-0.151	0.083	0.0745	0.674
Urea	Creatine	-0.027	0.111	0.8086	0.9872	-0.114	0.126	0.3681	0.8811
Urea	Creatinine	0.158	0.059	0.009	0.4806	0.137	0.067	0.0462	0.674
[truncated: 114 more rows]

## Sheet: eTable4
		Model 1				Model 2
Placenta Metabolite	Cord Serum Metabolite	Estimate	SE	p	FDR p	Estimate	SE	p	FDR p
1,3-Dihydroxyacetone	2-Aminobutyrate	-0.001	0.033	0.974	0.9985	-0.003	0.033	0.9332	0.997
1,3-Dihydroxyacetone	2-Hydroxybutyrate	-0.018	0.037	0.6225	0.9906	-0.011	0.045	0.8053	0.9823
1,3-Dihydroxyacetone	2-Oxoisocaproate	0.006	0.025	0.8125	0.9906	0.001	0.025	0.9723	0.9975
1,3-Dihydroxyacetone	3-Hydroxybutyrate	-0.184	0.103	0.0777	0.6545	-0.215	0.125	0.0878	0.6953
1,3-Dihydroxyacetone	3-Hydroxyisobutyrate	0.011	0.02	0.5874	0.9906	0.032	0.021	0.1198	0.767
1,3-Dihydroxyacetone	3-Methyl-2-oxo-butanoic acid	-0.005	0.023	0.8194	0.9906	-0.011	0.029	0.7177	0.9821
1,3-Dihydroxyacetone	3-Methyl-2-oxovalerate	-0.023	0.021	0.284	0.8992	-0.012	0.023	0.6102	0.9664
1,3-Dihydroxyacetone	Acetate	-0.006	0.025	0.8083	0.9906	-0.004	0.025	0.8715	0.9902
1,3-Dihydroxyacetone	Acetone	-0.025	0.024	0.2988	0.9061	-0.026	0.029	0.3651	0.9481
1,3-Dihydroxyacetone	Alanine	0.001	0.023	0.9536	0.9985	0.012	0.024	0.6195	0.9675
1,3-Dihydroxyacetone	Arginine	-0.009	0.034	0.7895	0.9906	-0.021	0.037	0.5722	0.9626
1,3-Dihydroxyacetone	Ascorbate	-0.035	0.056	0.526	0.9906	-0.035	0.061	0.567	0.9626
1,3-Dihydroxyacetone	Asparagine	0.013	0.02	0.5347	0.9906	0.015	0.022	0.4876	0.9534
1,3-Dihydroxyacetone	Aspartate	0.021	0.047	0.6603	0.9906	0.064	0.045	0.1622	0.8138
1,3-Dihydroxyacetone	Betaine	0.004	0.022	0.8704	0.9906	0.002	0.022	0.9235	0.9956
1,3-Dihydroxyacetone	Choline	0.018	0.027	0.5105	0.9906	0.02	0.028	0.467	0.9534
1,3-Dihydroxyacetone	Creatine	0.023	0.032	0.4857	0.99	0.048	0.038	0.2095	0.8765
1,3-Dihydroxyacetone	Creatinine	0.028	0.02	0.154	0.787	0.026	0.023	0.2599	0.9069
1,3-Dihydroxyacetone	Cystine	0.026	0.035	0.4531	0.9797	0.039	0.04	0.3384	0.9379
1,3-Dihydroxyacetone	Dimethyl sulfone	-0.039	0.055	0.4844	0.99	-0.027	0.057	0.6376	0.975
1,3-Dihydroxyacetone	Ethanolamine	0.016	0.023	0.4723	0.99	0.01	0.028	0.7254	0.9823
1,3-Dihydroxyacetone	Formate	0.007	0.022	0.7412	0.9906	0.019	0.024	0.4273	0.9534
1,3-Dihydroxyacetone	Glucose	-0.037	0.028	0.188	0.8287	-0.028	0.026	0.2862	0.9139
1,3-Dihydroxyacetone	Glutamate	0.042	0.067	0.5282	0.9906	0.09	0.07	0.203	0.8648
1,3-Dihydroxyacetone	Glutamine	0.005	0.014	0.7281	0.9906	-0.002	0.016	0.8976	0.9922
1,3-Dihydroxyacetone	Glycine	-0.005	0.017	0.7884	0.9906	0.011	0.018	0.5678	0.9626
1,3-Dihydroxyacetone	Histidine	0.013	0.014	0.3667	0.9379	0.009	0.016	0.5894	0.9626
1,3-Dihydroxyacetone	Hypoxanthine	0.018	0.066	0.7866	0.9906	0.042	0.073	0.5704	0.9626
1,3-Dihydroxyacetone	Isoleucine	-0.03	0.018	0.0935	0.69	-0.032	0.018	0.0726	0.6588
1,3-Dihydroxyacetone	Lactate	0.006	0.04	0.8846	0.9906	0.035	0.043	0.4279	0.9534
1,3-Dihydroxyacetone	Leucine	-0.018	0.017	0.3037	0.9061	-0.01	0.016	0.5301	0.9626
1,3-Dihydroxyacetone	Lysine	0.023	0.016	0.1651	0.804	0.02	0.016	0.2165	0.8822
1,3-Dihydroxyacetone	Methionine	0.003	0.017	0.8522	0.9906	0.016	0.02	0.4319	0.9534
1,3-Dihydroxyacetone	Ornithine	0.033	0.029	0.2512	0.883	0.033	0.031	0.2923	0.9171
1,3-Dihydroxyacetone	Phenylalanine	-0.007	0.017	0.6913	0.9906	0.009	0.018	0.6052	0.966
1,3-Dihydroxyacetone	Proline	0.014	0.021	0.4917	0.99	0.012	0.021	0.5705	0.9626
1,3-Dihydroxyacetone	Pyroglutamate	0.051	0.04	0.2094	0.8543	0.074	0.042	0.0845	0.6935
1,3-Dihydroxyacetone	Pyruvate	-0.097	0.085	0.2578	0.8846	-0.009	0.087	0.9217	0.995
1,3-Dihydroxyacetone	Serine	0.012	0.015	0.4234	0.9604	0.017	0.016	0.2976	0.9171
1,3-Dihydroxyacetone	Taurine	0.025	0.037	0.4937	0.99	0.052	0.043	0.229	0.8921
1,3-Dihydroxyacetone	Threonine	0.008	0.02	0.7068	0.9906	0.007	0.021	0.7216	0.9821
1,3-Dihydroxyacetone	Tyrosine	0.016	0.018	0.3759	0.9432	0.021	0.021	0.3324	0.9379
1,3-Dihydroxyacetone	Valine	-0.002	0.015	0.8924	0.9908	-0.005	0.016	0.7697	0.9823
1,3-Dihydroxyacetone	myo-Inositol	0.016	0.028	0.5602	0.9906	0.034	0.028	0.2317	0.8921
2-Hydroxybutyrate	2-Aminobutyrate	0.396	0.056	0	0	0.367	0.057	0	0
2-Hydroxybutyrate	2-Hydroxybutyrate	0.805	0.038	0	0	0.797	0.041	0	0
2-Hydroxybutyrate	2-Oxoisocaproate	0.269	0.048	0	0.0001	0.256	0.044	0	0
2-Hydroxybutyrate	3-Hydroxybutyrate	1.037	0.211	0	0.0009	1.089	0.221	0	0.0011
2-Hydroxybutyrate	3-Hydroxyisobutyrate	0.232	0.04	0	0	0.195	0.04	0	0.0014
2-Hydroxybutyrate	3-Methyl-2-oxo-butanoic acid	0.162	0.052	0.0022	0.1426	0.144	0.06	0.0193	0.3666
2-Hydroxybutyrate	3-Methyl-2-oxovalerate	0.165	0.047	0.0007	0.0819	0.11	0.044	0.0144	0.3413
2-Hydroxybutyrate	Acetate	0.04	0.05	0.4333	0.9648	0.017	0.053	0.7445	0.9823
2-Hydroxybutyrate	Acetone	0.044	0.049	0.3678	0.9396	-0.018	0.058	0.7603	0.9823
2-Hydroxybutyrate	Alanine	-0.062	0.046	0.1793	0.8194	-0.063	0.047	0.1893	0.8418
2-Hydroxybutyrate	Arginine	0.006	0.07	0.9366	0.9985	-0.011	0.075	0.8835	0.9914
2-Hydroxybutyrate	Ascorbate	0.122	0.12	0.3113	0.9165	0.069	0.126	0.5868	0.9626
2-Hydroxybutyrate	Asparagine	-0.074	0.041	0.0693	0.6263	-0.111	0.042	0.0094	0.2842
2-Hydroxybutyrate	Aspartate	-0.119	0.097	0.2228	0.8695	-0.186	0.1	0.0664	0.6456
2-Hydroxybutyrate	Betaine	0.111	0.046	0.0171	0.3334	0.09	0.045	0.0494	0.5791
2-Hydroxybutyrate	Choline	-0.05	0.06	0.406	0.9526	-0.075	0.062	0.2335	0.8935
2-Hydroxybutyrate	Creatine	0.108	0.069	0.1194	0.7554	0.064	0.078	0.4147	0.9534
2-Hydroxybutyrate	Creatinine	-0.029	0.047	0.5418	0.9906	-0.046	0.045	0.3005	0.9171
2-Hydroxybutyrate	Cystine	0.142	0.069	0.0405	0.5154	0.079	0.085	0.356	0.946
2-Hydroxybutyrate	Dimethyl sulfone	0.037	0.117	0.7531	0.9906	0.038	0.117	0.7436	0.9823
2-Hydroxybutyrate	Ethanolamine	-0.09	0.046	0.0519	0.561	-0.135	0.06	0.0264	0.4271
2-Hydroxybutyrate	Formate	0.008	0.046	0.8583	0.9906	0.025	0.048	0.6105	0.9664
2-Hydroxybutyrate	Glucose	0.052	0.062	0.3994	0.9526	0.033	0.062	0.5894	0.9626
2-Hydroxybutyrate	Glutamate	-0.085	0.137	0.5366	0.9906	-0.137	0.148	0.3579	0.946
2-Hydroxybutyrate	Glutamine	-0.036	0.03	0.2374	0.8774	-0.063	0.033	0.0544	0.6095
2-Hydroxybutyrate	Glycine	-0.016	0.037	0.6673	0.9906	-0.039	0.04	0.3262	0.9317
2-Hydroxybutyrate	Histidine	-0.032	0.031	0.3015	0.9061	-0.034	0.032	0.2793	0.9139
2-Hydroxybutyrate	Hypoxanthine	-0.158	0.147	0.2828	0.8992	-0.233	0.157	0.1424	0.7929
2-Hydroxybutyrate	Isoleucine	0.062	0.036	0.0847	0.6809	0.045	0.038	0.238	0.9003
2-Hydroxybutyrate	Lactate	0.04	0.085	0.6417	0.9906	0	0.09	0.9988	0.9996
2-Hydroxybutyrate	Leucine	0.087	0.037	0.0201	0.3712	0.067	0.034	0.0561	0.6199
2-Hydroxybutyrate	Lysine	0.058	0.033	0.0848	0.6809	0.079	0.036	0.0299	0.4547
2-Hydroxybutyrate	Methionine	-0.083	0.034	0.0174	0.3334	-0.096	0.038	0.0147	0.3413
2-Hydroxybutyrate	Ornithine	0.033	0.06	0.5878	0.9906	0.011	0.069	0.8733	0.9902
2-Hydroxybutyrate	Phenylalanine	-0.014	0.036	0.6909	0.9906	-0.031	0.039	0.4318	0.9534
2-Hydroxybutyrate	Proline	-0.135	0.042	0.0016	0.1312	-0.146	0.043	0.001	0.0908
2-Hydroxybutyrate	Pyroglutamate	-0.035	0.086	0.6879	0.9906	-0.07	0.093	0.4523	0.9534
2-Hydroxybutyrate	Pyruvate	0.263	0.195	0.1808	0.8201	0.158	0.186	0.3979	0.9534
2-Hydroxybutyrate	Serine	-0.006	0.033	0.857	0.9906	-0.017	0.031	0.5805	0.9626
2-Hydroxybutyrate	Taurine	-0.013	0.077	0.8642	0.9906	-0.063	0.086	0.4667	0.9534
2-Hydroxybutyrate	Threonine	0.028	0.042	0.5125	0.9906	0.017	0.043	0.6973	0.9788
2-Hydroxybutyrate	Tyrosine	-0.046	0.036	0.2076	0.8543	-0.042	0.044	0.3349	0.9379
2-Hydroxybutyrate	Valine	0.027	0.034	0.4283	0.9604	0.018	0.033	0.5839	0.9626
2-Hydroxybutyrate	myo-Inositol	-0.077	0.056	0.1714	0.8115	-0.071	0.06	0.2458	0.9069
3-Hydroxybutyrate	2-Aminobutyrate	0.09	0.029	0.0021	0.1426	0.067	0.03	0.0269	0.4295
3-Hydroxybutyrate	2-Hydroxybutyrate	0.218	0.035	0	0	0.209	0.039	0	0.0002
3-Hydroxybutyrate	2-Oxoisocaproate	0.073	0.024	0.003	0.1733	0.07	0.023	0.0029	0.1786
3-Hydroxybutyrate	3-Hydroxybutyrate	0.987	0.028	0	0	1.005	0.027	0	0
3-Hydroxybutyrate	3-Hydroxyisobutyrate	0.044	0.021	0.0389	0.5111	0.049	0.021	0.0233	0.4095
3-Hydroxybutyrate	3-Methyl-2-oxo-butanoic acid	0.057	0.025	0.0281	0.4311	0.046	0.027	0.1002	0.7214
3-Hydroxybutyrate	3-Methyl-2-oxovalerate	0.075	0.02	0.0003	0.0506	0.071	0.019	0.0003	0.0364
3-Hydroxybutyrate	Acetate	-0.016	0.024	0.4967	0.99	-0.014	0.025	0.5917	0.9634
3-Hydroxybutyrate	Acetone	0.048	0.024	0.0493	0.5573	0.03	0.027	0.2745	0.9133
3-Hydroxybutyrate	Alanine	-0.07	0.02	0.0005	0.0666	-0.07	0.02	0.0008	0.0764
3-Hydroxybutyrate	Arginine	0.048	0.033	0.1486	0.7819	0.041	0.033	0.2154	0.8822
3-Hydroxybutyrate	Ascorbate	-0.002	0.056	0.9702	0.9985	0.026	0.056	0.6458	0.977
3-Hydroxybutyrate	Asparagine	-0.06	0.017	0.0006	0.0666	-0.067	0.017	0.0002	0.0297
3-Hydroxybutyrate	Aspartate	-0.065	0.047	0.1681	0.804	-0.052	0.046	0.2615	0.9069
3-Hydroxybutyrate	Betaine	-0.004	0.021	0.8376	0.9906	-0.005	0.021	0.8108	0.9845
3-Hydroxybutyrate	Choline	-0.044	0.028	0.1179	0.7553	-0.052	0.028	0.0653	0.6456
3-Hydroxybutyrate	Creatine	-0.057	0.033	0.0874	0.6839	-0.079	0.036	0.031	0.4589
3-Hydroxybutyrate	Creatinine	-0.052	0.02	0.0088	0.2575	-0.054	0.021	0.0116	0.3033
3-Hydroxybutyrate	Cystine	0.013	0.033	0.6895	0.9906	-0.013	0.039	0.732	0.9823
3-Hydroxybutyrate	Dimethyl sulfone	0.007	0.053	0.8881	0.9906	0.032	0.055	0.5599	0.9626
3-Hydroxybutyrate	Ethanolamine	-0.066	0.022	0.0038	0.2028	-0.07	0.026	0.0074	0.2679
3-Hydroxybutyrate	Formate	-0.005	0.021	0.8141	0.9906	-0.007	0.022	0.7463	0.9823
3-Hydroxybutyrate	Glucose	-0.011	0.028	0.6834	0.9906	-0.018	0.025	0.4794	0.9534
3-Hydroxybutyrate	Glutamate	-0.029	0.063	0.6503	0.9906	-0.041	0.069	0.5583	0.9626
3-Hydroxybutyrate	Glutamine	-0.017	0.014	0.2292	0.8774	-0.026	0.015	0.0999	0.7214
3-Hydroxybutyrate	Glycine	-0.03	0.016	0.069	0.6263	-0.029	0.017	0.0831	0.6924
3-Hydroxybutyrate	Histidine	-0.001	0.015	0.9203	0.9985	-0.005	0.015	0.7466	0.9823
3-Hydroxybutyrate	Hypoxanthine	-0.072	0.064	0.267	0.8923	-0.076	0.074	0.3061	0.9171
3-Hydroxybutyrate	Isoleucine	0.03	0.017	0.075	0.6467	0.023	0.018	0.2193	0.8822
3-Hydroxybutyrate	Lactate	-0.03	0.039	0.4478	0.9797	-0.031	0.041	0.4501	0.9534
3-Hydroxybutyrate	Leucine	0.03	0.016	0.0581	0.5973	0.018	0.015	0.2588	0.9069
3-Hydroxybutyrate	Lysine	-0.006	0.016	0.7051	0.9906	-0.01	0.017	0.5327	0.9626
3-Hydroxybutyrate	Methionine	-0.05	0.016	0.0023	0.1426	-0.051	0.018	0.0056	0.2331
3-Hydroxybutyrate	Ornithine	-0.008	0.028	0.7665	0.9906	-0.025	0.031	0.4224	0.9534
3-Hydroxybutyrate	Phenylalanine	-0.034	0.015	0.0272	0.4302	-0.036	0.017	0.0401	0.5193
3-Hydroxybutyrate	Proline	-0.046	0.02	0.025	0.4155	-0.044	0.019	0.024	0.4095
3-Hydroxybutyrate	Pyroglutamate	-0.032	0.04	0.4191	0.9552	-0.029	0.041	0.4854	0.9534
3-Hydroxybutyrate	Pyruvate	0.083	0.087	0.3415	0.9307	0.063	0.084	0.4535	0.9534
3-Hydroxybutyrate	Serine	-0.01	0.015	0.4948	0.99	-0.009	0.015	0.5509	0.9626
3-Hydroxybutyrate	Taurine	-0.043	0.034	0.2142	0.8623	-0.053	0.04	0.1883	0.8412
3-Hydroxybutyrate	Threonine	-0.002	0.019	0.9024	0.9947	-0.012	0.02	0.5573	0.9626
3-Hydroxybutyrate	Tyrosine	-0.038	0.017	0.0289	0.4353	-0.037	0.02	0.0642	0.6456
3-Hydroxybutyrate	Valine	0.007	0.015	0.6276	0.9906	0.005	0.015	0.7512	0.9823
3-Hydroxybutyrate	myo-Inositol	-0.064	0.027	0.0174	0.3334	-0.052	0.029	0.0797	0.6788
4-Aminobutyrate	2-Aminobutyrate	-0.005	0.055	0.9267	0.9985	0.003	0.056	0.9586	0.9975
4-Aminobutyrate	2-Hydroxybutyrate	-0.033	0.063	0.6	0.9906	-0.055	0.071	0.4348	0.9534
4-Aminobutyrate	2-Oxoisocaproate	-0.035	0.041	0.397	0.9518	-0.011	0.04	0.7765	0.9823
4-Aminobutyrate	3-Hydroxybutyrate	-0.233	0.172	0.1797	0.8196	-0.265	0.2	0.187	0.8412
4-Aminobutyrate	3-Hydroxyisobutyrate	-0.056	0.035	0.1146	0.7396	-0.07	0.033	0.0403	0.5193
4-Aminobutyrate	3-Methyl-2-oxo-butanoic acid	-0.011	0.039	0.7815	0.9906	0.002	0.049	0.9717	0.9975
4-Aminobutyrate	3-Methyl-2-oxovalerate	-0.033	0.036	0.3579	0.9358	-0.009	0.037	0.8133	0.9845
4-Aminobutyrate	Acetate	-0.04	0.042	0.3392	0.9307	-0.039	0.042	0.3621	0.9463
4-Aminobutyrate	Acetone	0.046	0.042	0.2773	0.8986	0.062	0.05	0.2215	0.883
4-Aminobutyrate	Alanine	0.01	0.038	0.7885	0.9906	0.008	0.038	0.8416	0.9845
4-Aminobutyrate	Arginine	0.009	0.056	0.8708	0.9906	-0.017	0.057	0.7598	0.9823
4-Aminobutyrate	Ascorbate	0.124	0.092	0.1824	0.8201	0.182	0.101	0.0748	0.6675
4-Aminobutyrate	Asparagine	0.04	0.032	0.2062	0.8543	0.034	0.036	0.3492	0.9453
4-Aminobutyrate	Aspartate	-0.062	0.078	0.4287	0.9604	-0.037	0.082	0.6527	0.9788
4-Aminobutyrate	Betaine	-0.032	0.036	0.3844	0.9488	0.007	0.035	0.8491	0.9845
4-Aminobutyrate	Choline	-0.047	0.047	0.3155	0.9175	-0.018	0.048	0.7071	0.9788
4-Aminobutyrate	Creatine	-0.011	0.056	0.8396	0.9906	0.007	0.067	0.9178	0.9949
4-Aminobutyrate	Creatinine	0.042	0.037	0.2583	0.8846	0.037	0.036	0.3091	0.9171
4-Aminobutyrate	Cystine	-0.003	0.06	0.9651	0.9985	0.025	0.071	0.7227	0.9821
4-Aminobutyrate	Dimethyl sulfone	0.12	0.088	0.1781	0.8194	0.097	0.092	0.2944	0.9171
4-Aminobutyrate	Ethanolamine	-0.012	0.037	0.7472	0.9906	-0.014	0.048	0.7746	0.9823
4-Aminobutyrate	Formate	-0.001	0.036	0.9878	0.9985	0	0.039	0.9911	0.998
4-Aminobutyrate	Glucose	0.009	0.049	0.8598	0.9906	-0.025	0.042	0.5507	0.9626
4-Aminobutyrate	Glutamate	-0.067	0.107	0.5306	0.9906	0.001	0.115	0.9907	0.998
4-Aminobutyrate	Glutamine	0.003	0.024	0.9052	0.995	0.007	0.027	0.7972	0.9823
4-Aminobutyrate	Glycine	-0.021	0.029	0.4671	0.9895	-0.023	0.031	0.4621	0.9534
4-Aminobutyrate	Histidine	0.011	0.024	0.6272	0.9906	0.023	0.027	0.4023	0.9534
4-Aminobutyrate	Hypoxanthine	-0.004	0.112	0.9732	0.9985	-0.045	0.126	0.7226	0.9821
4-Aminobutyrate	Isoleucine	-0.046	0.028	0.111	0.7296	-0.025	0.032	0.4391	0.9534
4-Aminobutyrate	Lactate	-0.038	0.065	0.5615	0.9906	-0.051	0.075	0.4968	0.9534
4-Aminobutyrate	Leucine	-0.058	0.028	0.0396	0.5146	-0.03	0.026	0.254	0.9069
4-Aminobutyrate	Lysine	0.021	0.027	0.4293	0.9604	0.033	0.027	0.235	0.8947
4-Aminobutyrate	Methionine	0.045	0.029	0.1256	0.7643	0.053	0.032	0.1021	0.726
4-Aminobutyrate	Ornithine	0.011	0.049	0.824	0.9906	0.018	0.055	0.7374	0.9823
4-Aminobutyrate	Phenylalanine	-0.018	0.028	0.5129	0.9906	-0.018	0.032	0.5665	0.9626
4-Aminobutyrate	Proline	0.054	0.032	0.0873	0.6839	0.062	0.035	0.0763	0.6739
4-Aminobutyrate	Pyroglutamate	-0.001	0.069	0.9829	0.9985	0.024	0.071	0.7374	0.9823
4-Aminobutyrate	Pyruvate	-0.128	0.153	0.4036	0.9526	-0.217	0.149	0.1473	0.7955
4-Aminobutyrate	Serine	-0.016	0.027	0.5518	0.9906	-0.014	0.025	0.582	0.9626
4-Aminobutyrate	Taurine	-0.093	0.06	0.1206	0.7584	-0.098	0.073	0.1843	0.8412
4-Aminobutyrate	Threonine	0.07	0.035	0.0463	0.5427	0.112	0.036	0.0024	0.1562
4-Aminobutyrate	Tyrosine	0.018	0.029	0.5411	0.9906	0.03	0.034	0.3667	0.9482
4-Aminobutyrate	Valine	-0.043	0.026	0.0947	0.69	-0.031	0.028	0.267	0.9097
4-Aminobutyrate	myo-Inositol	0.074	0.044	0.0968	0.6941	0.058	0.046	0.2128	0.8822
4-Hydroxybutyrate	2-Aminobutyrate	0.021	0.029	0.4764	0.99	0.026	0.029	0.3646	0.9481
4-Hydroxybutyrate	2-Hydroxybutyrate	0.032	0.037	0.391	0.9499	0.037	0.04	0.347	0.9453
4-Hydroxybutyrate	2-Oxoisocaproate	0.012	0.023	0.5959	0.9906	0.003	0.022	0.9096	0.9933
4-Hydroxybutyrate	3-Hydroxybutyrate	-0.007	0.099	0.9419	0.9985	-0.006	0.112	0.9587	0.9975
4-Hydroxybutyrate	3-Hydroxyisobutyrate	0.039	0.02	0.0547	0.5816	0.035	0.02	0.081	0.6851
4-Hydroxybutyrate	3-Methyl-2-oxo-butanoic acid	0.003	0.022	0.8898	0.9906	0	0.026	0.9861	0.998
4-Hydroxybutyrate	3-Methyl-2-oxovalerate	0.006	0.021	0.7821	0.9906	0.001	0.02	0.9498	0.9975
4-Hydroxybutyrate	Acetate	0.02	0.023	0.395	0.9509	0.023	0.024	0.3392	0.9379
4-Hydroxybutyrate	Acetone	-0.005	0.023	0.8132	0.9906	-0.01	0.025	0.6844	0.9788
4-Hydroxybutyrate	Alanine	0.02	0.02	0.3164	0.9175	0.013	0.02	0.5151	0.9562
4-Hydroxybutyrate	Arginine	-0.059	0.029	0.0436	0.5313	-0.048	0.032	0.1333	0.7701
4-Hydroxybutyrate	Ascorbate	0.077	0.051	0.1344	0.7643	0.091	0.053	0.0931	0.704
4-Hydroxybutyrate	Asparagine	0.01	0.018	0.5667	0.9906	0	0.02	0.9907	0.998
4-Hydroxybutyrate	Aspartate	0.081	0.04	0.0467	0.5427	0.068	0.044	0.1259	0.767
4-Hydroxybutyrate	Betaine	0.019	0.02	0.3457	0.9307	0.012	0.018	0.493	0.9534
4-Hydroxybutyrate	Choline	0.026	0.025	0.3131	0.9175	0.029	0.025	0.2424	0.9041
4-Hydroxybutyrate	Creatine	0.043	0.03	0.1544	0.787	0.04	0.034	0.2469	0.9069
4-Hydroxybutyrate	Creatinine	0.016	0.02	0.4259	0.9604	0.019	0.022	0.3825	0.9534
4-Hydroxybutyrate	Cystine	0.027	0.033	0.4174	0.9552	0.043	0.033	0.1999	0.8575
4-Hydroxybutyrate	Dimethyl sulfone	0.06	0.05	0.2303	0.8774	0.045	0.05	0.3667	0.9482
4-Hydroxybutyrate	Ethanolamine	0.013	0.02	0.5178	0.9906	0.014	0.025	0.5863	0.9626
4-Hydroxybutyrate	Formate	0.013	0.019	0.5045	0.9906	0.011	0.02	0.5787	0.9626
4-Hydroxybutyrate	Glucose	-0.006	0.027	0.8275	0.9906	-0.004	0.022	0.8397	0.9845
4-Hydroxybutyrate	Glutamate	0.173	0.059	0.0044	0.2044	0.158	0.06	0.0105	0.2962
4-Hydroxybutyrate	Glutamine	-0.012	0.014	0.3665	0.9379	-0.012	0.015	0.4076	0.9534
4-Hydroxybutyrate	Glycine	0.01	0.016	0.5215	0.9906	0.009	0.017	0.5953	0.9641
4-Hydroxybutyrate	Histidine	-0.017	0.014	0.2449	0.8774	-0.016	0.013	0.2137	0.8822
4-Hydroxybutyrate	Hypoxanthine	0.13	0.061	0.0352	0.4861	0.126	0.068	0.0661	0.6456
4-Hydroxybutyrate	Isoleucine	-0.004	0.016	0.8118	0.9906	-0.013	0.016	0.4126	0.9534
4-Hydroxybutyrate	Lactate	0.064	0.037	0.0912	0.6878	0.054	0.038	0.1589	0.8138
4-Hydroxybutyrate	Leucine	0.006	0.016	0.7358	0.9906	0	0.014	0.9998	0.9998
4-Hydroxybutyrate	Lysine	0.001	0.015	0.97	0.9985	-0.003	0.015	0.8396	0.9845
4-Hydroxybutyrate	Methionine	0.024	0.016	0.1332	0.7643	0.018	0.016	0.259	0.9069
4-Hydroxybutyrate	Ornithine	0.055	0.027	0.0471	0.5427	0.04	0.028	0.1615	0.8138
4-Hydroxybutyrate	Phenylalanine	0.027	0.015	0.0693	0.6263	0.023	0.015	0.121	0.767
4-Hydroxybutyrate	Proline	0.013	0.02	0.4962	0.99	0.01	0.019	0.6168	0.9675
4-Hydroxybutyrate	Pyroglutamate	0.037	0.038	0.339	0.9307	0.039	0.04	0.3356	0.9379
4-Hydroxybutyrate	Pyruvate	-0.015	0.081	0.8511	0.9906	-0.069	0.077	0.3676	0.9482
4-Hydroxybutyrate	Serine	0.018	0.015	0.2171	0.8683	0.01	0.014	0.4492	0.9534
4-Hydroxybutyrate	Taurine	0.032	0.034	0.341	0.9307	0.026	0.038	0.4868	0.9534
4-Hydroxybutyrate	Threonine	0.003	0.018	0.8623	0.9906	0.002	0.018	0.9285	0.9963
4-Hydroxybutyrate	Tyrosine	0.002	0.016	0.9216	0.9985	-0.005	0.018	0.7795	0.9823
4-Hydroxybutyrate	Valine	-0.005	0.014	0.7316	0.9906	-0.008	0.014	0.5677	0.9626
4-Hydroxybutyrate	myo-Inositol	0.06	0.025	0.0156	0.3334	0.061	0.025	0.0158	0.3455
Acetate	2-Aminobutyrate	0.078	0.05	0.1195	0.7554	0.088	0.048	0.0689	0.6456
Acetate	2-Hydroxybutyrate	0.01	0.057	0.8611	0.9906	0.03	0.068	0.6591	0.9788
Acetate	2-Oxoisocaproate	0.045	0.036	0.2207	0.8683	0.036	0.039	0.3585	0.946
Acetate	3-Hydroxybutyrate	0.296	0.143	0.0403	0.5154	0.322	0.174	0.0675	0.6456
Acetate	3-Hydroxyisobutyrate	-0.068	0.031	0.0285	0.432	-0.049	0.031	0.1178	0.767
Acetate	3-Methyl-2-oxo-butanoic acid	0.004	0.036	0.9019	0.9947	-0.002	0.045	0.9707	0.9975
Acetate	3-Methyl-2-oxovalerate	-0.002	0.032	0.9412	0.9985	-0.007	0.033	0.8272	0.9845
Acetate	Acetate	0.015	0.036	0.6892	0.9906	0.02	0.039	0.6082	0.966
Acetate	Acetone	0.038	0.036	0.2915	0.9022	0.043	0.042	0.3067	0.9171
Acetate	Alanine	0.023	0.034	0.4892	0.99	0.032	0.033	0.344	0.9418
Acetate	Arginine	-0.011	0.049	0.8303	0.9906	-0.026	0.053	0.6297	0.9717
Acetate	Ascorbate	0.106	0.081	0.1952	0.8411	0.092	0.086	0.2898	0.9171
Acetate	Asparagine	0.015	0.029	0.6038	0.9906	0.014	0.034	0.6791	0.9788
Acetate	Aspartate	0.003	0.07	0.9649	0.9985	0.036	0.072	0.6161	0.9675
Acetate	Betaine	-0.016	0.032	0.6266	0.9906	-0.019	0.031	0.529	0.9626
Acetate	Choline	0.038	0.042	0.3665	0.9379	0.042	0.043	0.3302	0.9373
Acetate	Creatine	-0.059	0.05	0.2474	0.8813	-0.028	0.063	0.6636	0.9788
Acetate	Creatinine	-0.045	0.03	0.1386	0.768	-0.08	0.035	0.025	0.4153
Acetate	Cystine	0.055	0.053	0.3007	0.9061	0.07	0.059	0.2364	0.8973
Acetate	Dimethyl sulfone	0.036	0.08	0.6514	0.9906	-0.002	0.085	0.9808	0.998
Acetate	Ethanolamine	0.009	0.032	0.7726	0.9906	0.008	0.042	0.841	0.9845
Acetate	Formate	0	0.032	0.9925	0.9985	0.009	0.035	0.7997	0.9823
Acetate	Glucose	-0.061	0.04	0.1284	0.7643	-0.034	0.038	0.372	0.9497
Acetate	Glutamate	0.071	0.098	0.4709	0.99	0.086	0.107	0.4272	0.9534
Acetate	Glutamine	0.013	0.021	0.5337	0.9906	0.008	0.024	0.7316	0.9823
Acetate	Glycine	0.033	0.024	0.1849	0.8209	0.028	0.028	0.3244	0.9297
Acetate	Histidine	-0.001	0.022	0.9532	0.9985	0.014	0.024	0.5565	0.9626
Acetate	Hypoxanthine	0.038	0.097	0.6945	0.9906	0	0.113	0.9966	0.998
Acetate	Isoleucine	-0.004	0.026	0.8855	0.9906	0.014	0.028	0.6174	0.9675
Acetate	Lactate	0.034	0.06	0.5699	0.9906	0.073	0.064	0.2569	0.9069
Acetate	Leucine	0.003	0.026	0.9113	0.9951	0.022	0.024	0.3536	0.946
Acetate	Lysine	0.049	0.024	0.042	0.5255	0.066	0.027	0.015	0.3413
Acetate	Methionine	-0.008	0.026	0.7586	0.9906	-0.001	0.029	0.9805	0.998
Acetate	Ornithine	0.032	0.044	0.4583	0.9841	0.027	0.052	0.6057	0.966
Acetate	Phenylalanine	-0.023	0.024	0.3517	0.9343	-0.016	0.028	0.5696	0.9626
Acetate	Proline	0.01	0.03	0.7308	0.9906	-0.003	0.032	0.9295	0.9963
Acetate	Pyroglutamate	0.01	0.061	0.8729	0.9906	0.013	0.064	0.8373	0.9845
Acetate	Pyruvate	-0.07	0.131	0.5946	0.9906	0.022	0.132	0.8654	0.9898
Acetate	Serine	0.007	0.024	0.7798	0.9906	0.008	0.022	0.7008	0.9788
Acetate	Taurine	0.022	0.054	0.691	0.9906	0.058	0.066	0.3833	0.9534
Acetate	Threonine	0	0.029	0.993	0.9985	0.007	0.031	0.8254	0.9845
Acetate	Tyrosine	-0.004	0.026	0.8706	0.9906	-0.003	0.031	0.9134	0.9941
Acetate	Valine	0.006	0.022	0.7788	0.9906	0.018	0.025	0.4648	0.9534
Acetate	myo-Inositol	0.074	0.039	0.0596	0.601	0.056	0.043	0.1974	0.8542
Alanine	2-Aminobutyrate	0.079	0.116	0.4944	0.99	0.103	0.113	0.365	0.9481
Alanine	2-Hydroxybutyrate	0.026	0.142	0.8532	0.9906	0.021	0.157	0.8927	0.9922
Alanine	2-Oxoisocaproate	0.107	0.089	0.2329	0.8774	0.029	0.087	0.7389	0.9823
Alanine	3-Hydroxybutyrate	-0.595	0.374	0.1141	0.7396	-0.703	0.414	0.0933	0.704
Alanine	3-Hydroxyisobutyrate	-0.1	0.071	0.166	0.804	-0.103	0.075	0.1743	0.8356
Alanine	3-Methyl-2-oxo-butanoic acid	0.063	0.087	0.4713	0.99	0.013	0.101	0.8949	0.9922
Alanine	3-Methyl-2-oxovalerate	0.075	0.081	0.3562	0.9343	0.021	0.078	0.785	0.9823
Alanine	Acetate	-0.008	0.089	0.9241	0.9985	0.001	0.089	0.9874	0.998
Alanine	Acetone	-0.019	0.086	0.8281	0.9906	-0.07	0.098	0.4783	0.9534
Alanine	Alanine	0.22	0.076	0.0045	0.2044	0.179	0.079	0.0252	0.4165
Alanine	Arginine	-0.086	0.115	0.458	0.9841	-0.087	0.121	0.4735	0.9534
Alanine	Ascorbate	0.287	0.193	0.1386	0.768	0.248	0.204	0.228	0.8921
Alanine	Asparagine	0.127	0.069	0.0689	0.6263	0.08	0.077	0.2979	0.9171
Alanine	Aspartate	-0.011	0.167	0.9462	0.9985	-0.025	0.171	0.884	0.9914
Alanine	Betaine	0.034	0.075	0.6543	0.9906	0.036	0.075	0.6346	0.9746
Alanine	Choline	0.006	0.1	0.9514	0.9985	0.004	0.099	0.9651	0.9975
Alanine	Creatine	0.081	0.115	0.4834	0.99	0.11	0.139	0.4303	0.9534
Alanine	Creatinine	-0.101	0.072	0.1592	0.7932	-0.148	0.081	0.0694	0.6456
Alanine	Cystine	-0.09	0.127	0.4779	0.99	-0.12	0.135	0.3775	0.9511
Alanine	Dimethyl sulfone	0.276	0.189	0.1479	0.7819	0.138	0.194	0.4809	0.9534
Alanine	Ethanolamine	-0.009	0.078	0.9104	0.995	0.005	0.101	0.9623	0.9975
Alanine	Formate	0.051	0.076	0.503	0.9906	0.061	0.083	0.4595	0.9534
Alanine	Glucose	-0.031	0.102	0.7652	0.9906	-0.071	0.093	0.4511	0.9534
Alanine	Glutamate	0.162	0.23	0.4824	0.99	0.087	0.239	0.7185	0.9821
Alanine	Glutamine	0.06	0.051	0.243	0.8774	0.071	0.057	0.212	0.882
Alanine	Glycine	-0.002	0.062	0.9709	0.9985	-0.041	0.065	0.5342	0.9626
Alanine	Histidine	0.11	0.048	0.0252	0.4155	0.147	0.052	0.0058	0.2331
Alanine	Hypoxanthine	0.032	0.233	0.8917	0.9906	-0.058	0.257	0.8209	0.9845
Alanine	Isoleucine	-0.03	0.065	0.6448	0.9906	-0.031	0.066	0.6379	0.975
Alanine	Lactate	0.129	0.149	0.3882	0.9495	0.07	0.147	0.6328	0.9737
Alanine	Leucine	-0.042	0.063	0.5063	0.9906	-0.029	0.054	0.5994	0.966
Alanine	Lysine	0.128	0.056	0.0239	0.4129	0.124	0.06	0.0407	0.5196
Alanine	Methionine	0.157	0.056	0.0063	0.2185	0.158	0.065	0.0165	0.3455
Alanine	Ornithine	0.227	0.099	0.0232	0.4109	0.209	0.109	0.0588	0.6354
Alanine	Phenylalanine	0.052	0.061	0.3946	0.9509	0.043	0.067	0.5184	0.9579
Alanine	Proline	0.106	0.077	0.172	0.8122	0.075	0.071	0.294	0.9171
Alanine	Pyroglutamate	0.22	0.151	0.148	0.7819	0.16	0.143	0.2671	0.9097
Alanine	Pyruvate	0.055	0.313	0.8599	0.9906	-0.203	0.312	0.5163	0.9562
Alanine	Serine	0.023	0.056	0.6815	0.9906	-0.003	0.051	0.9489	0.9975
Alanine	Taurine	-0.181	0.131	0.1682	0.804	-0.219	0.143	0.129	0.7672
Alanine	Threonine	0.189	0.07	0.0081	0.2539	0.204	0.074	0.0066	0.2529
Alanine	Tyrosine	0.108	0.063	0.0881	0.6839	0.112	0.072	0.1235	0.767
Alanine	Valine	-0.054	0.055	0.3222	0.9217	-0.038	0.059	0.5227	0.9613
Alanine	myo-Inositol	0.124	0.095	0.1945	0.8408	0.098	0.097	0.3179	0.9269
Arginine	2-Aminobutyrate	0.144	0.085	0.0936	0.69	0.122	0.083	0.1458	0.795
Arginine	2-Hydroxybutyrate	0.118	0.11	0.2884	0.8992	0.168	0.124	0.1789	0.8412
Arginine	2-Oxoisocaproate	0.14	0.07	0.0467	0.5427	0.179	0.067	0.0088	0.2823
Arginine	3-Hydroxybutyrate	-0.096	0.298	0.749	0.9906	-0.071	0.346	0.8371	0.9845
Arginine	3-Hydroxyisobutyrate	-0.066	0.054	0.2208	0.8683	-0.024	0.061	0.6965	0.9788
Arginine	3-Methyl-2-oxo-butanoic acid	0.019	0.067	0.7727	0.9906	0.055	0.076	0.4685	0.9534
Arginine	3-Methyl-2-oxovalerate	0.097	0.064	0.1348	0.7643	0.163	0.062	0.0104	0.2962
Arginine	Acetate	-0.091	0.07	0.1969	0.8426	-0.052	0.067	0.4352	0.9534
Arginine	Acetone	-0.033	0.069	0.6307	0.9906	-0.032	0.074	0.6668	0.9788
Arginine	Alanine	0.04	0.063	0.5254	0.9906	0.072	0.064	0.2605	0.9069
Arginine	Arginine	-0.024	0.092	0.7985	0.9906	-0.019	0.098	0.847	0.9845
Arginine	Ascorbate	0.091	0.155	0.5575	0.9906	0.271	0.158	0.0901	0.6953
Arginine	Asparagine	0.022	0.055	0.6929	0.9906	0.028	0.061	0.648	0.977
Arginine	Aspartate	-0.085	0.128	0.511	0.9906	-0.021	0.135	0.8785	0.9912
Arginine	Betaine	0.139	0.058	0.0189	0.3591	0.171	0.058	0.0038	0.1973
Arginine	Choline	-0.03	0.081	0.7123	0.9906	0.015	0.076	0.8466	0.9845
Arginine	Creatine	0.162	0.086	0.0641	0.6192	0.274	0.098	0.0063	0.2481
Arginine	Creatinine	0.005	0.059	0.927	0.9985	0.005	0.062	0.9374	0.9975
Arginine	Cystine	0.022	0.098	0.8208	0.9906	0.045	0.109	0.6828	0.9788
Arginine	Dimethyl sulfone	0.069	0.153	0.6522	0.9906	0.009	0.153	0.9515	0.9975
Arginine	Ethanolamine	-0.038	0.06	0.524	0.9906	0	0.078	0.9965	0.998
Arginine	Formate	-0.007	0.061	0.9026	0.9947	0.009	0.064	0.8927	0.9922
Arginine	Glucose	-0.114	0.079	0.1517	0.7835	-0.102	0.071	0.1514	0.8005
Arginine	Glutamate	0.009	0.184	0.9606	0.9985	0.057	0.195	0.772	0.9823
Arginine	Glutamine	0.052	0.041	0.2028	0.8497	0.055	0.043	0.1993	0.8575
Arginine	Glycine	0.02	0.048	0.6809	0.9906	0.033	0.05	0.5147	0.9562
Arginine	Histidine	0.1	0.04	0.0131	0.3122	0.124	0.041	0.0032	0.1786
Arginine	Hypoxanthine	0.098	0.186	0.5978	0.9906	0.084	0.204	0.6808	0.9788
Arginine	Isoleucine	-0.001	0.049	0.9855	0.9985	-0.001	0.052	0.9879	0.998
Arginine	Lactate	-0.066	0.111	0.5548	0.9906	0.04	0.115	0.7294	0.9823
Arginine	Leucine	-0.036	0.05	0.4787	0.99	-0.011	0.043	0.7997	0.9823
Arginine	Lysine	0.158	0.042	0.0003	0.0453	0.165	0.041	0.0001	0.018
Arginine	Methionine	0.081	0.048	0.0968	0.6941	0.099	0.05	0.0495	0.5791
Arginine	Ornithine	0.221	0.083	0.0086	0.2539	0.202	0.083	0.017	0.3455
Arginine	Phenylalanine	-0.005	0.046	0.9102	0.995	0.008	0.052	0.8779	0.991
Arginine	Proline	-0.022	0.059	0.7119	0.9906	0.002	0.058	0.973	0.9975
Arginine	Pyroglutamate	0.13	0.114	0.2566	0.8846	0.172	0.111	0.1257	0.767
Arginine	Pyruvate	-0.377	0.255	0.1421	0.7727	-0.205	0.25	0.4135	0.9534
Arginine	Serine	0.035	0.045	0.431	0.9622	0.034	0.041	0.4129	0.9534
Arginine	Taurine	-0.117	0.098	0.2362	0.8774	-0.08	0.121	0.5085	0.9534
Arginine	Threonine	0.139	0.055	0.013	0.3122	0.13	0.057	0.0232	0.4095
Arginine	Tyrosine	0.026	0.049	0.601	0.9906	0.06	0.057	0.2936	0.9171
Arginine	Valine	-0.041	0.043	0.3444	0.9307	-0.028	0.046	0.5467	0.9626
Arginine	myo-Inositol	0.092	0.075	0.2258	0.8767	0.071	0.078	0.3632	0.9463
Asparagine	2-Aminobutyrate	0.09	0.097	0.3552	0.9343	0.068	0.093	0.462	0.9534
Asparagine	2-Hydroxybutyrate	-0.025	0.114	0.8302	0.9906	-0.069	0.133	0.6068	0.966
Asparagine	2-Oxoisocaproate	0.049	0.076	0.5266	0.9906	0.028	0.074	0.7069	0.9788
Asparagine	3-Hydroxybutyrate	-0.347	0.321	0.2819	0.8992	-0.443	0.334	0.1875	0.8412
Asparagine	3-Hydroxyisobutyrate	-0.121	0.06	0.0466	0.5427	-0.11	0.062	0.0819	0.6897
Asparagine	3-Methyl-2-oxo-butanoic acid	0.093	0.075	0.2187	0.8683	0.081	0.079	0.31	0.9171
Asparagine	3-Methyl-2-oxovalerate	0.086	0.069	0.2199	0.8683	0.085	0.062	0.1703	0.8266
Asparagine	Acetate	-0.022	0.074	0.7701	0.9906	0.008	0.073	0.9152	0.9947
Asparagine	Acetone	-0.025	0.072	0.7334	0.9906	-0.074	0.081	0.3632	0.9463
Asparagine	Alanine	0.052	0.07	0.4632	0.9882	0.06	0.064	0.3549	0.946
Asparagine	Arginine	-0.089	0.097	0.3617	0.9358	-0.104	0.101	0.3063	0.9171
Asparagine	Ascorbate	-0.019	0.171	0.9111	0.9951	-0.084	0.166	0.616	0.9675
Asparagine	Asparagine	0.126	0.058	0.0317	0.4579	0.113	0.062	0.072	0.6552
Asparagine	Aspartate	-0.042	0.141	0.765	0.9906	-0.011	0.144	0.9388	0.9975
Asparagine	Betaine	-0.014	0.065	0.8354	0.9906	0.012	0.063	0.8464	0.9845
Asparagine	Choline	-0.082	0.085	0.3368	0.9307	-0.048	0.079	0.5495	0.9626
Asparagine	Creatine	0.016	0.098	0.873	0.9906	0.027	0.117	0.8191	0.9845
Asparagine	Creatinine	-0.074	0.062	0.2361	0.8774	-0.099	0.066	0.1331	0.7701
Asparagine	Cystine	-0.141	0.108	0.1946	0.8408	-0.166	0.116	0.1575	0.8102
Asparagine	Dimethyl sulfone	0.07	0.161	0.6652	0.9906	0.026	0.164	0.8746	0.9902
Asparagine	Ethanolamine	-0.043	0.065	0.5115	0.9906	-0.03	0.081	0.7172	0.9821
Asparagine	Formate	0.009	0.065	0.8915	0.9906	0.023	0.07	0.7403	0.9823
Asparagine	Glucose	-0.15	0.082	0.0724	0.6364	-0.193	0.079	0.0169	0.3455
Asparagine	Glutamate	0.091	0.193	0.6397	0.9906	0.076	0.2	0.7044	0.9788
Asparagine	Glutamine	0.073	0.042	0.0898	0.6839	0.076	0.044	0.0894	0.6953
Asparagine	Glycine	0.009	0.051	0.8631	0.9906	0.011	0.056	0.8441	0.9845
Asparagine	Histidine	0.143	0.041	0.0008	0.0819	0.173	0.04	0	0.0102
Asparagine	Hypoxanthine	-0.124	0.201	0.539	0.9906	-0.139	0.214	0.5163	0.9562
Asparagine	Isoleucine	-0.024	0.054	0.6601	0.9906	-0.042	0.055	0.4418	0.9534
Asparagine	Lactate	-0.031	0.118	0.7957	0.9906	-0.026	0.131	0.8458	0.9845
Asparagine	Leucine	-0.049	0.051	0.3397	0.9307	-0.05	0.048	0.2943	0.9171
Asparagine	Lysine	0.09	0.048	0.0655	0.6224	0.09	0.051	0.0795	0.6788
Asparagine	Methionine	0.126	0.047	0.0085	0.2539	0.147	0.053	0.0069	0.2539
Asparagine	Ornithine	0.231	0.083	0.0066	0.2205	0.226	0.087	0.011	0.2962
Asparagine	Phenylalanine	0.018	0.051	0.7312	0.9906	0.021	0.053	0.6962	0.9788
Asparagine	Proline	0.032	0.063	0.6139	0.9906	0.042	0.059	0.4805	0.9534
Asparagine	Pyroglutamate	0.077	0.12	0.521	0.9906	0.075	0.119	0.5319	0.9626
Asparagine	Pyruvate	-0.079	0.266	0.7681	0.9906	-0.198	0.256	0.4429	0.9534
Asparagine	Serine	0.046	0.047	0.3236	0.9217	0.039	0.044	0.3846	0.9534
Asparagine	Taurine	-0.205	0.108	0.0602	0.601	-0.248	0.117	0.0368	0.5031
Asparagine	Threonine	0.218	0.058	0.0002	0.0443	0.227	0.055	0.0001	0.0161
Asparagine	Tyrosine	0.096	0.056	0.0885	0.6839	0.108	0.058	0.0653	0.6456
Asparagine	Valine	-0.036	0.047	0.4432	0.9751	-0.028	0.05	0.5792	0.9626
Asparagine	myo-Inositol	0.007	0.081	0.9342	0.9985	0.005	0.083	0.9556	0.9975
Aspartate	2-Aminobutyrate	0.353	0.099	0.0006	0.0666	0.252	0.111	0.0254	0.4169
Aspartate	2-Hydroxybutyrate	0.235	0.137	0.0901	0.6843	0.188	0.141	0.1867	0.8412
Aspartate	2-Oxoisocaproate	-0.097	0.086	0.2609	0.8856	-0.112	0.076	0.1468	0.795
Aspartate	3-Hydroxybutyrate	0.402	0.329	0.225	0.8764	0.237	0.393	0.5481	0.9626
Aspartate	3-Hydroxyisobutyrate	-0.08	0.072	0.2704	0.8923	-0.122	0.072	0.0928	0.704
Aspartate	3-Methyl-2-oxo-butanoic acid	-0.07	0.081	0.3889	0.9495	-0.12	0.094	0.2035	0.8648
Aspartate	3-Methyl-2-oxovalerate	-0.039	0.073	0.5908	0.9906	-0.064	0.072	0.3737	0.9497
Aspartate	Acetate	-0.101	0.083	0.228	0.8774	-0.088	0.085	0.3073	0.9171
Aspartate	Acetone	0.08	0.081	0.3269	0.9225	0.011	0.098	0.9102	0.9933
Aspartate	Alanine	-0.091	0.077	0.2431	0.8774	-0.08	0.076	0.298	0.9171
Aspartate	Arginine	-0.125	0.112	0.2676	0.8923	-0.181	0.112	0.1091	0.7483
Aspartate	Ascorbate	0.012	0.194	0.9513	0.9985	0.132	0.207	0.5252	0.9622
Aspartate	Asparagine	0.019	0.07	0.7901	0.9906	0.009	0.076	0.9046	0.9932
Aspartate	Aspartate	-0.155	0.155	0.3186	0.9175	-0.119	0.165	0.4716	0.9534
Aspartate	Betaine	-0.159	0.069	0.0232	0.4109	-0.138	0.072	0.0584	0.6354
Aspartate	Choline	-0.199	0.091	0.0318	0.4579	-0.137	0.094	0.1496	0.8
Aspartate	Creatine	0.081	0.109	0.4583	0.9841	0.039	0.134	0.7738	0.9823
Aspartate	Creatinine	-0.038	0.075	0.6169	0.9906	-0.005	0.078	0.9503	0.9975
Aspartate	Cystine	0.1	0.12	0.4077	0.9526	0.077	0.137	0.5744	0.9626
Aspartate	Dimethyl sulfone	0.278	0.18	0.1262	0.7643	0.271	0.186	0.1489	0.8
Aspartate	Ethanolamine	-0.158	0.083	0.0593	0.601	-0.168	0.094	0.0774	0.6757
Aspartate	Formate	0.006	0.074	0.9336	0.9985	-0.01	0.08	0.9025	0.9925
Aspartate	Glucose	0.032	0.1	0.7526	0.9906	-0.021	0.084	0.8057	0.9823
Aspartate	Glutamate	0.136	0.226	0.5499	0.9906	0.18	0.222	0.4189	0.9534
Aspartate	Glutamine	0.024	0.048	0.6231	0.9906	0.003	0.057	0.9594	0.9975
Aspartate	Glycine	-0.033	0.059	0.5833	0.9906	-0.046	0.062	0.455	0.9534
Aspartate	Histidine	0.053	0.049	0.2815	0.8992	0.054	0.053	0.3079	0.9171
Aspartate	Hypoxanthine	-0.116	0.234	0.6211	0.9906	-0.224	0.245	0.3617	0.9463
Aspartate	Isoleucine	-0.012	0.062	0.8503	0.9906	-0.047	0.068	0.4895	0.9534
Aspartate	Lactate	-0.252	0.142	0.0785	0.6565	-0.239	0.15	0.1142	0.7624
Aspartate	Leucine	-0.031	0.06	0.6053	0.9906	-0.061	0.059	0.3029	0.9171
Aspartate	Lysine	0.008	0.056	0.8907	0.9906	-0.012	0.058	0.84	0.9845
Aspartate	Methionine	0.046	0.06	0.4418	0.9743	0.059	0.061	0.3376	0.9379
Aspartate	Ornithine	0.021	0.101	0.836	0.9906	0.014	0.111	0.9031	0.9925
Aspartate	Phenylalanine	-0.035	0.057	0.5375	0.9906	-0.043	0.063	0.4968	0.9534
Aspartate	Proline	0.001	0.07	0.9857	0.9985	0.037	0.07	0.5924	0.9634
Aspartate	Pyroglutamate	0.04	0.142	0.7773	0.9906	0.027	0.143	0.8515	0.9845
Aspartate	Pyruvate	-0.693	0.312	0.0283	0.4311	-0.734	0.299	0.0159	0.3455
Aspartate	Serine	-0.017	0.053	0.7467	0.9906	-0.005	0.049	0.921	0.9949
Aspartate	Taurine	-0.146	0.128	0.2557	0.8846	-0.166	0.136	0.2236	0.8872
Aspartate	Threonine	0.188	0.066	0.0052	0.2099	0.205	0.072	0.0056	0.2331
Aspartate	Tyrosine	-0.037	0.061	0.5523	0.9906	-0.018	0.072	0.8054	0.9823
Aspartate	Valine	-0.037	0.054	0.4873	0.99	-0.058	0.058	0.3189	0.9269
Aspartate	myo-Inositol	-0.034	0.095	0.7227	0.9906	0.014	0.096	0.8808	0.9914
Betaine	2-Aminobutyrate	0.037	0.077	0.635	0.9906	0.081	0.074	0.2727	0.9133
Betaine	2-Hydroxybutyrate	0.115	0.088	0.1917	0.8359	0.115	0.106	0.2807	0.9139
Betaine	2-Oxoisocaproate	0.185	0.055	0.001	0.1017	0.148	0.052	0.0056	0.2331
Betaine	3-Hydroxybutyrate	0.104	0.248	0.6761	0.9906	0.012	0.291	0.9673	0.9975
Betaine	3-Hydroxyisobutyrate	0.051	0.05	0.3169	0.9175	0.042	0.049	0.3909	0.9534
Betaine	3-Methyl-2-oxo-butanoic acid	0.094	0.059	0.1116	0.7306	0.052	0.065	0.4252	0.9534
Betaine	3-Methyl-2-oxovalerate	0.043	0.056	0.4501	0.9797	0.027	0.053	0.6105	0.9664
Betaine	Acetate	-0.001	0.06	0.9834	0.9985	-0.027	0.056	0.639	0.975
Betaine	Acetone	-0.028	0.061	0.6494	0.9906	-0.044	0.066	0.5079	0.9534
Betaine	Alanine	0.082	0.052	0.1189	0.7554	0.064	0.058	0.2701	0.9133
Betaine	Arginine	0.022	0.079	0.7796	0.9906	0.045	0.085	0.5953	0.9641
Betaine	Ascorbate	0.173	0.134	0.1997	0.8427	0.11	0.142	0.4409	0.9534
Betaine	Asparagine	0.021	0.047	0.6527	0.9906	0.011	0.051	0.8346	0.9845
Betaine	Aspartate	-0.067	0.112	0.5535	0.9906	-0.112	0.115	0.3358	0.9379
Betaine	Betaine	0.23	0.047	0	0.0009	0.231	0.044	0	0.0004
Betaine	Choline	0.092	0.066	0.163	0.804	0.048	0.067	0.4739	0.9534
Betaine	Creatine	-0.022	0.082	0.7856	0.9906	-0.046	0.092	0.6165	0.9675
Betaine	Creatinine	-0.059	0.05	0.2416	0.8774	-0.048	0.057	0.4048	0.9534
Betaine	Cystine	0.025	0.086	0.773	0.9906	-0.002	0.092	0.9863	0.998
Betaine	Dimethyl sulfone	0.02	0.132	0.8801	0.9906	0.053	0.134	0.6946	0.9788
Betaine	Ethanolamine	0.025	0.054	0.644	0.9906	0.014	0.067	0.8341	0.9845
Betaine	Formate	0.075	0.051	0.1397	0.7686	0.089	0.057	0.1202	0.767
Betaine	Glucose	-0.035	0.072	0.6288	0.9906	-0.035	0.061	0.5667	0.9626
Betaine	Glutamate	0.024	0.158	0.8818	0.9906	-0.048	0.161	0.7673	0.9823
Betaine	Glutamine	0.039	0.034	0.2432	0.8774	0.036	0.038	0.3529	0.946
Betaine	Glycine	0.038	0.041	0.3523	0.9343	0.026	0.046	0.5694	0.9626
Betaine	Histidine	0.055	0.036	0.1295	0.7643	0.055	0.034	0.115	0.7632
Betaine	Hypoxanthine	-0.001	0.161	0.9928	0.9985	-0.007	0.176	0.968	0.9975
Betaine	Isoleucine	0.024	0.043	0.5693	0.9906	0.011	0.045	0.8055	0.9823
Betaine	Lactate	0.111	0.097	0.2539	0.8834	0.089	0.097	0.3615	0.9463
Betaine	Leucine	0.028	0.043	0.5157	0.9906	0.008	0.036	0.83	0.9845
Betaine	Lysine	0.1	0.037	0.0085	0.2539	0.109	0.037	0.0044	0.2155
Betaine	Methionine	0.037	0.042	0.3791	0.9432	0.029	0.044	0.5138	0.9562
Betaine	Ornithine	0.178	0.067	0.0091	0.2581	0.162	0.073	0.029	0.4448
Betaine	Phenylalanine	-0.021	0.04	0.6001	0.9906	-0.018	0.044	0.6789	0.9788
Betaine	Proline	-0.004	0.049	0.942	0.9985	-0.009	0.049	0.86	0.9872
Betaine	Pyroglutamate	0.028	0.101	0.7797	0.9906	0.028	0.099	0.7808	0.9823
Betaine	Pyruvate	0.06	0.21	0.777	0.9906	-0.133	0.202	0.5103	0.9534
Betaine	Serine	0.049	0.041	0.2339	0.8774	0.025	0.035	0.4758	0.9534
Betaine	Taurine	-0.054	0.089	0.5487	0.9906	-0.095	0.105	0.3674	0.9482
Betaine	Threonine	0.019	0.047	0.6886	0.9906	-0.007	0.048	0.8813	0.9914
Betaine	Tyrosine	0.022	0.043	0.6078	0.9906	0.014	0.047	0.7649	0.9823
Betaine	Valine	0.026	0.037	0.4835	0.99	0.023	0.036	0.5311	0.9626
Betaine	myo-Inositol	0	0.067	0.9976	0.9985	0.014	0.067	0.8321	0.9845
Carnitine	2-Aminobutyrate	0.169	0.098	0.0864	0.6839	0.176	0.1	0.0839	0.6925
Carnitine	2-Hydroxybutyrate	0.211	0.121	0.0859	0.6839	0.228	0.135	0.0947	0.7098
Carnitine	2-Oxoisocaproate	0.071	0.078	0.3623	0.9358	0.045	0.081	0.5816	0.9626
Carnitine	3-Hydroxybutyrate	0.346	0.336	0.3047	0.9061	0.55	0.343	0.1123	0.755
Carnitine	3-Hydroxyisobutyrate	0.006	0.064	0.9236	0.9985	-0.01	0.071	0.8862	0.9918
Carnitine	3-Methyl-2-oxo-butanoic acid	0.021	0.074	0.7815	0.9906	0.03	0.09	0.7424	0.9823
Carnitine	3-Methyl-2-oxovalerate	0.083	0.071	0.2447	0.8774	0.087	0.07	0.2157	0.8822
Carnitine	Acetate	-0.069	0.08	0.3963	0.9518	-0.065	0.08	0.4195	0.9534
Carnitine	Acetone	0.083	0.075	0.2755	0.898	0.055	0.092	0.5507	0.9626
Carnitine	Alanine	-0.02	0.071	0.7817	0.9906	-0.043	0.071	0.5422	0.9626
Carnitine	Arginine	-0.02	0.104	0.8503	0.9906	-0.066	0.11	0.5504	0.9626
Carnitine	Ascorbate	0.364	0.163	0.027	0.4302	0.399	0.186	0.0348	0.4924
Carnitine	Asparagine	0.002	0.063	0.9792	0.9985	0.004	0.072	0.96	0.9975
Carnitine	Aspartate	-0.094	0.14	0.5056	0.9906	-0.08	0.154	0.6027	0.966
Carnitine	Betaine	0.003	0.069	0.9685	0.9985	0.046	0.067	0.4954	0.9534
Carnitine	Choline	0.054	0.089	0.5439	0.9906	0.07	0.091	0.4455	0.9534
Carnitine	Creatine	0.074	0.101	0.4633	0.9882	0.139	0.118	0.2424	0.9041
Carnitine	Creatinine	-0.036	0.064	0.5773	0.9906	-0.043	0.076	0.5691	0.9626
Carnitine	Cystine	0.078	0.111	0.4812	0.99	0.09	0.125	0.4699	0.9534
Carnitine	Dimethyl sulfone	0.123	0.171	0.4728	0.99	0.091	0.173	0.6016	0.966
Carnitine	Ethanolamine	0.004	0.068	0.9574	0.9985	0.019	0.089	0.8269	0.9845
Carnitine	Formate	-0.035	0.069	0.6095	0.9906	0.01	0.074	0.8973	0.9922
Carnitine	Glucose	0.048	0.09	0.5947	0.9906	-0.028	0.079	0.7229	0.9821
Carnitine	Glutamate	0.016	0.21	0.9404	0.9985	0.118	0.227	0.6026	0.966
Carnitine	Glutamine	-0.015	0.047	0.7529	0.9906	-0.028	0.051	0.5891	0.9626
Carnitine	Glycine	-0.056	0.053	0.2969	0.9061	-0.062	0.058	0.2932	0.9171
Carnitine	Histidine	0.053	0.047	0.2604	0.8851	0.083	0.047	0.0789	0.6773
Carnitine	Hypoxanthine	-0.155	0.212	0.4663	0.9895	-0.146	0.225	0.5183	0.9579
Carnitine	Isoleucine	0.013	0.056	0.8142	0.9906	0.06	0.056	0.286	0.9139
Carnitine	Lactate	-0.052	0.124	0.6746	0.9906	-0.055	0.136	0.6849	0.9788
Carnitine	Leucine	-0.019	0.055	0.7356	0.9906	0.012	0.049	0.8026	0.9823
Carnitine	Lysine	0	0.052	0.9966	0.9985	0.017	0.052	0.7397	0.9823
Carnitine	Methionine	0.056	0.052	0.2848	0.8992	0.075	0.056	0.1851	0.8412
Carnitine	Ornithine	0.028	0.094	0.7673	0.9906	0.069	0.107	0.5202	0.9588
Carnitine	Phenylalanine	-0.005	0.053	0.9202	0.9985	0.004	0.059	0.9513	0.9975
Carnitine	Proline	-0.013	0.064	0.8417	0.9906	0.005	0.066	0.9391	0.9975
Carnitine	Pyroglutamate	0.051	0.128	0.6928	0.9906	0.095	0.134	0.4785	0.9534
Carnitine	Pyruvate	-0.072	0.274	0.794	0.9906	-0.21	0.279	0.4522	0.9534
Carnitine	Serine	-0.024	0.049	0.6312	0.9906	-0.018	0.047	0.6967	0.9788
Carnitine	Taurine	-0.103	0.116	0.3759	0.9432	-0.076	0.134	0.5693	0.9626
Carnitine	Threonine	0.085	0.06	0.1576	0.7902	0.091	0.063	0.1561	0.8089
Carnitine	Tyrosine	-0.056	0.057	0.3237	0.9217	-0.037	0.066	0.5822	0.9626
Carnitine	Valine	-0.046	0.051	0.3609	0.9358	-0.019	0.052	0.7151	0.9821
Carnitine	myo-Inositol	0.075	0.086	0.3842	0.9488	0.103	0.089	0.2502	0.9069
Choline	2-Aminobutyrate	0.105	0.097	0.2769	0.8986	0.103	0.091	0.2589	0.9069
Choline	2-Hydroxybutyrate	0.092	0.111	0.41	0.9551	0.098	0.13	0.4534	0.9534
Choline	2-Oxoisocaproate	0.109	0.073	0.1391	0.7686	0.125	0.068	0.0692	0.6456
Choline	3-Hydroxybutyrate	0.155	0.31	0.618	0.9906	0.151	0.345	0.6631	0.9788
Choline	3-Hydroxyisobutyrate	0.006	0.061	0.9282	0.9985	0.025	0.064	0.7007	0.9788
Choline	3-Methyl-2-oxo-butanoic acid	0.094	0.075	0.2099	0.8543	0.125	0.084	0.1431	0.7929
Choline	3-Methyl-2-oxovalerate	0.049	0.066	0.4629	0.9882	0.071	0.063	0.2616	0.9069
Choline	Acetate	0.026	0.072	0.7192	0.9906	0.076	0.072	0.2928	0.9171
Choline	Acetone	0.002	0.072	0.9739	0.9985	-0.021	0.082	0.8029	0.9823
Choline	Alanine	0.03	0.065	0.6456	0.9906	0.053	0.065	0.4168	0.9534
Choline	Arginine	-0.127	0.096	0.1868	0.8263	-0.176	0.1	0.0807	0.6847
Choline	Ascorbate	0.235	0.158	0.1403	0.7696	0.349	0.152	0.0245	0.4095
Choline	Asparagine	0.161	0.056	0.0053	0.2099	0.159	0.06	0.0092	0.2842
Choline	Aspartate	0.125	0.135	0.3562	0.9343	0.202	0.14	0.1516	0.8005
Choline	Betaine	0.043	0.064	0.5041	0.9906	0.071	0.061	0.2499	0.9069
Choline	Choline	0.182	0.08	0.0254	0.4159	0.232	0.078	0.0039	0.1973
Choline	Creatine	0.048	0.096	0.6194	0.9906	0.092	0.111	0.4066	0.9534
Choline	Creatinine	0.023	0.064	0.7212	0.9906	-0.004	0.066	0.9471	0.9975
Choline	Cystine	0.053	0.104	0.608	0.9906	0.098	0.12	0.4182	0.9534
Choline	Dimethyl sulfone	0.169	0.15	0.2634	0.8894	0.137	0.152	0.3676	0.9482
Choline	Ethanolamine	0.021	0.064	0.7445	0.9906	0.08	0.08	0.32	0.9269
Choline	Formate	0.001	0.064	0.9918	0.9985	0.047	0.067	0.4853	0.9534
Choline	Glucose	-0.116	0.077	0.1334	0.7643	-0.177	0.077	0.0236	0.4095
Choline	Glutamate	0.349	0.194	0.0745	0.6464	0.471	0.202	0.0219	0.3966
Choline	Glutamine	0.002	0.043	0.9577	0.9985	-0.009	0.047	0.8457	0.9845
Choline	Glycine	0.054	0.051	0.2865	0.8992	0.087	0.053	0.1082	0.7483
Choline	Histidine	0.04	0.042	0.3433	0.9307	0.064	0.044	0.1547	0.8073
Choline	Hypoxanthine	0.245	0.186	0.1892	0.8304	0.329	0.195	0.0954	0.7116
Choline	Isoleucine	-0.054	0.052	0.2941	0.9061	-0.049	0.055	0.3777	0.9511
Choline	Lactate	0.208	0.117	0.0781	0.6558	0.209	0.12	0.0838	0.6925
Choline	Leucine	-0.046	0.052	0.3765	0.9432	-0.039	0.047	0.4104	0.9534
Choline	Lysine	0.039	0.049	0.4251	0.9604	0.039	0.047	0.4148	0.9534
Choline	Methionine	0.112	0.047	0.0202	0.3712	0.136	0.052	0.0102	0.2952
Choline	Ornithine	0.235	0.081	0.0044	0.2044	0.267	0.088	0.0032	0.1786
Choline	Phenylalanine	0.057	0.048	0.2423	0.8774	0.077	0.051	0.1339	0.7701
Choline	Proline	0.07	0.06	0.2453	0.8774	0.091	0.057	0.1173	0.767
Choline	Pyroglutamate	0.157	0.123	0.2036	0.85	0.262	0.12	0.0314	0.4607
Choline	Pyruvate	0.078	0.26	0.7654	0.9906	-0.002	0.257	0.9951	0.998
Choline	Serine	0.113	0.049	0.0244	0.4129	0.121	0.046	0.0095	0.2842
Choline	Taurine	0.013	0.107	0.9047	0.995	0.069	0.128	0.5887	0.9626
Choline	Threonine	0.15	0.058	0.0115	0.2987	0.18	0.059	0.0031	0.1786
Choline	Tyrosine	0.014	0.052	0.7936	0.9906	0.04	0.059	0.4981	0.9534
Choline	Valine	-0.064	0.046	0.1659	0.804	-0.051	0.05	0.3073	0.9171
Choline	myo-Inositol	0.136	0.077	0.0806	0.6644	0.149	0.08	0.0644	0.6456
Creatine	2-Aminobutyrate	0.07	0.092	0.4469	0.9797	0.061	0.09	0.4981	0.9534
Creatine	2-Hydroxybutyrate	-0.023	0.11	0.8307	0.9906	-0.03	0.13	0.8206	0.9845
Creatine	2-Oxoisocaproate	0.01	0.071	0.887	0.9906	-0.001	0.071	0.9927	0.998
Creatine	3-Hydroxybutyrate	-0.175	0.307	0.5702	0.9906	-0.339	0.327	0.303	0.9171
Creatine	3-Hydroxyisobutyrate	-0.092	0.059	0.125	0.7643	-0.104	0.062	0.0962	0.7116
Creatine	3-Methyl-2-oxo-butanoic acid	-0.026	0.068	0.7026	0.9906	-0.05	0.084	0.5505	0.9626
Creatine	3-Methyl-2-oxovalerate	0.003	0.062	0.9604	0.9985	-0.003	0.064	0.9579	0.9975
Creatine	Acetate	-0.071	0.067	0.2909	0.9022	-0.063	0.073	0.394	0.9534
Creatine	Acetone	-0.014	0.071	0.8485	0.9906	-0.058	0.077	0.4531	0.9534
Creatine	Alanine	0.122	0.062	0.0498	0.5573	0.152	0.06	0.013	0.3248
Creatine	Arginine	0.044	0.095	0.6461	0.9906	0.025	0.099	0.8028	0.9823
Creatine	Ascorbate	0.272	0.158	0.0882	0.6839	0.222	0.16	0.1698	0.8266
Creatine	Asparagine	0.026	0.057	0.6531	0.9906	0.03	0.062	0.6257	0.971
Creatine	Aspartate	-0.051	0.133	0.7011	0.9906	0.035	0.136	0.8004	0.9823
Creatine	Betaine	0.01	0.063	0.873	0.9906	0.042	0.061	0.4866	0.9534
Creatine	Choline	0.025	0.079	0.7524	0.9906	0.025	0.079	0.7553	0.9823
Creatine	Creatine	0.143	0.092	0.1252	0.7643	0.186	0.104	0.079	0.6773
Creatine	Creatinine	-0.013	0.063	0.8337	0.9906	-0.036	0.064	0.5708	0.9626
Creatine	Cystine	-0.062	0.097	0.525	0.9906	-0.087	0.11	0.4327	0.9534
Creatine	Dimethyl sulfone	0.06	0.156	0.7	0.9906	0.118	0.168	0.4852	0.9534
Creatine	Ethanolamine	0.001	0.063	0.9819	0.9985	-0.01	0.081	0.9031	0.9925
Creatine	Formate	0.015	0.061	0.8061	0.9906	0.047	0.066	0.4741	0.9534
Creatine	Glucose	-0.053	0.082	0.5203	0.9906	-0.049	0.074	0.5104	0.9534
Creatine	Glutamate	-0.113	0.19	0.5549	0.9906	-0.178	0.193	0.3573	0.946
Creatine	Glutamine	0.112	0.041	0.0076	0.2415	0.113	0.044	0.012	0.3092
Creatine	Glycine	0.033	0.049	0.5056	0.9906	0.055	0.052	0.2935	0.9171
Creatine	Histidine	0.071	0.042	0.0972	0.6941	0.092	0.044	0.0397	0.5193
Creatine	Hypoxanthine	-0.118	0.186	0.5251	0.9906	-0.005	0.213	0.98	0.998
Creatine	Isoleucine	0.033	0.051	0.5204	0.9906	0.015	0.053	0.776	0.9823
Creatine	Lactate	0.081	0.11	0.4623	0.9882	0.097	0.118	0.4124	0.9534
Creatine	Leucine	0.021	0.049	0.6733	0.9906	-0.002	0.044	0.9694	0.9975
Creatine	Lysine	0.092	0.047	0.0518	0.561	0.131	0.046	0.0055	0.2331
Creatine	Methionine	0.073	0.05	0.1497	0.7819	0.108	0.051	0.036	0.503
Creatine	Ornithine	0.079	0.083	0.3476	0.9311	0.099	0.092	0.2857	0.9139
Creatine	Phenylalanine	0.005	0.049	0.9185	0.9985	0.006	0.053	0.9123	0.9941
Creatine	Proline	0.035	0.06	0.564	0.9906	0.07	0.061	0.254	0.9069
Creatine	Pyroglutamate	-0.024	0.118	0.8395	0.9906	0.091	0.121	0.4555	0.9534
Creatine	Pyruvate	0.063	0.256	0.8053	0.9906	0.048	0.247	0.8476	0.9845
Creatine	Serine	-0.013	0.046	0.7818	0.9906	-0.007	0.042	0.8704	0.9902
Creatine	Taurine	-0.085	0.103	0.4096	0.955	-0.084	0.12	0.4857	0.9534
Creatine	Threonine	0.086	0.057	0.1367	0.7668	0.091	0.056	0.1114	0.7517
Creatine	Tyrosine	0.068	0.047	0.1569	0.7902	0.095	0.06	0.1158	0.7665
Creatine	Valine	0.009	0.043	0.8314	0.9906	0.008	0.045	0.8512	0.9845
Creatine	myo-Inositol	0.013	0.08	0.8755	0.9906	0.066	0.081	0.4145	0.9534
Cystine	2-Aminobutyrate	0.028	0.055	0.6063	0.9906	-0.021	0.051	0.6739	0.9788
Cystine	2-Hydroxybutyrate	-0.019	0.064	0.7715	0.9906	-0.049	0.073	0.4997	0.9534
Cystine	2-Oxoisocaproate	-0.003	0.043	0.9448	0.9985	-0.004	0.041	0.9315	0.997
Cystine	3-Hydroxybutyrate	0.021	0.177	0.908	0.995	0.008	0.205	0.967	0.9975
Cystine	3-Hydroxyisobutyrate	-0.01	0.034	0.7641	0.9906	-0.03	0.036	0.4071	0.9534
Cystine	3-Methyl-2-oxo-butanoic acid	0.037	0.043	0.394	0.9509	0.05	0.046	0.2794	0.9139
Cystine	3-Methyl-2-oxovalerate	0.021	0.037	0.5709	0.9906	0.029	0.038	0.4444	0.9534
Cystine	Acetate	-0.038	0.042	0.3605	0.9358	-0.031	0.043	0.4706	0.9534
Cystine	Acetone	0	0.042	0.9957	0.9985	-0.005	0.047	0.9186	0.9949
Cystine	Alanine	-0.048	0.037	0.197	0.8426	-0.029	0.036	0.4197	0.9534
Cystine	Arginine	0.025	0.055	0.655	0.9906	0.012	0.06	0.8388	0.9845
Cystine	Ascorbate	0.014	0.096	0.8834	0.9906	0.065	0.091	0.4775	0.9534
Cystine	Asparagine	-0.004	0.034	0.9157	0.9985	-0.019	0.037	0.6088	0.966
Cystine	Aspartate	-0.016	0.08	0.8379	0.9906	0.046	0.076	0.5468	0.9626
Cystine	Betaine	-0.018	0.037	0.6263	0.9906	-0.007	0.035	0.8503	0.9845
Cystine	Choline	-0.069	0.045	0.1312	0.7643	-0.048	0.046	0.3024	0.9171
Cystine	Creatine	0.022	0.056	0.6964	0.9906	0.008	0.066	0.8991	0.9922
Cystine	Creatinine	0.022	0.037	0.5472	0.9906	0.038	0.038	0.311	0.9191
Cystine	Cystine	0.053	0.061	0.3839	0.9488	0.073	0.069	0.2948	0.9171
Cystine	Dimethyl sulfone	0.053	0.09	0.5595	0.9906	0.03	0.093	0.7431	0.9823
Cystine	Ethanolamine	-0.033	0.037	0.3777	0.9432	-0.037	0.046	0.4239	0.9534
Cystine	Formate	0	0.037	0.9966	0.9985	-0.011	0.038	0.7628	0.9823
Cystine	Glucose	-0.049	0.046	0.292	0.9022	-0.04	0.043	0.3572	0.946
Cystine	Glutamate	-0.046	0.11	0.6784	0.9906	0.043	0.114	0.7071	0.9788
Cystine	Glutamine	0.011	0.025	0.6487	0.9906	0.004	0.027	0.877	0.9909
Cystine	Glycine	-0.005	0.029	0.8563	0.9906	-0.008	0.031	0.7943	0.9823
Cystine	Histidine	-0.023	0.025	0.3558	0.9343	-0.031	0.024	0.1948	0.8513
Cystine	Hypoxanthine	0.122	0.112	0.2776	0.8986	0.106	0.119	0.3768	0.9511
Cystine	Isoleucine	-0.059	0.028	0.0356	0.4861	-0.067	0.029	0.0232	0.4095
Cystine	Lactate	-0.057	0.068	0.4028	0.9526	-0.014	0.07	0.8455	0.9845
Cystine	Leucine	-0.053	0.029	0.0701	0.631	-0.053	0.027	0.0529	0.6003
Cystine	Lysine	0.004	0.028	0.8748	0.9906	0.008	0.027	0.7707	0.9823
Cystine	Methionine	0.032	0.027	0.2498	0.8824	0.027	0.03	0.3726	0.9497
Cystine	Ornithine	0.06	0.051	0.2487	0.8824	0.052	0.054	0.335	0.9379
Cystine	Phenylalanine	-0.028	0.028	0.3108	0.9165	-0.025	0.031	0.4285	0.9534
Cystine	Proline	-0.004	0.035	0.9054	0.995	0	0.035	0.9939	0.998
Cystine	Pyroglutamate	0.007	0.07	0.922	0.9985	0.041	0.07	0.5575	0.9626
Cystine	Pyruvate	-0.123	0.148	0.4074	0.9526	-0.171	0.144	0.2392	0.9005
Cystine	Serine	-0.007	0.027	0.8086	0.9906	-0.006	0.024	0.7917	0.9823
Cystine	Taurine	-0.036	0.063	0.5643	0.9906	-0.028	0.071	0.701	0.9788
Cystine	Threonine	0.039	0.035	0.2644	0.8898	0.037	0.036	0.3134	0.9205
Cystine	Tyrosine	-0.01	0.03	0.729	0.9906	-0.007	0.034	0.8429	0.9845
Cystine	Valine	-0.021	0.026	0.4153	0.9552	-0.03	0.028	0.2823	0.9139
Cystine	myo-Inositol	0.012	0.046	0.8043	0.9906	0.028	0.048	0.5646	0.9626
Ethanolamine	2-Aminobutyrate	0.117	0.103	0.2578	0.8846	0.124	0.097	0.2047	0.8669
Ethanolamine	2-Hydroxybutyrate	0.07	0.123	0.5717	0.9906	0.044	0.15	0.7687	0.9823
Ethanolamine	2-Oxoisocaproate	0.123	0.081	0.1295	0.7643	0.111	0.077	0.152	0.8005
Ethanolamine	3-Hydroxybutyrate	0.216	0.341	0.5279	0.9906	0.159	0.387	0.6812	0.9788
Ethanolamine	3-Hydroxyisobutyrate	-0.009	0.066	0.891	0.9906	0.038	0.069	0.5825	0.9626
Ethanolamine	3-Methyl-2-oxo-butanoic acid	0.115	0.084	0.1736	0.8138	0.121	0.09	0.1822	0.8412
Ethanolamine	3-Methyl-2-oxovalerate	0.091	0.073	0.2182	0.8683	0.11	0.071	0.1262	0.767
Ethanolamine	Acetate	-0.076	0.079	0.3436	0.9307	-0.055	0.078	0.4816	0.9534
Ethanolamine	Acetone	-0.012	0.078	0.8809	0.9906	-0.045	0.089	0.609	0.966
Ethanolamine	Alanine	-0.011	0.073	0.8852	0.9906	0.013	0.07	0.8557	0.9856
Ethanolamine	Arginine	-0.069	0.104	0.5089	0.9906	-0.11	0.111	0.3227	0.9282
Ethanolamine	Ascorbate	0.001	0.182	0.9948	0.9985	0.079	0.184	0.6692	0.9788
Ethanolamine	Asparagine	0.106	0.06	0.0811	0.6644	0.095	0.064	0.1402	0.7929
Ethanolamine	Aspartate	-0.026	0.153	0.8641	0.9906	0.064	0.153	0.676	0.9788
Ethanolamine	Betaine	0.071	0.068	0.3002	0.9061	0.097	0.07	0.1671	0.8255
Ethanolamine	Choline	0.006	0.09	0.9478	0.9985	0.025	0.089	0.7785	0.9823
Ethanolamine	Creatine	-0.037	0.108	0.7331	0.9906	-0.03	0.125	0.8096	0.9844
Ethanolamine	Creatinine	0.001	0.068	0.9833	0.9985	0.018	0.071	0.7962	0.9823
Ethanolamine	Cystine	-0.03	0.115	0.797	0.9906	-0.033	0.125	0.7927	0.9823
Ethanolamine	Dimethyl sulfone	0.023	0.173	0.894	0.9908	-0.017	0.18	0.9242	0.9958
Ethanolamine	Ethanolamine	-0.049	0.07	0.4807	0.99	-0.038	0.089	0.6704	0.9788
Ethanolamine	Formate	-0.01	0.07	0.8907	0.9906	0.03	0.075	0.6885	0.9788
Ethanolamine	Glucose	-0.171	0.084	0.0457	0.5427	-0.216	0.083	0.0107	0.2962
Ethanolamine	Glutamate	0.185	0.209	0.3789	0.9432	0.348	0.201	0.087	0.6953
Ethanolamine	Glutamine	-0.039	0.048	0.4193	0.9552	-0.054	0.053	0.3051	0.9171
Ethanolamine	Glycine	-0.001	0.056	0.9892	0.9985	0.011	0.06	0.8519	0.9845
Ethanolamine	Histidine	0.084	0.045	0.0649	0.6211	0.089	0.048	0.0661	0.6456
Ethanolamine	Hypoxanthine	0.324	0.216	0.1367	0.7668	0.274	0.242	0.2618	0.9069
Ethanolamine	Isoleucine	-0.065	0.057	0.2597	0.8851	-0.053	0.062	0.3939	0.9534
Ethanolamine	Lactate	0.054	0.129	0.6785	0.9906	0.064	0.137	0.6389	0.975
Ethanolamine	Leucine	-0.081	0.055	0.1466	0.7819	-0.059	0.051	0.2502	0.9069
Ethanolamine	Lysine	0.052	0.053	0.3309	0.9225	0.028	0.052	0.5859	0.9626
Ethanolamine	Methionine	0.102	0.051	0.0499	0.5573	0.121	0.058	0.0401	0.5193
Ethanolamine	Ornithine	0.174	0.093	0.065	0.6211	0.157	0.097	0.1099	0.7483
Ethanolamine	Phenylalanine	0.027	0.054	0.6161	0.9906	0.062	0.055	0.2601	0.9069
Ethanolamine	Proline	0.01	0.066	0.8812	0.9906	0.024	0.066	0.7102	0.9796
Ethanolamine	Pyroglutamate	0.071	0.133	0.5978	0.9906	0.101	0.136	0.4596	0.9534
Ethanolamine	Pyruvate	-0.136	0.281	0.6281	0.9906	-0.23	0.287	0.4249	0.9534
Ethanolamine	Serine	0.039	0.053	0.4658	0.9895	0.032	0.048	0.506	0.9534
Ethanolamine	Taurine	-0.056	0.115	0.6311	0.9906	-0.028	0.138	0.8396	0.9845
Ethanolamine	Threonine	0.136	0.063	0.0343	0.4761	0.147	0.072	0.0437	0.5459
Ethanolamine	Tyrosine	-0.016	0.056	0.7702	0.9906	0.007	0.065	0.9103	0.9933
Ethanolamine	Valine	-0.041	0.05	0.4187	0.9552	-0.019	0.052	0.721	0.9821
Ethanolamine	myo-Inositol	0.037	0.09	0.6796	0.9906	0.002	0.091	0.9833	0.998
Formate	2-Aminobutyrate	0.034	0.108	0.7513	0.9906	0.048	0.106	0.652	0.9788
Formate	2-Hydroxybutyrate	0.025	0.129	0.8456	0.9906	0.053	0.156	0.7359	0.9823
Formate	2-Oxoisocaproate	0.194	0.079	0.0152	0.3334	0.167	0.083	0.0473	0.5678
Formate	3-Hydroxybutyrate	0.174	0.353	0.622	0.9906	0.287	0.423	0.4985	0.9534
Formate	3-Hydroxyisobutyrate	-0.058	0.069	0.4052	0.9526	-0.032	0.076	0.6719	0.9788
Formate	3-Methyl-2-oxo-butanoic acid	0.13	0.086	0.1335	0.7643	0.115	0.091	0.2092	0.8765
Formate	3-Methyl-2-oxovalerate	0.016	0.075	0.833	0.9906	-0.015	0.076	0.8389	0.9845
Formate	Acetate	0.098	0.081	0.2285	0.8774	0.093	0.092	0.3119	0.9196
Formate	Acetone	-0.028	0.08	0.7307	0.9906	-0.034	0.099	0.7329	0.9823
Formate	Alanine	0.11	0.073	0.1348	0.7643	0.099	0.079	0.2152	0.8822
Formate	Arginine	0.069	0.11	0.5312	0.9906	0.042	0.12	0.7262	0.9823
Formate	Ascorbate	0.135	0.18	0.4566	0.9841	-0.061	0.203	0.7665	0.9823
Formate	Asparagine	0.005	0.067	0.9409	0.9985	-0.025	0.076	0.7467	0.9823
Formate	Aspartate	-0.019	0.156	0.901	0.9947	-0.062	0.169	0.7144	0.9821
Formate	Betaine	0.074	0.072	0.3023	0.9061	0.039	0.074	0.5975	0.9658
Formate	Choline	0.018	0.094	0.8515	0.9906	-0.045	0.094	0.6292	0.9717
Formate	Creatine	-0.191	0.116	0.1018	0.7138	-0.199	0.126	0.1183	0.767
Formate	Creatinine	-0.17	0.073	0.0209	0.3827	-0.233	0.075	0.0024	0.1562
Formate	Cystine	-0.207	0.119	0.084	0.6809	-0.294	0.134	0.0304	0.4547
Formate	Dimethyl sulfone	0.071	0.18	0.6951	0.9906	0.057	0.202	0.7787	0.9823
Formate	Ethanolamine	-0.006	0.073	0.9393	0.9985	-0.056	0.096	0.5595	0.9626
Formate	Formate	0.117	0.072	0.1058	0.7245	0.183	0.074	0.0147	0.3413
Formate	Glucose	-0.018	0.096	0.8503	0.9906	0.038	0.088	0.668	0.9788
Formate	Glutamate	0.158	0.217	0.4685	0.9895	0.163	0.229	0.4782	0.9534
Formate	Glutamine	0.057	0.047	0.2286	0.8774	0.061	0.054	0.2651	0.9089
Formate	Glycine	-0.037	0.057	0.5208	0.9906	-0.036	0.063	0.5696	0.9626
Formate	Histidine	0.046	0.05	0.3593	0.9358	0.084	0.048	0.0856	0.6935
Formate	Hypoxanthine	-0.155	0.222	0.487	0.99	-0.237	0.267	0.3765	0.9511
Formate	Isoleucine	-0.001	0.059	0.9808	0.9985	0.036	0.065	0.5762	0.9626
Formate	Lactate	0.095	0.135	0.4819	0.99	0.126	0.143	0.3834	0.9534
Formate	Leucine	-0.012	0.059	0.8327	0.9906	0.04	0.054	0.4601	0.9534
Formate	Lysine	0.133	0.055	0.0171	0.3334	0.152	0.055	0.0066	0.2529
Formate	Methionine	0	0.058	0.9944	0.9985	0.027	0.066	0.6801	0.9788
Formate	Ornithine	0.096	0.097	0.3229	0.9217	0.118	0.106	0.2702	0.9133
Formate	Phenylalanine	0.011	0.056	0.8398	0.9906	0.038	0.063	0.5453	0.9626
Formate	Proline	0.001	0.068	0.9879	0.9985	-0.036	0.077	0.6378	0.975
Formate	Pyroglutamate	-0.043	0.139	0.7569	0.9906	-0.112	0.149	0.4566	0.9534
Formate	Pyruvate	0.006	0.292	0.9833	0.9985	0.3	0.295	0.3129	0.92
Formate	Serine	0.001	0.054	0.9821	0.9985	0.01	0.05	0.8474	0.9845
Formate	Taurine	0.068	0.122	0.5774	0.9906	0.127	0.15	0.4002	0.9534
Formate	Threonine	0.002	0.067	0.9727	0.9985	0.006	0.069	0.932	0.997
Formate	Tyrosine	0.093	0.061	0.1261	0.7643	0.125	0.075	0.0991	0.7214
Formate	Valine	0.041	0.054	0.4521	0.9797	0.071	0.05	0.1623	0.8138
Formate	myo-Inositol	0.015	0.093	0.8715	0.9906	-0.058	0.102	0.5703	0.9626
Fumarate	2-Aminobutyrate	0.08	0.054	0.1387	0.768	0.082	0.05	0.104	0.733
Fumarate	2-Hydroxybutyrate	0.11	0.065	0.094	0.69	0.109	0.074	0.1431	0.7929
Fumarate	2-Oxoisocaproate	0.107	0.041	0.01	0.2702	0.089	0.041	0.0303	0.4547
Fumarate	3-Hydroxybutyrate	0.021	0.177	0.9055	0.995	0.05	0.2	0.8036	0.9823
Fumarate	3-Hydroxyisobutyrate	0.011	0.034	0.7436	0.9906	0.014	0.036	0.7096	0.9796
Fumarate	3-Methyl-2-oxo-butanoic acid	0.038	0.041	0.3463	0.9307	0.025	0.045	0.585	0.9626
Fumarate	3-Methyl-2-oxovalerate	0.095	0.039	0.0171	0.3334	0.108	0.037	0.0044	0.2155
Fumarate	Acetate	-0.023	0.042	0.5875	0.9906	-0.038	0.041	0.3551	0.946
Fumarate	Acetone	-0.01	0.041	0.8043	0.9906	-0.007	0.045	0.8761	0.9902
Fumarate	Alanine	0.007	0.037	0.8431	0.9906	-0.002	0.036	0.9526	0.9975
Fumarate	Arginine	0.01	0.054	0.8538	0.9906	-0.001	0.058	0.9875	0.998
Fumarate	Ascorbate	0.135	0.089	0.1325	0.7643	0.064	0.097	0.5114	0.9539
Fumarate	Asparagine	-0.002	0.033	0.952	0.9985	-0.011	0.037	0.7563	0.9823
Fumarate	Aspartate	-0.033	0.078	0.6694	0.9906	-0.044	0.079	0.5748	0.9626
Fumarate	Betaine	0.052	0.036	0.1572	0.7902	0.042	0.036	0.2514	0.9069
Fumarate	Choline	0.008	0.046	0.8705	0.9906	-0.019	0.045	0.6821	0.9788
Fumarate	Creatine	0.053	0.053	0.3169	0.9175	0.073	0.062	0.2394	0.9005
Fumarate	Creatinine	-0.001	0.036	0.9866	0.9985	0.001	0.037	0.9888	0.998
Fumarate	Cystine	0.013	0.058	0.8165	0.9906	0.017	0.063	0.7894	0.9823
Fumarate	Dimethyl sulfone	-0.026	0.088	0.7711	0.9906	-0.023	0.093	0.8047	0.9823
Fumarate	Ethanolamine	0.001	0.036	0.9869	0.9985	-0.028	0.046	0.5417	0.9626
Fumarate	Formate	-0.011	0.036	0.751	0.9906	0.001	0.037	0.9883	0.998
Fumarate	Glucose	-0.035	0.046	0.4526	0.9797	-0.02	0.042	0.6407	0.975
Fumarate	Glutamate	-0.035	0.11	0.7522	0.9906	-0.047	0.111	0.6748	0.9788
Fumarate	Glutamine	0.026	0.024	0.2795	0.8988	0.02	0.027	0.4619	0.9534
Fumarate	Glycine	-0.002	0.029	0.9413	0.9985	0.003	0.03	0.9192	0.9949
Fumarate	Histidine	0.023	0.024	0.3348	0.9293	0.028	0.025	0.2771	0.9139
Fumarate	Hypoxanthine	-0.072	0.11	0.5135	0.9906	-0.096	0.121	0.4281	0.9534
Fumarate	Isoleucine	-0.013	0.03	0.6779	0.9906	-0.016	0.031	0.5957	0.9641
Fumarate	Lactate	-0.013	0.065	0.8474	0.9906	0.004	0.068	0.956	0.9975
Fumarate	Leucine	-0.011	0.029	0.7212	0.9906	-0.007	0.025	0.7831	0.9823
Fumarate	Lysine	0.063	0.027	0.0196	0.3664	0.06	0.025	0.0156	0.3455
Fumarate	Methionine	0.02	0.029	0.499	0.9906	0.026	0.031	0.3981	0.9534
Fumarate	Ornithine	0.077	0.049	0.1169	0.7505	0.077	0.05	0.1303	0.7701
Fumarate	Phenylalanine	-0.018	0.028	0.5202	0.9906	-0.01	0.031	0.7474	0.9823
Fumarate	Proline	-0.03	0.034	0.3783	0.9432	-0.05	0.037	0.1855	0.8412
Fumarate	Pyroglutamate	0.094	0.066	0.1576	0.7902	0.099	0.068	0.1487	0.8
Fumarate	Pyruvate	-0.032	0.143	0.821	0.9906	0.005	0.143	0.9697	0.9975
Fumarate	Serine	0.01	0.026	0.7039	0.9906	0.01	0.024	0.6747	0.9788
Fumarate	Taurine	-0.04	0.059	0.5015	0.9906	-0.045	0.071	0.5273	0.9623
Fumarate	Threonine	0.02	0.034	0.5579	0.9906	0.029	0.034	0.3945	0.9534
Fumarate	Tyrosine	-0.006	0.029	0.8463	0.9906	0.002	0.033	0.9637	0.9975
Fumarate	Valine	-0.008	0.025	0.7457	0.9906	-0.011	0.026	0.6715	0.9788
Fumarate	myo-Inositol	-0.015	0.045	0.7343	0.9906	-0.006	0.046	0.8953	0.9922
Glucitol	2-Aminobutyrate	0.021	0.085	0.8066	0.9906	0.094	0.075	0.2132	0.8822
Glucitol	2-Hydroxybutyrate	-0.014	0.101	0.8869	0.9906	0.038	0.122	0.7587	0.9823
Glucitol	2-Oxoisocaproate	-0.021	0.064	0.748	0.9906	-0.019	0.065	0.7748	0.9823
Glucitol	3-Hydroxybutyrate	-0.044	0.276	0.8747	0.9906	0.105	0.329	0.75	0.9823
Glucitol	3-Hydroxyisobutyrate	-0.015	0.054	0.7834	0.9906	0.033	0.058	0.5653	0.9626
Glucitol	3-Methyl-2-oxo-butanoic acid	0.004	0.062	0.9519	0.9985	0.007	0.08	0.9295	0.9963
Glucitol	3-Methyl-2-oxovalerate	-0.069	0.052	0.1922	0.8365	-0.05	0.057	0.3773	0.9511
Glucitol	Acetate	-0.121	0.065	0.0639	0.6192	-0.102	0.066	0.1272	0.7672
Glucitol	Acetone	0.02	0.064	0.7549	0.9906	0.05	0.072	0.4945	0.9534
Glucitol	Alanine	0.009	0.06	0.8752	0.9906	-0.03	0.057	0.6004	0.966
Glucitol	Arginine	0.062	0.086	0.4729	0.99	0.036	0.095	0.7021	0.9788
Glucitol	Ascorbate	0.063	0.153	0.6812	0.9906	0.205	0.153	0.1833	0.8412
Glucitol	Asparagine	-0.009	0.051	0.8577	0.9906	0	0.06	0.9994	0.9998
Glucitol	Aspartate	-0.134	0.117	0.2536	0.8834	-0.138	0.128	0.2835	0.9139
Glucitol	Betaine	0.012	0.057	0.8334	0.9906	0.064	0.058	0.273	0.9133
Glucitol	Choline	-0.024	0.075	0.7532	0.9906	0.003	0.075	0.9649	0.9975
Glucitol	Creatine	-0.028	0.088	0.7524	0.9906	0.027	0.104	0.7956	0.9823
Glucitol	Creatinine	-0.105	0.051	0.0405	0.5154	-0.079	0.061	0.1971	0.8542
Glucitol	Cystine	0.039	0.091	0.6709	0.9906	0.071	0.105	0.5018	0.9534
Glucitol	Dimethyl sulfone	-0.056	0.142	0.6932	0.9906	-0.058	0.15	0.6986	0.9788
Glucitol	Ethanolamine	0.001	0.057	0.9884	0.9985	0.022	0.073	0.7624	0.9823
Glucitol	Formate	0.036	0.057	0.522	0.9906	0.065	0.063	0.3054	0.9171
Glucitol	Glucose	0.132	0.07	0.0619	0.6062	0.109	0.073	0.1422	0.7929
Glucitol	Glutamate	-0.018	0.175	0.9192	0.9985	0.07	0.187	0.7105	0.9796
Glucitol	Glutamine	-0.024	0.04	0.5474	0.9906	-0.022	0.042	0.6081	0.966
Glucitol	Glycine	-0.044	0.045	0.3289	0.9225	-0.054	0.05	0.2747	0.9133
Glucitol	Histidine	0.059	0.036	0.1	0.707	0.051	0.039	0.1999	0.8575
Glucitol	Hypoxanthine	-0.086	0.171	0.6162	0.9906	-0.187	0.182	0.3082	0.9171
Glucitol	Isoleucine	0.039	0.046	0.4039	0.9526	0.088	0.045	0.0557	0.6181
Glucitol	Lactate	-0.104	0.098	0.2917	0.9022	-0.103	0.11	0.3519	0.946
Glucitol	Leucine	0.019	0.046	0.6776	0.9906	0.065	0.045	0.1517	0.8005
Glucitol	Lysine	0.082	0.043	0.0597	0.601	0.081	0.043	0.0625	0.6456
Glucitol	Methionine	0.019	0.044	0.6603	0.9906	0.009	0.049	0.8506	0.9845
Glucitol	Ornithine	-0.045	0.077	0.5627	0.9906	-0.02	0.092	0.8251	0.9845
Glucitol	Phenylalanine	-0.036	0.045	0.4271	0.9604	-0.028	0.049	0.5707	0.9626
Glucitol	Proline	-0.049	0.053	0.3507	0.9343	-0.034	0.058	0.558	0.9626
Glucitol	Pyroglutamate	-0.132	0.103	0.2028	0.8497	-0.171	0.112	0.128	0.7672
Glucitol	Pyruvate	-0.228	0.227	0.3158	0.9175	-0.166	0.232	0.4753	0.9534
Glucitol	Serine	-0.035	0.041	0.4003	0.9526	-0.017	0.037	0.6467	0.977
Glucitol	Taurine	-0.031	0.094	0.744	0.9906	0.014	0.119	0.9078	0.9933
Glucitol	Threonine	0.03	0.053	0.5688	0.9906	0.014	0.054	0.8015	0.9823
Glucitol	Tyrosine	-0.023	0.047	0.6212	0.9906	-0.012	0.054	0.8204	0.9845
Glucitol	Valine	0.051	0.04	0.1988	0.8427	0.105	0.042	0.0151	0.3413
Glucitol	myo-Inositol	0.049	0.073	0.5024	0.9906	0.034	0.075	0.6514	0.9788
Glutamate	2-Aminobutyrate	0.262	0.13	0.0457	0.5427	0.223	0.131	0.0914	0.7004
Glutamate	2-Hydroxybutyrate	0.053	0.163	0.7438	0.9906	0.009	0.184	0.9628	0.9975
Glutamate	2-Oxoisocaproate	-0.051	0.104	0.6266	0.9906	-0.09	0.094	0.3395	0.9379
Glutamate	3-Hydroxybutyrate	0.108	0.437	0.8048	0.9906	0.091	0.485	0.8516	0.9845
Glutamate	3-Hydroxyisobutyrate	-0.042	0.082	0.6139	0.9906	-0.1	0.088	0.2604	0.9069
Glutamate	3-Methyl-2-oxo-butanoic acid	-0.008	0.098	0.9342	0.9985	-0.047	0.112	0.6747	0.9788
Glutamate	3-Methyl-2-oxovalerate	0.029	0.092	0.7568	0.9906	0.007	0.09	0.9352	0.9975
Glutamate	Acetate	-0.057	0.104	0.5838	0.9906	-0.067	0.102	0.5089	0.9534
Glutamate	Acetone	0.07	0.099	0.4796	0.99	0.002	0.114	0.9876	0.998
Glutamate	Alanine	0.005	0.093	0.9558	0.9985	-0.02	0.088	0.8222	0.9845
Glutamate	Arginine	-0.025	0.14	0.8573	0.9906	-0.062	0.144	0.6668	0.9788
Glutamate	Ascorbate	0.252	0.237	0.2891	0.8992	0.183	0.24	0.4476	0.9534
Glutamate	Asparagine	0.12	0.083	0.1497	0.7819	0.089	0.082	0.2783	0.9139
Glutamate	Aspartate	-0.106	0.191	0.5811	0.9906	-0.092	0.193	0.6335	0.9742
Glutamate	Betaine	-0.05	0.088	0.5752	0.9906	-0.043	0.085	0.6191	0.9675
Glutamate	Choline	-0.133	0.117	0.2584	0.8846	-0.084	0.109	0.4427	0.9534
Glutamate	Creatine	0.054	0.134	0.6883	0.9906	0.046	0.157	0.7694	0.9823
Glutamate	Creatinine	-0.038	0.087	0.6648	0.9906	-0.041	0.096	0.6713	0.9788
Glutamate	Cystine	0.029	0.149	0.8473	0.9906	0.005	0.158	0.9762	0.998
Glutamate	Dimethyl sulfone	0.094	0.227	0.6796	0.9906	-0.01	0.227	0.9634	0.9975
Glutamate	Ethanolamine	-0.103	0.094	0.2767	0.8986	-0.11	0.106	0.3022	0.9171
Glutamate	Formate	0.047	0.085	0.5867	0.9906	0.027	0.095	0.7744	0.9823
Glutamate	Glucose	-0.072	0.116	0.5361	0.9906	-0.128	0.101	0.2072	0.8748
Glutamate	Glutamate	0.182	0.27	0.5003	0.9906	0.221	0.269	0.4136	0.9534
Glutamate	Glutamine	0.047	0.058	0.4165	0.9552	0.034	0.065	0.6082	0.966
Glutamate	Glycine	-0.033	0.07	0.6372	0.9906	-0.057	0.073	0.4352	0.9534
Glutamate	Histidine	0.112	0.06	0.0651	0.6211	0.129	0.058	0.0287	0.4448
Glutamate	Hypoxanthine	-0.101	0.274	0.7134	0.9906	-0.17	0.291	0.5602	0.9626
Glutamate	Isoleucine	-0.042	0.077	0.5843	0.9906	-0.059	0.077	0.4444	0.9534
Glutamate	Lactate	-0.068	0.165	0.6795	0.9906	-0.068	0.176	0.7021	0.9788
Glutamate	Leucine	-0.051	0.073	0.4897	0.99	-0.053	0.066	0.4238	0.9534
Glutamate	Lysine	0.061	0.068	0.374	0.9432	0.065	0.066	0.3218	0.9279
Glutamate	Methionine	0.134	0.067	0.0467	0.5427	0.138	0.075	0.0669	0.6456
Glutamate	Ornithine	0.07	0.127	0.5805	0.9906	0.091	0.13	0.4854	0.9534
Glutamate	Phenylalanine	-0.013	0.072	0.855	0.9906	-0.014	0.076	0.8543	0.9849
Glutamate	Proline	0.036	0.086	0.6739	0.9906	0.03	0.081	0.7119	0.98
Glutamate	Pyroglutamate	0.079	0.168	0.6398	0.9906	0.083	0.17	0.6275	0.9717
Glutamate	Pyruvate	-0.343	0.376	0.3632	0.9358	-0.522	0.374	0.1666	0.8255
Glutamate	Serine	0.028	0.067	0.6753	0.9906	0.013	0.059	0.8279	0.9845
Glutamate	Taurine	-0.189	0.157	0.2316	0.8774	-0.21	0.17	0.2192	0.8822
Glutamate	Threonine	0.203	0.084	0.0169	0.3334	0.219	0.083	0.0095	0.2842
Glutamate	Tyrosine	0.01	0.072	0.8888	0.9906	0.02	0.081	0.8064	0.9824
Glutamate	Valine	-0.056	0.064	0.3866	0.9495	-0.061	0.066	0.3624	0.9463
Glutamate	myo-Inositol	0.035	0.116	0.7658	0.9906	0.035	0.115	0.7617	0.9823
Glutamine	2-Aminobutyrate	0.093	0.15	0.5354	0.9906	0.092	0.139	0.508	0.9534
Glutamine	2-Hydroxybutyrate	0.014	0.174	0.9347	0.9985	-0.052	0.2	0.7951	0.9823
Glutamine	2-Oxoisocaproate	0.082	0.108	0.4513	0.9797	-0.031	0.107	0.772	0.9823
Glutamine	3-Hydroxybutyrate	-0.198	0.483	0.6822	0.9906	-0.254	0.541	0.6403	0.975
Glutamine	3-Hydroxyisobutyrate	-0.14	0.092	0.1312	0.7643	-0.198	0.089	0.0289	0.4448
Glutamine	3-Methyl-2-oxo-butanoic acid	0.034	0.104	0.744	0.9906	-0.045	0.126	0.7197	0.9821
Glutamine	3-Methyl-2-oxovalerate	0.118	0.102	0.2493	0.8824	0.073	0.094	0.4389	0.9534
Glutamine	Acetate	0.018	0.11	0.8724	0.9906	-0.006	0.108	0.9569	0.9975
Glutamine	Acetone	-0.01	0.109	0.9271	0.9985	-0.076	0.127	0.5527	0.9626
Glutamine	Alanine	0.107	0.098	0.2794	0.8988	0.062	0.099	0.5346	0.9626
Glutamine	Arginine	0.072	0.148	0.6278	0.9906	0.041	0.16	0.798	0.9823
Glutamine	Ascorbate	0.216	0.255	0.3976	0.9523	-0.064	0.25	0.7987	0.9823
Glutamine	Asparagine	0.123	0.092	0.1825	0.8201	0.114	0.092	0.2197	0.8822
Glutamine	Aspartate	-0.11	0.212	0.6048	0.9906	-0.176	0.21	0.4037	0.9534
Glutamine	Betaine	0.089	0.096	0.3537	0.9343	0.068	0.09	0.452	0.9534
Glutamine	Choline	-0.013	0.127	0.9184	0.9985	-0.063	0.122	0.608	0.966
Glutamine	Creatine	0.048	0.141	0.7334	0.9906	0.046	0.179	0.7977	0.9823
Glutamine	Creatinine	-0.186	0.09	0.0415	0.5214	-0.205	0.1	0.0441	0.5464
Glutamine	Cystine	-0.169	0.155	0.2773	0.8986	-0.239	0.163	0.1468	0.795
Glutamine	Dimethyl sulfone	-0.021	0.24	0.9299	0.9985	-0.131	0.249	0.6012	0.966
Glutamine	Ethanolamine	0.009	0.097	0.9223	0.9985	-0.011	0.126	0.9296	0.9963
Glutamine	Formate	0.022	0.098	0.8209	0.9906	0.028	0.103	0.7876	0.9823
Glutamine	Glucose	-0.102	0.13	0.4337	0.965	-0.127	0.115	0.2751	0.9133
Glutamine	Glutamate	0.06	0.294	0.8377	0.9906	-0.006	0.297	0.9836	0.998
Glutamine	Glutamine	0.139	0.063	0.0283	0.4311	0.132	0.07	0.0609	0.643
Glutamine	Glycine	0.009	0.077	0.9086	0.995	-0.021	0.079	0.7946	0.9823
Glutamine	Histidine	0.176	0.06	0.0039	0.2044	0.199	0.063	0.0022	0.1562
Glutamine	Hypoxanthine	-0.35	0.295	0.2387	0.8774	-0.436	0.298	0.1467	0.795
Glutamine	Isoleucine	0.003	0.079	0.9691	0.9985	-0.012	0.083	0.8898	0.9922
Glutamine	Lactate	0.006	0.177	0.9753	0.9985	-0.033	0.195	0.8665	0.9899
Glutamine	Leucine	-0.051	0.081	0.5274	0.9906	-0.055	0.072	0.4467	0.9534
Glutamine	Lysine	0.079	0.074	0.2887	0.8992	0.086	0.07	0.2214	0.883
Glutamine	Methionine	0.037	0.075	0.6266	0.9906	0.044	0.082	0.5924	0.9634
Glutamine	Ornithine	0.231	0.13	0.0775	0.6545	0.233	0.127	0.0705	0.6494
Glutamine	Phenylalanine	-0.037	0.077	0.6358	0.9906	-0.048	0.079	0.5397	0.9626
Glutamine	Proline	0.021	0.093	0.8228	0.9906	0.016	0.09	0.863	0.9886
Glutamine	Pyroglutamate	-0.058	0.184	0.7509	0.9906	-0.178	0.194	0.3611	0.9463
Glutamine	Pyruvate	-0.229	0.403	0.571	0.9906	-0.335	0.396	0.4006	0.9534
Glutamine	Serine	0.016	0.072	0.8225	0.9906	0.009	0.064	0.8835	0.9914
Glutamine	Taurine	-0.171	0.17	0.3151	0.9175	-0.232	0.186	0.2148	0.8822
Glutamine	Threonine	0.133	0.086	0.1252	0.7643	0.099	0.088	0.2614	0.9069
Glutamine	Tyrosine	0.023	0.079	0.7752	0.9906	0.027	0.087	0.7524	0.9823
Glutamine	Valine	-0.036	0.072	0.6152	0.9906	-0.062	0.072	0.3912	0.9534
Glutamine	myo-Inositol	0.03	0.124	0.8105	0.9906	-0.002	0.125	0.9845	0.998
Glutathione	2-Aminobutyrate	-0.011	0.041	0.7809	0.9906	0.047	0.041	0.2555	0.9069
Glutathione	2-Hydroxybutyrate	0.005	0.05	0.918	0.9985	0.078	0.058	0.1825	0.8412
Glutathione	2-Oxoisocaproate	-0.018	0.032	0.5676	0.9906	0.011	0.032	0.7445	0.9823
Glutathione	3-Hydroxybutyrate	0.033	0.134	0.8059	0.9906	0.092	0.159	0.5647	0.9626
Glutathione	3-Hydroxyisobutyrate	0.022	0.026	0.3937	0.9509	0.041	0.029	0.1678	0.8255
Glutathione	3-Methyl-2-oxo-butanoic acid	-0.012	0.031	0.695	0.9906	0.009	0.04	0.8146	0.9845
Glutathione	3-Methyl-2-oxovalerate	-0.053	0.025	0.0363	0.4935	-0.028	0.029	0.3406	0.9386
Glutathione	Acetate	-0.004	0.032	0.894	0.9908	-0.001	0.033	0.9679	0.9975
Glutathione	Acetone	-0.021	0.031	0.5145	0.9906	-0.013	0.038	0.7266	0.9823
Glutathione	Alanine	0.018	0.029	0.5469	0.9906	0.013	0.031	0.6857	0.9788
Glutathione	Arginine	-0.067	0.043	0.1223	0.7621	-0.082	0.048	0.0931	0.704
Glutathione	Ascorbate	-0.101	0.07	0.1513	0.783	-0.08	0.077	0.3048	0.9171
Glutathione	Asparagine	-0.006	0.025	0.8102	0.9906	0.019	0.029	0.5177	0.9579
Glutathione	Aspartate	-0.006	0.061	0.9257	0.9985	0.013	0.066	0.8453	0.9845
Glutathione	Betaine	0.005	0.028	0.852	0.9906	0.038	0.029	0.1883	0.8412
Glutathione	Choline	0.031	0.034	0.3761	0.9432	0.049	0.036	0.1783	0.8412
Glutathione	Creatine	0.006	0.042	0.8799	0.9906	0.038	0.054	0.4824	0.9534
Glutathione	Creatinine	-0.046	0.025	0.0727	0.6364	-0.028	0.029	0.3374	0.9379
Glutathione	Cystine	-0.033	0.047	0.4771	0.99	-0.023	0.052	0.6605	0.9788
Glutathione	Dimethyl sulfone	-0.065	0.068	0.3449	0.9307	-0.066	0.073	0.3735	0.9497
Glutathione	Ethanolamine	0.008	0.028	0.7595	0.9906	0.047	0.036	0.1943	0.8513
Glutathione	Formate	0.019	0.028	0.5079	0.9906	0.017	0.032	0.6062	0.966
Glutathione	Glucose	0.009	0.038	0.8115	0.9906	-0.019	0.034	0.5776	0.9626
Glutathione	Glutamate	0.041	0.084	0.6245	0.9906	0.077	0.091	0.3979	0.9534
Glutathione	Glutamine	-0.045	0.018	0.0139	0.3154	-0.045	0.02	0.0267	0.4283
Glutathione	Glycine	-0.01	0.024	0.6812	0.9906	-0.009	0.025	0.7261	0.9823
Glutathione	Histidine	0.021	0.019	0.2635	0.8894	0.02	0.02	0.3095	0.9171
Glutathione	Hypoxanthine	-0.068	0.081	0.4001	0.9526	-0.092	0.1	0.3587	0.946
Glutathione	Isoleucine	0.025	0.022	0.2529	0.8834	0.04	0.025	0.1069	0.7447
Glutathione	Lactate	-0.004	0.05	0.934	0.9985	0.005	0.058	0.9325	0.997
Glutathione	Leucine	0.01	0.023	0.6487	0.9906	0.019	0.021	0.3719	0.9497
Glutathione	Lysine	0	0.021	0.9948	0.9985	-0.003	0.023	0.8809	0.9914
Glutathione	Methionine	0.007	0.022	0.7508	0.9906	0.002	0.026	0.944	0.9975
Glutathione	Ornithine	-0.058	0.037	0.1187	0.7554	-0.046	0.04	0.2576	0.9069
Glutathione	Phenylalanine	0.002	0.022	0.9104	0.995	0.003	0.025	0.8962	0.9922
Glutathione	Proline	-0.009	0.026	0.7397	0.9906	0.011	0.028	0.7048	0.9788
Glutathione	Pyroglutamate	-0.029	0.052	0.5762	0.9906	-0.007	0.057	0.905	0.9932
Glutathione	Pyruvate	0.07	0.117	0.5533	0.9906	0.129	0.12	0.2842	0.9139
Glutathione	Serine	0.008	0.021	0.7061	0.9906	0.017	0.022	0.4454	0.9534
Glutathione	Taurine	0.025	0.046	0.5959	0.9906	0.053	0.06	0.3834	0.9534
Glutathione	Threonine	0.027	0.026	0.3018	0.9061	0.016	0.027	0.558	0.9626
Glutathione	Tyrosine	-0.014	0.023	0.5327	0.9906	-0.017	0.027	0.5483	0.9626
Glutathione	Valine	-0.004	0.02	0.8529	0.9906	0.003	0.021	0.9018	0.9925
Glutathione	myo-Inositol	0.011	0.035	0.761	0.9906	0.01	0.037	0.789	0.9823
Glycerol	2-Aminobutyrate	0.064	0.083	0.4417	0.9743	0.058	0.082	0.4787	0.9534
Glycerol	2-Hydroxybutyrate	0.073	0.098	0.4585	0.9841	0.056	0.116	0.6324	0.9737
Glycerol	2-Oxoisocaproate	0.085	0.066	0.1995	0.8427	0.09	0.064	0.1663	0.8255
Glycerol	3-Hydroxybutyrate	0.255	0.274	0.3526	0.9343	0.262	0.299	0.384	0.9534
Glycerol	3-Hydroxyisobutyrate	0.013	0.054	0.8128	0.9906	0.016	0.059	0.7836	0.9823
Glycerol	3-Methyl-2-oxo-butanoic acid	0.089	0.066	0.1841	0.8201	0.109	0.074	0.1435	0.7929
Glycerol	3-Methyl-2-oxovalerate	0.083	0.06	0.1672	0.804	0.092	0.053	0.0839	0.6925
Glycerol	Acetate	0.015	0.065	0.817	0.9906	0.042	0.064	0.5057	0.9534
Glycerol	Acetone	0.02	0.063	0.7528	0.9906	0	0.073	0.9963	0.998
Glycerol	Alanine	-0.017	0.058	0.7752	0.9906	-0.015	0.058	0.7935	0.9823
Glycerol	Arginine	-0.09	0.086	0.2966	0.9061	-0.132	0.089	0.1413	0.7929
Glycerol	Ascorbate	0.172	0.143	0.2305	0.8774	0.262	0.138	0.0604	0.6409
Glycerol	Asparagine	0.117	0.048	0.0163	0.3334	0.101	0.054	0.0636	0.6456
Glycerol	Aspartate	0.076	0.123	0.5386	0.9906	0.115	0.12	0.3401	0.9386
Glycerol	Betaine	0.009	0.057	0.88	0.9906	0.036	0.056	0.5231	0.9613
Glycerol	Choline	0.063	0.074	0.395	0.9509	0.107	0.078	0.174	0.8356
Glycerol	Creatine	-0.007	0.087	0.9365	0.9985	0.009	0.102	0.9289	0.9963
Glycerol	Creatinine	0.008	0.056	0.8918	0.9906	-0.016	0.059	0.7905	0.9823
Glycerol	Cystine	0.004	0.093	0.9629	0.9985	0.016	0.104	0.8757	0.9902
Glycerol	Dimethyl sulfone	0.159	0.132	0.2301	0.8774	0.103	0.141	0.4702	0.9534
Glycerol	Ethanolamine	-0.016	0.057	0.7838	0.9906	0.008	0.073	0.9093	0.9933
Glycerol	Formate	0.019	0.054	0.7298	0.9906	0.048	0.059	0.4175	0.9534
Glycerol	Glucose	-0.088	0.072	0.221	0.8683	-0.154	0.065	0.0192	0.3666
Glycerol	Glutamate	0.332	0.173	0.0577	0.5973	0.431	0.171	0.0131	0.3248
Glycerol	Glutamine	-0.015	0.039	0.6993	0.9906	-0.025	0.041	0.5492	0.9626
Glycerol	Glycine	0.023	0.045	0.6109	0.9906	0.033	0.049	0.5066	0.9534
Glycerol	Histidine	0.046	0.037	0.2156	0.8645	0.066	0.04	0.1006	0.7222
Glycerol	Hypoxanthine	0.17	0.164	0.3033	0.9061	0.218	0.19	0.2551	0.9069
Glycerol	Isoleucine	-0.05	0.045	0.2619	0.8872	-0.045	0.049	0.3623	0.9463
Glycerol	Lactate	0.139	0.105	0.1903	0.8328	0.111	0.107	0.3002	0.9171
Glycerol	Leucine	-0.056	0.046	0.2263	0.8772	-0.049	0.04	0.2202	0.8822
Glycerol	Lysine	0.006	0.043	0.8847	0.9906	0.008	0.042	0.847	0.9845
Glycerol	Methionine	0.099	0.043	0.0241	0.4129	0.11	0.044	0.0146	0.3413
Glycerol	Ornithine	0.196	0.071	0.007	0.2325	0.209	0.081	0.0111	0.2962
Glycerol	Phenylalanine	0.027	0.045	0.5434	0.9906	0.034	0.045	0.4615	0.9534
Glycerol	Proline	0.04	0.053	0.4504	0.9797	0.045	0.052	0.3843	0.9534
Glycerol	Pyroglutamate	0.097	0.108	0.3704	0.942	0.163	0.112	0.1492	0.8
Glycerol	Pyruvate	0.06	0.232	0.7976	0.9906	-0.1	0.236	0.6719	0.9788
Glycerol	Serine	0.085	0.044	0.0561	0.5872	0.07	0.041	0.0921	0.7037
Glycerol	Taurine	-0.029	0.095	0.7613	0.9906	0.005	0.114	0.9634	0.9975
Glycerol	Threonine	0.119	0.051	0.0219	0.3943	0.144	0.052	0.0068	0.2529
Glycerol	Tyrosine	0.011	0.046	0.815	0.9906	0.035	0.05	0.4785	0.9534
Glycerol	Valine	-0.061	0.04	0.131	0.7643	-0.046	0.043	0.2895	0.9171
Glycerol	myo-Inositol	0.086	0.07	0.2229	0.8695	0.087	0.072	0.2315	0.8921
Glycine	2-Aminobutyrate	0.217	0.109	0.0496	0.5573	0.147	0.107	0.1754	0.8385
Glycine	2-Hydroxybutyrate	0.107	0.135	0.4282	0.9604	0.058	0.149	0.6956	0.9788
Glycine	2-Oxoisocaproate	0.033	0.087	0.7049	0.9906	-0.018	0.083	0.8288	0.9845
Glycine	3-Hydroxybutyrate	0.132	0.375	0.7264	0.9906	0.06	0.421	0.8871	0.9922
Glycine	3-Hydroxyisobutyrate	-0.072	0.069	0.2962	0.9061	-0.099	0.07	0.1567	0.8089
Glycine	3-Methyl-2-oxo-butanoic acid	0.036	0.085	0.6775	0.9906	-0.002	0.102	0.986	0.998
Glycine	3-Methyl-2-oxovalerate	0.084	0.083	0.3106	0.9165	0.059	0.076	0.4406	0.9534
Glycine	Acetate	-0.07	0.086	0.4147	0.9552	-0.042	0.084	0.6227	0.9683
Glycine	Acetone	0.052	0.082	0.5234	0.9906	-0.01	0.098	0.9225	0.995
Glycine	Alanine	-0.029	0.078	0.7135	0.9906	-0.019	0.075	0.7989	0.9823
Glycine	Arginine	0.004	0.115	0.9724	0.9985	-0.014	0.121	0.9105	0.9933
Glycine	Ascorbate	0.199	0.192	0.3042	0.9061	0.164	0.202	0.4199	0.9534
Glycine	Asparagine	0.079	0.067	0.2415	0.8774	0.045	0.072	0.5358	0.9626
Glycine	Aspartate	-0.157	0.16	0.329	0.9225	-0.151	0.162	0.3533	0.946
Glycine	Betaine	0.004	0.076	0.9563	0.9985	0.019	0.072	0.7931	0.9823
Glycine	Choline	-0.148	0.097	0.1308	0.7643	-0.122	0.09	0.1803	0.8412
Glycine	Creatine	-0.04	0.119	0.7359	0.9906	-0.093	0.13	0.4779	0.9534
Glycine	Creatinine	-0.058	0.073	0.4317	0.9622	-0.05	0.083	0.5452	0.9626
Glycine	Cystine	-0.021	0.125	0.8636	0.9906	-0.076	0.133	0.5692	0.9626
Glycine	Dimethyl sulfone	0.097	0.192	0.6134	0.9906	0.032	0.193	0.8666	0.9899
Glycine	Ethanolamine	-0.119	0.074	0.1098	0.7296	-0.115	0.093	0.218	0.8822
Glycine	Formate	0.043	0.073	0.5551	0.9906	0.064	0.079	0.4228	0.9534
Glycine	Glucose	-0.094	0.099	0.3428	0.9307	-0.107	0.093	0.2493	0.9069
Glycine	Glutamate	0.044	0.227	0.8457	0.9906	0.072	0.233	0.7573	0.9823
Glycine	Glutamine	0.074	0.05	0.144	0.7778	0.066	0.05	0.1913	0.8447
Glycine	Glycine	0.025	0.059	0.67	0.9906	0.009	0.065	0.8841	0.9914
Glycine	Histidine	0.116	0.047	0.0161	0.3334	0.141	0.05	0.0058	0.2331
Glycine	Hypoxanthine	0.013	0.23	0.9558	0.9985	-0.081	0.262	0.7585	0.9823
Glycine	Isoleucine	-0.034	0.065	0.6034	0.9906	-0.052	0.065	0.432	0.9534
Glycine	Lactate	-0.145	0.133	0.2785	0.8988	-0.134	0.142	0.3485	0.9453
Glycine	Leucine	-0.042	0.061	0.4874	0.99	-0.043	0.054	0.4235	0.9534
Glycine	Lysine	0.099	0.056	0.0773	0.6545	0.097	0.057	0.0888	0.6953
Glycine	Methionine	0.111	0.058	0.0583	0.5973	0.118	0.066	0.0786	0.6773
Glycine	Ornithine	0.179	0.101	0.0795	0.6602	0.152	0.104	0.1469	0.795
Glycine	Phenylalanine	-0.027	0.059	0.6473	0.9906	-0.022	0.064	0.7341	0.9823
Glycine	Proline	-0.01	0.071	0.8906	0.9906	-0.003	0.072	0.9698	0.9975
Glycine	Pyroglutamate	-0.079	0.141	0.5759	0.9906	-0.085	0.147	0.5632	0.9626
Glycine	Pyruvate	-0.349	0.327	0.289	0.8992	-0.55	0.299	0.0689	0.6456
Glycine	Serine	0.041	0.057	0.4736	0.99	0.02	0.05	0.6895	0.9788
Glycine	Taurine	-0.272	0.133	0.0428	0.5275	-0.296	0.135	0.0311	0.4589
Glycine	Threonine	0.196	0.069	0.0053	0.2099	0.203	0.067	0.0034	0.1814
Glycine	Tyrosine	0.041	0.059	0.4936	0.99	0.057	0.068	0.4041	0.9534
Glycine	Valine	-0.035	0.053	0.5113	0.9906	-0.034	0.058	0.5576	0.9626
Glycine	myo-Inositol	0.017	0.096	0.8611	0.9906	0.015	0.096	0.8739	0.9902
Hypoxanthine	2-Aminobutyrate	0.129	0.095	0.1745	0.8145	0.104	0.09	0.2511	0.9069
Hypoxanthine	2-Hydroxybutyrate	0.091	0.111	0.4113	0.9552	0.051	0.134	0.7065	0.9788
Hypoxanthine	2-Oxoisocaproate	0.136	0.074	0.0663	0.624	0.088	0.072	0.228	0.8921
Hypoxanthine	3-Hydroxybutyrate	0.122	0.316	0.7012	0.9906	0.019	0.354	0.9581	0.9975
Hypoxanthine	3-Hydroxyisobutyrate	-0.015	0.061	0.8017	0.9906	0.021	0.065	0.7462	0.9823
Hypoxanthine	3-Methyl-2-oxo-butanoic acid	0.098	0.073	0.184	0.8201	0.064	0.077	0.4026	0.9534
Hypoxanthine	3-Methyl-2-oxovalerate	0.175	0.066	0.0095	0.2581	0.142	0.058	0.0167	0.3455
Hypoxanthine	Acetate	-0.072	0.072	0.3261	0.9225	-0.059	0.07	0.4027	0.9534
Hypoxanthine	Acetone	0.065	0.072	0.372	0.9432	0.038	0.08	0.632	0.9737
Hypoxanthine	Alanine	-0.005	0.067	0.9435	0.9985	0.002	0.064	0.9699	0.9975
Hypoxanthine	Arginine	0.013	0.097	0.8909	0.9906	0.018	0.1	0.8575	0.9863
Hypoxanthine	Ascorbate	0.211	0.157	0.1813	0.8201	0.237	0.168	0.1598	0.8138
Hypoxanthine	Asparagine	0.116	0.061	0.0603	0.601	0.092	0.061	0.1331	0.7701
Hypoxanthine	Aspartate	-0.023	0.139	0.8702	0.9906	0.038	0.141	0.7904	0.9823
Hypoxanthine	Betaine	0.107	0.064	0.0985	0.6988	0.109	0.063	0.0859	0.6935
Hypoxanthine	Choline	0.015	0.083	0.8551	0.9906	0.037	0.081	0.6513	0.9788
Hypoxanthine	Creatine	-0.029	0.098	0.7663	0.9906	-0.037	0.112	0.7414	0.9823
Hypoxanthine	Creatinine	0.028	0.062	0.6517	0.9906	0.017	0.066	0.8014	0.9823
Hypoxanthine	Cystine	0.073	0.106	0.4889	0.99	0.064	0.114	0.5763	0.9626
Hypoxanthine	Dimethyl sulfone	0.023	0.157	0.8818	0.9906	-0.02	0.164	0.9056	0.9933
Hypoxanthine	Ethanolamine	-0.002	0.064	0.9719	0.9985	0.013	0.08	0.8683	0.9902
Hypoxanthine	Formate	0.03	0.063	0.6399	0.9906	0.054	0.069	0.4401	0.9534
Hypoxanthine	Glucose	-0.148	0.082	0.0729	0.6364	-0.174	0.076	0.0238	0.4095
Hypoxanthine	Glutamate	0.124	0.194	0.5241	0.9906	0.138	0.201	0.4924	0.9534
Hypoxanthine	Glutamine	0.05	0.044	0.2538	0.8834	0.045	0.046	0.3352	0.9379
Hypoxanthine	Glycine	0.028	0.05	0.5733	0.9906	0.03	0.054	0.5762	0.9626
Hypoxanthine	Histidine	0.072	0.042	0.0936	0.69	0.088	0.045	0.0509	0.587
Hypoxanthine	Hypoxanthine	0.181	0.185	0.3276	0.9225	0.166	0.214	0.4384	0.9534
Hypoxanthine	Isoleucine	0.005	0.052	0.929	0.9985	-0.001	0.055	0.9788	0.998
Hypoxanthine	Lactate	-0.016	0.116	0.8888	0.9906	-0.006	0.121	0.9633	0.9975
Hypoxanthine	Leucine	0	0.051	0.9949	0.9985	0.003	0.045	0.9433	0.9975
Hypoxanthine	Lysine	0.113	0.046	0.0164	0.3334	0.098	0.049	0.0516	0.5921
Hypoxanthine	Methionine	0.114	0.047	0.0174	0.3334	0.147	0.051	0.0048	0.2231
Hypoxanthine	Ornithine	0.208	0.082	0.0126	0.3117	0.178	0.087	0.0448	0.5489
Hypoxanthine	Phenylalanine	0.029	0.049	0.5497	0.9906	0.05	0.052	0.3389	0.9379
Hypoxanthine	Proline	0.039	0.06	0.5166	0.9906	0.045	0.058	0.4373	0.9534
Hypoxanthine	Pyroglutamate	0.125	0.122	0.3083	0.9134	0.146	0.12	0.2284	0.8921
Hypoxanthine	Pyruvate	-0.254	0.267	0.3437	0.9307	-0.35	0.269	0.1961	0.8535
Hypoxanthine	Serine	0.081	0.048	0.0973	0.6941	0.056	0.047	0.2408	0.901
Hypoxanthine	Taurine	-0.139	0.101	0.174	0.8138	-0.162	0.122	0.1871	0.8412
Hypoxanthine	Threonine	0.151	0.055	0.0073	0.2352	0.159	0.06	0.0092	0.2842
Hypoxanthine	Tyrosine	0.06	0.052	0.2518	0.8834	0.077	0.059	0.1971	0.8542
Hypoxanthine	Valine	-0.006	0.045	0.8916	0.9906	0.002	0.045	0.9722	0.9975
Hypoxanthine	myo-Inositol	0.038	0.082	0.6449	0.9906	0.03	0.084	0.7239	0.9823
Inosine	2-Aminobutyrate	0.03	0.051	0.5666	0.9906	0.071	0.053	0.1853	0.8412
Inosine	2-Hydroxybutyrate	0.069	0.06	0.2529	0.8834	0.093	0.074	0.2113	0.8806
Inosine	2-Oxoisocaproate	0.033	0.039	0.4042	0.9526	0.04	0.04	0.3171	0.9269
Inosine	3-Hydroxybutyrate	0.149	0.168	0.3765	0.9432	0.148	0.199	0.4573	0.9534
Inosine	3-Hydroxyisobutyrate	0.032	0.033	0.3343	0.9289	0.006	0.038	0.873	0.9902
Inosine	3-Methyl-2-oxo-butanoic acid	0.003	0.038	0.9462	0.9985	0.004	0.048	0.928	0.9963
Inosine	3-Methyl-2-oxovalerate	0.01	0.035	0.7734	0.9906	0.002	0.037	0.9625	0.9975
Inosine	Acetate	0.029	0.04	0.47	0.99	0.021	0.042	0.6123	0.9672
Inosine	Acetone	0.024	0.038	0.5393	0.9906	0.007	0.046	0.8745	0.9902
Inosine	Alanine	0.041	0.036	0.2531	0.8834	0.027	0.035	0.4496	0.9534
Inosine	Arginine	0.022	0.053	0.6814	0.9906	0.011	0.058	0.854	0.9849
Inosine	Ascorbate	0.033	0.094	0.7228	0.9906	0.039	0.098	0.6899	0.9788
Inosine	Asparagine	0.017	0.031	0.5791	0.9906	0.02	0.036	0.5874	0.9626
Inosine	Aspartate	-0.023	0.075	0.7577	0.9906	-0.053	0.079	0.507	0.9534
Inosine	Betaine	0.017	0.035	0.6218	0.9906	0.037	0.035	0.3039	0.9171
Inosine	Choline	0.017	0.044	0.6988	0.9906	0.01	0.045	0.8239	0.9845
Inosine	Creatine	0.039	0.056	0.4847	0.99	0.056	0.062	0.3703	0.9497
Inosine	Creatinine	-0.016	0.035	0.6494	0.9906	-0.025	0.037	0.4876	0.9534
Inosine	Cystine	0.005	0.058	0.9361	0.9985	0.013	0.064	0.8332	0.9845
Inosine	Dimethyl sulfone	0.066	0.085	0.4392	0.9734	0.075	0.09	0.4079	0.9534
Inosine	Ethanolamine	0.001	0.035	0.9742	0.9985	0.018	0.046	0.6969	0.9788
Inosine	Formate	-0.006	0.035	0.8716	0.9906	-0.022	0.038	0.5595	0.9626
Inosine	Glucose	0.05	0.047	0.2882	0.8992	0.013	0.042	0.7527	0.9823
Inosine	Glutamate	-0.065	0.107	0.542	0.9906	-0.101	0.118	0.393	0.9534
Inosine	Glutamine	-0.018	0.023	0.4437	0.9752	-0.017	0.027	0.5246	0.9622
Inosine	Glycine	0.011	0.027	0.6981	0.9906	0.003	0.031	0.9197	0.9949
Inosine	Histidine	0.022	0.024	0.3603	0.9358	0.026	0.024	0.2806	0.9139
Inosine	Hypoxanthine	-0.065	0.102	0.5268	0.9906	-0.051	0.121	0.6732	0.9788
Inosine	Isoleucine	0.005	0.029	0.8632	0.9906	0.02	0.03	0.5093	0.9534
Inosine	Lactate	0.058	0.063	0.365	0.9372	0.025	0.067	0.7078	0.9788
Inosine	Leucine	0.01	0.029	0.7416	0.9906	0.004	0.025	0.8684	0.9902
Inosine	Lysine	-0.034	0.027	0.2094	0.8543	-0.028	0.027	0.3026	0.9171
Inosine	Methionine	-0.018	0.029	0.541	0.9906	-0.033	0.03	0.2826	0.9139
Inosine	Ornithine	-0.089	0.046	0.0573	0.5973	-0.053	0.053	0.3208	0.9269
Inosine	Phenylalanine	0.004	0.027	0.8879	0.9906	-0.013	0.03	0.6591	0.9788
Inosine	Proline	0.015	0.034	0.6657	0.9906	0.001	0.034	0.9815	0.998
Inosine	Pyroglutamate	-0.019	0.065	0.7772	0.9906	-0.032	0.069	0.6386	0.975
Inosine	Pyruvate	0.183	0.145	0.2103	0.8543	0.063	0.144	0.6643	0.9788
Inosine	Serine	-0.007	0.025	0.7833	0.9906	-0.004	0.024	0.8754	0.9902
Inosine	Taurine	0.01	0.058	0.8577	0.9906	-0.014	0.071	0.8438	0.9845
Inosine	Threonine	-0.058	0.033	0.0787	0.6565	-0.067	0.033	0.0499	0.5791
Inosine	Tyrosine	-0.037	0.029	0.1958	0.8411	-0.049	0.033	0.1417	0.7929
Inosine	Valine	-0.021	0.024	0.3766	0.9432	-0.021	0.027	0.4305	0.9534
Inosine	myo-Inositol	-0.012	0.044	0.7869	0.9906	-0.019	0.049	0.6952	0.9788
Isoleucine	2-Aminobutyrate	0.228	0.108	0.0378	0.5049	0.16	0.101	0.1179	0.767
Isoleucine	2-Hydroxybutyrate	0.128	0.129	0.3218	0.9217	0.105	0.147	0.474	0.9534
Isoleucine	2-Oxoisocaproate	0.109	0.085	0.202	0.8497	0.101	0.082	0.2196	0.8822
Isoleucine	3-Hydroxybutyrate	0.197	0.356	0.5802	0.9906	0.054	0.401	0.8925	0.9922
Isoleucine	3-Hydroxyisobutyrate	-0.091	0.066	0.1709	0.8115	-0.069	0.076	0.3615	0.9463
Isoleucine	3-Methyl-2-oxo-butanoic acid	0.072	0.083	0.3897	0.9495	0.056	0.091	0.5383	0.9626
Isoleucine	3-Methyl-2-oxovalerate	0.166	0.08	0.0396	0.5146	0.158	0.069	0.0244	0.4095
Isoleucine	Acetate	-0.024	0.083	0.7726	0.9906	0.014	0.085	0.8688	0.9902
Isoleucine	Acetone	0.005	0.082	0.9538	0.9985	-0.031	0.092	0.7362	0.9823
Isoleucine	Alanine	0.03	0.076	0.6915	0.9906	0.037	0.073	0.6143	0.9675
Isoleucine	Arginine	0.003	0.112	0.9818	0.9985	0.019	0.115	0.8693	0.9902
Isoleucine	Ascorbate	0.201	0.181	0.2704	0.8923	0.289	0.19	0.1318	0.7701
Isoleucine	Asparagine	0.076	0.067	0.2597	0.8851	0.044	0.072	0.5387	0.9626
Isoleucine	Aspartate	-0.082	0.154	0.5963	0.9906	-0.052	0.159	0.7461	0.9823
Isoleucine	Betaine	0.046	0.071	0.5215	0.9906	0.049	0.069	0.474	0.9534
Isoleucine	Choline	-0.065	0.093	0.4871	0.99	-0.025	0.092	0.7858	0.9823
Isoleucine	Creatine	0.123	0.109	0.2595	0.8851	0.124	0.125	0.3253	0.9311
Isoleucine	Creatinine	-0.102	0.07	0.1507	0.7819	-0.113	0.075	0.1376	0.7823
Isoleucine	Cystine	-0.021	0.121	0.8636	0.9906	-0.06	0.129	0.6424	0.975
Isoleucine	Dimethyl sulfone	0.091	0.183	0.6185	0.9906	0.011	0.185	0.9532	0.9975
Isoleucine	Ethanolamine	-0.072	0.072	0.3204	0.9206	-0.034	0.096	0.7251	0.9823
Isoleucine	Formate	0.037	0.072	0.612	0.9906	0.045	0.079	0.5665	0.9626
Isoleucine	Glucose	-0.108	0.096	0.2672	0.8923	-0.138	0.088	0.1175	0.767
Isoleucine	Glutamate	0.073	0.221	0.7411	0.9906	0.061	0.227	0.7897	0.9823
Isoleucine	Glutamine	0.091	0.049	0.0681	0.6263	0.093	0.052	0.0767	0.6739
Isoleucine	Glycine	-0.003	0.058	0.965	0.9985	-0.022	0.062	0.7209	0.9821
Isoleucine	Histidine	0.132	0.046	0.0054	0.2104	0.164	0.048	0.001	0.0889
Isoleucine	Hypoxanthine	0.006	0.223	0.9775	0.9985	-0.069	0.244	0.7786	0.9823
Isoleucine	Isoleucine	0.059	0.058	0.3093	0.9151	0.033	0.062	0.5949	0.9641
Isoleucine	Lactate	-0.016	0.131	0.9033	0.9948	0.017	0.142	0.9072	0.9933
Isoleucine	Leucine	0.026	0.059	0.6544	0.9906	0.009	0.052	0.8657	0.9898
Isoleucine	Lysine	0.147	0.053	0.0064	0.2185	0.133	0.055	0.0169	0.3455
Isoleucine	Methionine	0.123	0.055	0.0282	0.4311	0.132	0.063	0.0373	0.5065
Isoleucine	Ornithine	0.263	0.095	0.0064	0.2185	0.239	0.101	0.02	0.377
Isoleucine	Phenylalanine	0.006	0.057	0.9186	0.9985	-0.002	0.062	0.969	0.9975
Isoleucine	Proline	0.022	0.069	0.755	0.9906	0.022	0.069	0.7452	0.9823
Isoleucine	Pyroglutamate	0.083	0.137	0.5463	0.9906	0.091	0.135	0.5021	0.9534
Isoleucine	Pyruvate	-0.141	0.308	0.6493	0.9906	-0.274	0.305	0.3711	0.9497
Isoleucine	Serine	0.017	0.055	0.757	0.9906	0.002	0.048	0.9596	0.9975
Isoleucine	Taurine	-0.185	0.119	0.1214	0.7588	-0.243	0.129	0.0626	0.6456
Isoleucine	Threonine	0.196	0.069	0.0051	0.2099	0.211	0.066	0.0018	0.1345
Isoleucine	Tyrosine	0.093	0.062	0.1318	0.7643	0.119	0.069	0.0892	0.6953
Isoleucine	Valine	-0.012	0.051	0.8094	0.9906	-0.015	0.054	0.783	0.9823
Isoleucine	myo-Inositol	0.052	0.094	0.5807	0.9906	0.052	0.094	0.5853	0.9626
Kynurenine	2-Aminobutyrate	0.049	0.053	0.3628	0.9358	0.057	0.052	0.2792	0.9139
Kynurenine	2-Hydroxybutyrate	0.002	0.066	0.9817	0.9985	0.025	0.077	0.7492	0.9823
Kynurenine	2-Oxoisocaproate	0.016	0.042	0.7092	0.9906	0.022	0.043	0.6115	0.9667
Kynurenine	3-Hydroxybutyrate	-0.092	0.178	0.6067	0.9906	-0.087	0.207	0.6747	0.9788
Kynurenine	3-Hydroxyisobutyrate	-0.049	0.032	0.1332	0.7643	-0.02	0.037	0.5994	0.966
Kynurenine	3-Methyl-2-oxo-butanoic acid	0.024	0.04	0.5402	0.9906	0.038	0.046	0.4026	0.9534
Kynurenine	3-Methyl-2-oxovalerate	0.033	0.038	0.3897	0.9495	0.042	0.035	0.2339	0.8935
Kynurenine	Acetate	-0.015	0.043	0.7308	0.9906	-0.015	0.042	0.7218	0.9821
Kynurenine	Acetone	0.004	0.041	0.9206	0.9985	0.028	0.046	0.545	0.9626
Kynurenine	Alanine	-0.047	0.036	0.1979	0.8426	-0.031	0.036	0.3854	0.9534
Kynurenine	Arginine	-0.007	0.057	0.9071	0.995	-0.006	0.058	0.9224	0.995
Kynurenine	Ascorbate	-0.166	0.092	0.0753	0.6467	-0.167	0.084	0.0485	0.5755
Kynurenine	Asparagine	-0.008	0.033	0.7995	0.9906	0.005	0.036	0.8909	0.9922
Kynurenine	Aspartate	-0.055	0.08	0.4893	0.99	-0.014	0.082	0.8607	0.9874
Kynurenine	Betaine	0.009	0.037	0.803	0.9906	0.008	0.035	0.8207	0.9845
Kynurenine	Choline	-0.031	0.049	0.5278	0.9906	-0.026	0.047	0.5837	0.9626
Kynurenine	Creatine	-0.036	0.055	0.514	0.9906	-0.022	0.064	0.7278	0.9823
Kynurenine	Creatinine	0.008	0.037	0.8232	0.9906	0.004	0.038	0.9084	0.9933
Kynurenine	Cystine	0.053	0.058	0.3689	0.9407	0.062	0.065	0.3472	0.9453
Kynurenine	Dimethyl sulfone	-0.199	0.08	0.015	0.3334	-0.217	0.087	0.0141	0.3413
Kynurenine	Ethanolamine	-0.045	0.038	0.2395	0.8774	-0.046	0.044	0.299	0.9171
Kynurenine	Formate	0	0.037	0.9985	0.999	0.01	0.04	0.8085	0.984
Kynurenine	Glucose	-0.066	0.049	0.1787	0.8194	-0.032	0.04	0.4226	0.9534
Kynurenine	Glutamate	0.075	0.108	0.4905	0.99	0.119	0.115	0.3064	0.9171
Kynurenine	Glutamine	0.001	0.025	0.9748	0.9985	-0.003	0.026	0.9146	0.9947
Kynurenine	Glycine	-0.01	0.029	0.7366	0.9906	-0.01	0.031	0.7554	0.9823
Kynurenine	Histidine	-0.002	0.025	0.9509	0.9985	0.009	0.025	0.7318	0.9823
Kynurenine	Hypoxanthine	0.002	0.112	0.9866	0.9985	-0.082	0.118	0.4911	0.9534
Kynurenine	Isoleucine	-0.04	0.03	0.1784	0.8194	-0.039	0.03	0.1883	0.8412
Kynurenine	Lactate	-0.083	0.069	0.2348	0.8774	-0.058	0.068	0.3959	0.9534
Kynurenine	Leucine	-0.03	0.029	0.3141	0.9175	-0.02	0.026	0.4447	0.9534
[truncated: 1,157 more rows]
